# Supplementary material for: microRNA-132 attenuates inflammation in induced pluripotent stem cell-derived microglia from Alzheimer’s disease patients
Source: Acta Neuropathol Commun. 2026 Mar 7;14:99. doi: 10.1186/s40478-026-02228-8 (PMC13104464; doi:10.1186/s40478-026-02228-8)
Supplement: Supplementary file 2 — Supplementary Material 2 [file 40478_2026_2228_MOESM2_ESM.xlsx]

## Sheet: Healthy iMic KD vs ctr
ensembl_gene_id	hgnc_symbol	logFC	adj.P.Val
ENSG00000132837	DMGDH	4.53459	1.67916e-08
ENSG00000155886	SLC24A2	3.82818	1.14072e-05
ENSG00000258334	TROAP-AS1	3.759	0.00030536
ENSG00000128165	ADM2	3.66748	9.88364e-14
ENSG00000229921	KIF25-AS1	3.66277	1.74126e-06
ENSG00000142765	SYTL1	3.60966	1.39892e-12
ENSG00000153132	CLGN	3.44739	9.17539e-06
ENSG00000168209	DDIT4	3.33592	9.45992e-17
ENSG00000101255	TRIB3	3.26718	8.85317e-16
ENSG00000184005	ST6GALC3	3.24718	5.77973e-08
ENSG00000130487	KLHDC7B	3.17206	5.20657e-08
ENSG00000128965	CHAC1	3.11981	1.02826e-14
ENSG00000070669	ASNS	3.0421	3.11819e-07
ENSG00000158445	KCNB1	3.03459	1.28863e-05
ENSG00000204403	CASP12	3.00963	1.85835e-05
ENSG00000135069	PSAT1	2.92546	1.60996e-18
ENSG00000274641	H2BC17	2.9106	2.06279e-05
ENSG00000290945	UBE2Q2P2	2.79648	1.29716e-05
ENSG00000134539	KLRD1	2.76689	0.000458889
ENSG00000167861	HID1	2.69149	0.000119971
ENSG00000145283	SLC10A6	2.65306	0.00122181
ENSG00000003137	CYP26B1	2.58055	4.5962e-05
ENSG00000072182	ASIC4	2.58032	9.61501e-05
ENSG00000136010	ALDH1L2	2.57657	2.35654e-14
ENSG00000136546	SCN7A	2.5251	8.58829e-05
ENSG00000159556	ISL2	2.44502	0.000820745
ENSG00000175946	KLHL38	2.42317	9.05793e-06
ENSG00000162594	IL23R	2.42136	0.00383201
ENSG00000126337	KRT36	2.40418	2.12502e-05
ENSG00000092621	PHGDH	2.38785	6.78195e-10
ENSG00000123610	TNFAIP6	2.38438	5.78611e-08
ENSG00000126368	NR1D1	2.35674	5.41933e-14
ENSG00000105974	CAV1	2.35009	8.07439e-05
ENSG00000124003	MOGAT1	2.32529	0.000457175
ENSG00000135406	PRPH	2.30016	0.00072524
ENSG00000164509	IL31RA	2.283	0.000825449
ENSG00000124466	LYPD3	2.27853	2.98814e-06
ENSG00000205364	MT1M	2.27266	3.20498e-08
ENSG00000164076	CAMKV	2.26924	0.0125613
ENSG00000111981	ULBP1	2.26095	2.55818e-07
ENSG00000205358	MT1H	2.25596	7.8561e-12
ENSG00000215386	MIR99AHG	2.25499	0.000954933
ENSG00000114251	WNT5A	2.24714	1.1779e-15
ENSG00000229589	ACVR2B-AS1	2.23387	2.49659e-06
ENSG00000170509	HSD17B13	2.21796	0.000112646
ENSG00000130413	STK33	2.2169	0.00132698
ENSG00000188263	IL17REL	2.20525	0.000730081
ENSG00000160856	FCRL3	2.19536	0.00261186
ENSG00000183598	H3C13	2.18686	0.000102145
ENSG00000015413	DPEP1	2.18254	0.00242056
ENSG00000117322	CR2	2.17417	5.67152e-07
ENSG00000055957	ITIH1	2.16442	0.00128592
ENSG00000138639	ARHGAP24	2.16096	1.21336e-07
ENSG00000078081	LAMP3	2.15022	9.97855e-12
ENSG00000205111	CDKL4	2.09112	0.000650643
ENSG00000179299	NSUN7	2.08995	1.82623e-10
ENSG00000037280	FLT4	2.086	0.000900303
ENSG00000133134	BEX2	2.07543	9.34429e-07
ENSG00000165125	TRPV6	2.07175	0.00179334
ENSG00000174885	NLRP6	2.06672	0.00712417
ENSG00000100024	UPB1	2.05728	0.00196141
ENSG00000157214	STEAP2	2.05468	0.00941339
ENSG00000197291	RAMP2-AS1	2.05432	0.00136514
ENSG00000089250	NOS1	2.04841	0.00174364
ENSG00000145103	ILDR1	2.0413	0.00875546
ENSG00000180535	BHLHA15	2.02856	0.0247155
ENSG00000147003	CLTRN	2.02777	0.00218802
ENSG00000124575	H1-3	2.02416	0.00472084
ENSG00000237505	PKN2-AS1	2.02352	0.0125606
ENSG00000122691	TWIST1	2.01824	0.0052225
ENSG00000182175	RGMA	2.01715	0.00086706
ENSG00000178403	NEUROG2	2.0134	0.00161857
ENSG00000196517	SLC6A9	2.00812	1.44806e-09
ENSG00000225235	INTS6L-AS1	1.99972	0.0027913
ENSG00000041515	MYO16	1.99642	0.00761043
ENSG00000204060	FOXO6	1.99586	0.000783917
ENSG00000126500	FLRT1	1.99106	0.00506179
ENSG00000157368	IL34	1.98662	3.89167e-05
ENSG00000126353	CCR7	1.98636	0.000309036
ENSG00000178878	APOLD1	1.98388	2.2737e-06
ENSG00000163827	LRRC2	1.979	0.0136514
ENSG00000136944	LMX1B	1.97462	0.000976199
ENSG00000203867	RBM20	1.97449	0.0169814
ENSG00000100385	IL2RB	1.964	0.0267605
ENSG00000124657	OR2B6	1.96287	0.00766134
ENSG00000125144	MT1G	1.96102	8.5478e-13
ENSG00000170271	FAXDC2	1.95971	4.04044e-15
ENSG00000233822	H2BC15	1.95297	2.22932e-09
ENSG00000242048	PRKAG2-AS2	1.93129	2.63708e-07
ENSG00000135373	EHF	1.90253	0.0112766
ENSG00000236345	SCAT8	1.89853	0.008013
ENSG00000136696	IL36B	1.89393	0.000152555
ENSG00000165887	ANKRD2	1.88931	0.00344958
ENSG00000181856	SLC2A4	1.88015	0.0239553
ENSG00000146006	LRRTM2	1.87154	0.00306692
ENSG00000105289	TJP3	1.86749	2.05336e-06
ENSG00000122224	LY9	1.86528	1.04676e-05
ENSG00000273706	LHX1	1.84777	0.0204326
ENSG00000136535	TBR1	1.8441	0.00623075
ENSG00000085265	FCN1	1.83734	0.00473823
ENSG00000275713	H2BC9	1.83498	0.0326899
ENSG00000284308	C2orf81	1.82803	0.00290077
ENSG00000114805	PLCH1	1.82736	0.000140908
ENSG00000123612	ACVR1C	1.82105	0.00787212
ENSG00000124159	MATN4	1.81947	0.00819977
ENSG00000187017	ESPN	1.80974	0.0118226
ENSG00000171790	SLFNL1	1.80287	0.00260161
ENSG00000173825	TIGD3	1.79541	0.00088522
ENSG00000188158	NHS	1.79323	1.12972e-08
ENSG00000181585	TMIE	1.79084	0.00706357
ENSG00000127472	PLA2G5	1.78214	0.0177817
ENSG00000232936	PANK1-AS1	1.77335	0.0256834
ENSG00000165591	FAAH2	1.75711	0.00800685
ENSG00000125337	KIF25	1.74896	0.0361566
ENSG00000129354	AP1M2	1.74868	1.37544e-08
ENSG00000151322	NPAS3	1.74752	0.0158251
ENSG00000243978	RTL9	1.7372	0.00598891
ENSG00000196119	OR8A1	1.73506	0.0146982
ENSG00000173930	SLCO4C1	1.72778	9.2447e-05
ENSG00000115596	WNT6	1.72158	0.00889361
ENSG00000159197	KCNE2	1.72156	0.0157193
ENSG00000189182	KRT77	1.71608	0.0163569
ENSG00000164440	TXLNB	1.71315	1.91611e-14
ENSG00000122188	LAX1	1.70987	0.00891418
ENSG00000131095	GFAP	1.70912	0.0117997
ENSG00000188959	C9orf152	1.70596	0.00797585
ENSG00000170689	HOXB9	1.70422	0.000922308
ENSG00000115604	IL18R1	1.70299	0.00162042
ENSG00000234118	RPL13AP6	1.69829	0.0201932
ENSG00000006016	CRLF1	1.6938	0.0118496
ENSG00000124813	RUNX2	1.68282	2.29959e-05
ENSG00000168646	AXIN2	1.67713	2.53796e-10
ENSG00000243232	PCDHAC2	1.67549	0.00107815
ENSG00000162814	SPATA17	1.67004	0.010155
ENSG00000172901	LVRN	1.66854	0.02643
ENSG00000183421	RIPK4	1.66232	0.0109303
ENSG00000162981	LRATD1	1.66181	0.0181039
ENSG00000121270	ABCC11	1.65775	0.0222734
ENSG00000069535	MAOB	1.65468	0.0108405
ENSG00000101892	ATP1B4	1.65353	0.0162755
ENSG00000180644	PRF1	1.6443	0.01498
ENSG00000125726	CD70	1.63502	8.94631e-05
ENSG00000133116	KL	1.62601	0.0407758
ENSG00000280670	CCDC163	1.62433	5.60975e-07
ENSG00000241322	FBXW10B	1.61546	0.026415
ENSG00000168298	H1-4	1.61512	0.0112945
ENSG00000214435	AS3MT	1.6083	0.0311507
ENSG00000090554	FLT3LG	1.60509	0.0137548
ENSG00000118473	SGIP1	1.60381	0.036129
ENSG00000163884	KLF15	1.60258	0.000202785
ENSG00000036828	CASR	1.6014	0.0227955
ENSG00000273542	H4C12	1.60019	0.000923226
ENSG00000167178	ISLR2	1.60002	0.016039
ENSG00000145934	TENM2	1.59965	0.0141326
ENSG00000158014	SLC30A2	1.59751	0.0145747
ENSG00000100505	TRIM9	1.59565	0.000164517
ENSG00000204581	ACOXL-AS1	1.58431	0.0392725
ENSG00000180592	SKIDA1	1.58308	0.00508249
ENSG00000198216	CAC1E	1.57822	0.0154789
ENSG00000215187	CIMIP2B	1.57704	0.0121982
ENSG00000164683	HEY1	1.57228	4.69208e-07
ENSG00000139269	INHBE	1.56965	0.000132842
ENSG00000165935	SMCO2	1.56936	0.00519218
ENSG00000096088	PGC	1.56602	0.0264613
ENSG00000187193	MT1X	1.56416	2.90775e-08
ENSG00000069696	DRD4	1.561	0.0102852
ENSG00000173212	MAB21L3	1.55947	0.00625712
ENSG00000136842	TMOD1	1.55754	0.000267204
ENSG00000186090	HTR3D	1.55615	0.0302356
ENSG00000174928	C3orf33	1.54983	0.00381135
ENSG00000147145	LPAR4	1.54912	0.0125742
ENSG00000259462	CPEB1-AS1	1.54665	0.027518
ENSG00000171132	PRKCE	1.54509	1.02069e-12
ENSG00000197978	GOLGA6L9	1.54004	0.000198722
ENSG00000137571	SLCO5A1	1.53916	0.0148432
ENSG00000143178	TBX19	1.53691	2.6368e-12
ENSG00000142959	BEST4	1.53625	0.000152864
ENSG00000231789	PIK3CD-AS2	1.53204	0.0161739
ENSG00000249481	SPATS1	1.53051	0.0350341
ENSG00000129244	ATP1B2	1.52765	0.029387
ENSG00000198417	MT1F	1.52696	1.01334e-09
ENSG00000131620	ANO1	1.52536	0.0162747
ENSG00000266507	MIR4479	1.5221	0.0100148
ENSG00000113739	STC2	1.51021	8.88232e-09
ENSG00000166292	TMEM100	1.50939	0.0319106
ENSG00000182329	KIAA2012	1.50577	0.0471745
ENSG00000178752	ERFE	1.50329	0.00429389
ENSG00000183150	GPR19	1.50015	0.0273169
ENSG00000154856	APCDD1	1.49666	0.0174777
ENSG00000255020	TDH-AS1	1.49221	0.0261267
ENSG00000167771	RCOR2	1.49055	0.000592863
ENSG00000121807	CCR2	1.48308	0.0081968
ENSG00000117407	ARTN	1.48043	0.0166875
ENSG00000130766	SESN2	1.47959	8.1935e-17
ENSG00000175426	PCSK1	1.47244	1.45294e-05
ENSG00000198400	NTRK1	1.47111	0.00891912
ENSG00000008118	CAMK1G	1.4703	0.000103744
ENSG00000273173	SNURF	1.46884	0.0173593
ENSG00000275221	H2AC15	1.46589	4.3066e-05
ENSG00000283654	CIROP	1.46366	0.0210171
ENSG00000156804	FBXO32	1.46308	3.16315e-11
ENSG00000130035	GALNT8	1.46267	0.0295479
ENSG00000159625	DRC7	1.46261	0.00152561
ENSG00000204616	TRIM31	1.46236	0.000311693
ENSG00000188372	ZP3	1.46213	0.00010004
ENSG00000075643	MOCOS	1.46118	4.90128e-07
ENSG00000121742	GJB6	1.46088	0.0206241
ENSG00000165030	NFIL3	1.45786	9.87663e-17
ENSG00000164626	KCNK5	1.45438	2.40694e-06
ENSG00000130477	UNC13A	1.45429	0.00088053
ENSG00000112715	VEGFA	1.4536	3.15955e-13
ENSG00000070915	SLC12A3	1.45203	0.0494889
ENSG00000123689	G0S2	1.45194	1.77438e-05
ENSG00000188505	NCCRP1	1.45099	0.048549
ENSG00000134594	RAB33A	1.44654	1.20744e-06
ENSG00000103257	SLC7A5	1.44521	1.78862e-13
ENSG00000167910	CYP7A1	1.44099	0.00243285
ENSG00000144410	CPO	1.4396	0.0102383
ENSG00000251173	UCHL1-DT	1.43226	0.0341204
ENSG00000226856	THORLNC	1.4307	0.000124705
ENSG00000177508	IRX3	1.4275	0.0489988
ENSG00000267470	ZNF571-AS1	1.42295	0.0359815
ENSG00000143318	CASQ1	1.41618	0.0297771
ENSG00000124602	UNC5CL	1.41514	5.87528e-08
ENSG00000172497	ACOT12	1.40988	0.0450104
ENSG00000139946	PELI2	1.4072	1.94595e-05
ENSG00000188620	HMX3	1.40675	0.00183622
ENSG00000137825	ITPKA	1.40646	6.86741e-07
ENSG00000140795	MYLK3	1.40551	0.0257678
ENSG00000132185	FCRLA	1.401	2.812e-09
ENSG00000178607	ERN1	1.39868	3.85258e-12
ENSG00000113263	ITK	1.39768	0.0319106
ENSG00000256508	MRGPRF-AS1	1.39425	0.018569
ENSG00000124635	H2BC11	1.39304	7.04331e-08
ENSG00000172575	RASGRP1	1.39118	2.49996e-09
ENSG00000026559	KCNG1	1.38848	2.32495e-08
ENSG00000129028	THAP10	1.38684	1.64785e-07
ENSG00000135914	HTR2B	1.38419	0.0128881
ENSG00000172602	RND1	1.38134	2.81659e-05
ENSG00000175197	DDIT3	1.38104	3.61179e-15
ENSG00000153093	ACOXL	1.38024	0.0460809
ENSG00000174990	CA5A	1.38018	0.0432998
ENSG00000100290	BIK	1.37928	0.0462405
ENSG00000169715	MT1E	1.37732	1.32592e-11
ENSG00000290696	POM121L9P	1.37312	0.0115183
ENSG00000166046	TCP11L2	1.37191	5.51456e-11
ENSG00000170214	ADRA1B	1.36939	0.0497408
ENSG00000120075	HOXB5	1.36829	0.000592004
ENSG00000124143	ARHGAP40	1.36722	0.039251
ENSG00000113448	PDE4D	1.36445	3.31087e-09
ENSG00000136695	IL36RN	1.3643	0.000250758
ENSG00000139352	ASCL1	1.36373	0.0446343
ENSG00000140470	ADAMTS17	1.36075	0.00123275
ENSG00000157890	MEGF11	1.35958	0.0467586
ENSG00000122733	PHF24	1.35773	0.000694252
ENSG00000250326	USP38-DT	1.35335	0.0152163
ENSG00000163629	PTPN13	1.35078	8.74209e-09
ENSG00000258413	FBXO34-AS1	1.34919	0.0442053
ENSG00000162415	ZSWIM5	1.34498	0.00657559
ENSG00000016391	CHDH	1.34343	6.51719e-06
ENSG00000150471	ADGRL3	1.34198	0.0428391
ENSG00000116675	DJC6	1.33986	0.000281485
ENSG00000203814	H2BC18	1.33856	0.000256889
ENSG00000166012	TAF1D	1.33401	3.40532e-15
ENSG00000168813	ZNF507	1.3321	4.02585e-07
ENSG00000180573	H2AC6	1.33195	2.49788e-11
ENSG00000185633	NDUFA4L2	1.32483	0.000502545
ENSG00000131400	PSA	1.32068	0.000589361
ENSG00000274290	H2BC6	1.31969	6.0169e-05
ENSG00000152583	SPARCL1	1.31717	0.00740621
ENSG00000159618	ADGRG5	1.31204	1.05335e-07
ENSG00000083067	TRPM3	1.31092	0.0175329
ENSG00000145287	PLAC8	1.30989	0.0343706
ENSG00000169684	CHR5	1.30188	0.0371689
ENSG00000169242	EF1	1.29878	0.00166658
ENSG00000147465	STAR	1.29216	0.00775173
ENSG00000187726	DJB13	1.29071	0.0297899
ENSG00000153294	ADGRF4	1.28491	0.0391105
ENSG00000172183	ISG20	1.28187	0.00366924
ENSG00000161958	FGF11	1.27354	0.0376656
ENSG00000231274	SBK3	1.27133	0.0272885
ENSG00000130707	ASS1	1.27043	2.86313e-06
ENSG00000057657	PRDM1	1.26938	4.59361e-10
ENSG00000276966	H4C5	1.2654	0.0487519
ENSG00000128590	DJB9	1.26514	4.42032e-16
ENSG00000128917	DLL4	1.26425	0.0018798
ENSG00000132518	GUCY2D	1.26147	0.00150782
ENSG00000196787	H2AC11	1.26017	0.000435756
ENSG00000147408	CSGALCT1	1.25289	0.00323232
ENSG00000164175	SLC45A2	1.25207	0.0354306
ENSG00000197721	CR1L	1.24957	0.00440914
ENSG00000084110	HAL	1.24947	2.87386e-05
ENSG00000196890	H2BC26	1.24939	9.06912e-06
ENSG00000149115	TNKS1BP1	1.24432	3.40252e-14
ENSG00000173261	PLAC8L1	1.24403	0.00627985
ENSG00000186198	SLC51B	1.24089	3.86854e-08
ENSG00000228701	TNKS2-DT	1.23954	0.00457868
ENSG00000162999	DUSP19	1.23511	0.0184554
ENSG00000143850	PLEKHA6	1.23395	4.91044e-05
ENSG00000184838	PRR16	1.23348	1.3536e-07
ENSG00000074317	SNCB	1.23097	0.0279935
ENSG00000274386	TMEM269	1.22635	0.00455421
ENSG00000235830	SRGAP3-AS4	1.22481	0.0285579
ENSG00000183196	CHST6	1.22274	0.00149113
ENSG00000134551	PRH2	1.22194	0.0498208
ENSG00000118017	A4GNT	1.21894	0.0337605
ENSG00000132429	POPDC3	1.2179	3.75395e-09
ENSG00000166923	GREM1	1.21756	1.14208e-07
ENSG00000180596	H2BC4	1.21695	0.000114892
ENSG00000181418	DDN	1.21655	2.62501e-06
ENSG00000204361	NXPE2	1.21191	0.0325344
ENSG00000135074	ADAM19	1.20769	9.46347e-06
ENSG00000164463	CREBRF	1.20602	7.15229e-12
ENSG00000014257	ACP3	1.20568	1.41925e-09
ENSG00000080298	RFX3	1.20214	3.38666e-11
ENSG00000173805	HAP1	1.20146	0.00020884
ENSG00000187672	ERC2	1.19465	0.0291297
ENSG00000134183	GT2	1.19273	0.042569
ENSG00000111837	MAK	1.19167	0.000632635
ENSG00000189060	H1-0	1.18593	1.25609e-15
ENSG00000197837	H4C16	1.18277	0.00174364
ENSG00000263400	TMEM220-AS1	1.1812	0.00808285
ENSG00000180509	KCNE1	1.17856	0.00632139
ENSG00000167768	KRT1	1.17834	0.00431994
ENSG00000007952	NOX1	1.17495	0.00400968
ENSG00000110436	SLC1A2	1.17107	7.28495e-09
ENSG00000259030	FPGT-TNNI3K	1.17037	0.00581215
ENSG00000153002	CPB1	1.17014	9.16533e-05
ENSG00000109927	TECTA	1.16872	0.00323636
ENSG00000150048	CLEC1A	1.16857	1.38478e-06
ENSG00000166123	GPT2	1.16689	6.41866e-13
ENSG00000071242	RPS6KA2	1.16554	4.09427e-12
ENSG00000029534	ANK1	1.16449	0.000320867
ENSG00000100884	CPNE6	1.16105	0.000215567
ENSG00000135736	CCDC102A	1.15983	0.000232091
ENSG00000172572	PDE3A	1.15577	2.37316e-05
ENSG00000175868	CALCB	1.1554	0.00739781
ENSG00000198768	APCDD1L	1.1511	0.00247922
ENSG00000129757	CDKN1C	1.15029	1.84013e-06
ENSG00000124171	PARD6B	1.1495	1.83312e-06
ENSG00000162543	UBXN10	1.14914	0.0159897
ENSG00000088970	KIZ	1.14848	6.61713e-09
ENSG00000186056	MATN1-AS1	1.14771	8.00624e-05
ENSG00000103742	IGDCC4	1.14762	0.000724018
ENSG00000133069	TMCC2	1.1463	1.84552e-08
ENSG00000144130	NT5DC4	1.14619	0.0242405
ENSG00000235531	MSC-AS1	1.14489	0.00030979
ENSG00000107742	SPOCK2	1.14319	0.0263215
ENSG00000035664	DAPK2	1.1386	0.000112689
ENSG00000159166	LAD1	1.1346	0.0141167
ENSG00000261652	PIERCE2	1.1343	0.000947594
ENSG00000163082	SGPP2	1.13381	8.81635e-05
ENSG00000161082	CELF5	1.12824	0.0248322
ENSG00000135111	TBX3	1.12075	1.9917e-09
ENSG00000074935	TUBE1	1.11829	1.81347e-10
ENSG00000188177	ZC3H6	1.11819	1.32784e-09
ENSG00000118898	PPL	1.11568	2.93518e-08
ENSG00000122756	CNTFR	1.11284	0.00674382
ENSG00000250673	REELD1	1.11043	0.000665802
ENSG00000111186	WNT5B	1.10286	0.000273132
ENSG00000087085	ACHE	1.09878	0.00640922
ENSG00000158373	H2BC5	1.09807	1.22701e-06
ENSG00000128656	CHN1	1.09785	0.00388391
ENSG00000058091	CDK14	1.09692	2.20626e-06
ENSG00000165071	TMEM71	1.09656	0.00198152
ENSG00000183092	BEGAIN	1.08608	0.0350341
ENSG00000158486	DH3	1.08465	0.0134626
ENSG00000259163	TTC7B-AS1	1.08361	0.0145011
ENSG00000105369	CD79A	1.0834	7.90986e-06
ENSG00000165474	GJB2	1.08273	0.00010895
ENSG00000183785	TUBA8	1.08249	0.00546873
ENSG00000290783	ADAM20P1	1.07946	0.0417992
ENSG00000248383	PCDHAC1	1.0759	0.00509014
ENSG00000130513	GDF15	1.07449	4.47511e-10
ENSG00000179270	PCARE	1.07322	0.00677992
ENSG00000181472	ZBTB2	1.06947	5.80261e-14
ENSG00000089041	P2RX7	1.06929	1.96051e-12
ENSG00000164309	CMYA5	1.06803	0.00011234
ENSG00000086159	AQP6	1.06655	0.0168594
ENSG00000081803	CADPS2	1.06555	3.96354e-05
ENSG00000183734	ASCL2	1.065	2.40738e-06
ENSG00000139194	RBP5	1.06421	0.00524209
ENSG00000168917	SLC35G2	1.064	1.93669e-06
ENSG00000161381	PLXDC1	1.06383	0.031977
ENSG00000152409	JMY	1.0637	1.43445e-10
ENSG00000179348	GATA2	1.05904	0.00415124
ENSG00000105792	CFAP69	1.05763	0.0489185
ENSG00000205189	ZBTB10	1.05735	5.62757e-12
ENSG00000100453	GZMB	1.05719	0.00219133
ENSG00000118432	CNR1	1.0556	0.00115328
ENSG00000258137	GPR84-AS1	1.05552	0.00063097
ENSG00000124391	IL17C	1.05421	0.0160496
ENSG00000137673	MMP7	1.05307	2.71293e-07
ENSG00000010319	SEMA3G	1.05185	2.06714e-08
ENSG00000177045	SIX5	1.05002	3.78701e-07
ENSG00000163472	TMEM79	1.04992	8.30869e-10
ENSG00000185250	PPIL6	1.04927	3.28204e-05
ENSG00000118513	MYB	1.04921	0.0155651
ENSG00000168386	FILIP1L	1.04844	6.99575e-09
ENSG00000204387	SNHG32	1.04559	1.78862e-13
ENSG00000158406	H4C8	1.04451	0.00102159
ENSG00000085831	TTC39A	1.04005	0.00594983
ENSG00000198520	ARMH1	1.03921	9.09997e-06
ENSG00000145911	N4BP3	1.0366	1.96299e-05
ENSG00000230539	AOAH-IT1	1.03641	0.00858098
ENSG00000003989	SLC7A2	1.03511	1.99035e-09
ENSG00000197275	RAD54B	1.03403	2.09853e-07
ENSG00000105327	BBC3	1.02914	9.69447e-12
ENSG00000125148	MT2A	1.02746	5.49886e-11
ENSG00000234719	NPIPB2	1.0265	0.000130998
ENSG00000106070	GRB10	1.02427	4.54344e-05
ENSG00000162645	GBP2	1.02286	3.08198e-09
ENSG00000168003	SLC3A2	1.02002	1.20744e-15
ENSG00000116761	CTH	1.01776	5.35171e-06
ENSG00000186918	ZNF395	1.01745	5.68821e-12
ENSG00000155085	AK9	1.01743	1.11934e-07
ENSG00000185668	POU3F1	1.01604	1.91097e-06
ENSG00000171056	SOX7	1.0159	1.08572e-05
ENSG00000010818	HIVEP2	1.01512	7.40878e-11
ENSG00000150510	FAM124A	1.01472	0.0018843
ENSG00000184205	TSPYL2	1.01186	3.42777e-09
ENSG00000106336	FBXO24	1.01122	0.000574308
ENSG00000157150	TIMP4	1.00621	0.000655311
ENSG00000170681	CAVIN4	1.00467	0.00205534
ENSG00000204248	COL11A2	0.998205	1.02168e-06
ENSG00000198821	CD247	0.997735	0.00276759
ENSG00000198910	L1CAM	0.997283	0.00164433
ENSG00000127585	FBXL16	0.993902	0.00197637
ENSG00000119888	EPCAM	0.993897	0.00495
ENSG00000117586	TNFSF4	0.9936	6.59355e-07
ENSG00000196338	NLGN3	0.991944	0.00112612
ENSG00000125618	PAX8	0.991267	6.50582e-08
ENSG00000154134	ROBO3	0.989693	4.25932e-07
ENSG00000189350	TOGARAM2	0.988815	0.000303688
ENSG00000149948	HMGA2	0.987479	3.14081e-05
ENSG00000278828	H3C10	0.984747	0.00328772
ENSG00000169884	WNT10B	0.983694	6.98915e-05
ENSG00000180549	FUT7	0.982378	0.00287443
ENSG00000124479	NDP	0.981838	0.0177177
ENSG00000163395	IGFN1	0.977301	0.00571843
ENSG00000101670	LIPG	0.975602	0.0326362
ENSG00000187479	C11orf96	0.971185	0.0454206
ENSG00000108352	RAPGEFL1	0.970785	1.01441e-06
ENSG00000103154	NECAB2	0.969032	0.0492397
ENSG00000187583	PLEKHN1	0.967577	0.00477435
ENSG00000232104	RFX3-DT	0.966056	0.010717
ENSG00000105538	RASIP1	0.964658	0.00242056
ENSG00000175832	ETV4	0.964054	0.0128193
ENSG00000151012	SLC7A11	0.961709	5.46635e-06
ENSG00000155304	HSPA13	0.95928	2.62794e-12
ENSG00000160683	CXCR5	0.959092	0.00020761
ENSG00000165917	RAPSN	0.957942	1.91364e-05
ENSG00000170379	TCAF2	0.957345	0.0224426
ENSG00000143013	LMO4	0.955999	6.71785e-13
ENSG00000251136	RIPK2-DT	0.95239	1.01334e-09
ENSG00000181218	H2AC25	0.951494	3.29048e-09
ENSG00000133639	BTG1	0.951153	4.3732e-11
ENSG00000170955	CAVIN3	0.94928	6.81559e-07
ENSG00000186409	CCDC30	0.948999	0.000237115
ENSG00000185100	ADSS1	0.948856	0.0057567
ENSG00000027075	PRKCH	0.946674	1.98451e-08
ENSG00000186417	GLDN	0.946493	1.91981e-09
ENSG00000185950	IRS2	0.946153	1.78088e-10
ENSG00000141582	CBX4	0.944778	1.1993e-12
ENSG00000150764	DIXDC1	0.944765	1.84511e-10
ENSG00000149328	GLB1L2	0.944486	3.34586e-06
ENSG00000183840	GPR39	0.944398	6.17101e-05
ENSG00000124191	TOX2	0.944002	0.0043716
ENSG00000223547	ZNF844	0.943888	0.00153416
ENSG00000205832	C16orf96	0.943685	0.000656048
ENSG00000167554	ZNF610	0.943132	3.97295e-05
ENSG00000164647	STEAP1	0.942006	0.0205288
ENSG00000168016	TRANK1	0.941662	1.22199e-10
ENSG00000065911	MTHFD2	0.940575	4.74893e-14
ENSG00000143502	SUSD4	0.937762	0.0125885
ENSG00000180914	OXTR	0.935461	0.0124118
ENSG00000080854	IGSF9B	0.934701	0.0231497
ENSG00000135365	PHF21A	0.931711	4.16579e-12
ENSG00000100219	XBP1	0.930567	8.64597e-16
ENSG00000164929	BAALC	0.930169	0.000399688
ENSG00000107249	GLIS3	0.926859	0.00169787
ENSG00000159200	RCAN1	0.9254	4.95491e-12
ENSG00000130751	NPAS1	0.923165	6.14585e-05
ENSG00000184575	XPOT	0.922795	2.82429e-13
ENSG00000285825	CCDC15-DT	0.921827	0.00857292
ENSG00000114861	FOXP1	0.919964	9.37463e-10
ENSG00000196747	H2AC13	0.918267	0.00260367
ENSG00000225953	SATB2-AS1	0.917519	0.0436637
ENSG00000116031	CD207	0.917093	0.036105
ENSG00000153879	CEBPG	0.916254	2.24224e-13
ENSG00000099958	DERL3	0.915958	0.000266847
ENSG00000224116	INHBA-AS1	0.915831	0.0401866
ENSG00000112029	FBXO5	0.914689	4.31897e-08
ENSG00000157653	C9orf43	0.911735	0.0183285
ENSG00000172382	PRSS27	0.911293	0.0136155
ENSG00000196408	NOXO1	0.910954	0.0182565
ENSG00000170423	KRT78	0.910524	0.00165348
ENSG00000125945	ZNF436	0.908653	6.68608e-12
ENSG00000091262	ABCC6	0.907744	0.000140347
ENSG00000234741	GAS5	0.907703	6.01692e-13
ENSG00000067842	ATP2B3	0.907458	0.0214622
ENSG00000006468	ETV1	0.907041	1.78271e-05
ENSG00000196781	TLE1	0.905135	1.24569e-08
ENSG00000106113	CRHR2	0.904973	0.0408856
ENSG00000133740	E2F5	0.904536	5.85107e-05
ENSG00000185634	SHC4	0.901961	0.0043914
ENSG00000178038	ALS2CL	0.900722	0.0148127
ENSG00000172476	RAB40A	0.900117	0.00644103
ENSG00000132692	BCAN	0.898879	0.000113623
ENSG00000196739	COL27A1	0.898036	0.000145139
ENSG00000185158	LRRC37B	0.897154	2.2383e-10
ENSG00000172927	MYEOV	0.896923	0.000880169
ENSG00000255874	PRECSIT	0.894166	0.0012147
ENSG00000196460	RFX8	0.893952	0.0398163
ENSG00000221955	SLC12A8	0.893882	1.42739e-05
ENSG00000129682	FGF13	0.893097	0.0302675
ENSG00000110328	GALNT18	0.892457	2.73788e-06
ENSG00000100784	RPS6KA5	0.891067	1.71956e-09
ENSG00000143674	MAP3K21	0.890645	0.000525061
ENSG00000260916	CCPG1	0.890342	4.92847e-10
ENSG00000139182	CLSTN3	0.889548	1.49969e-10
ENSG00000174738	NR1D2	0.88871	2.11884e-10
ENSG00000196369	SRGAP2B	0.888185	1.00099e-09
ENSG00000171517	LPAR3	0.885149	0.01946
ENSG00000154263	ABCA10	0.885067	0.0391555
ENSG00000185640	KRT79	0.884713	3.2743e-09
ENSG00000263513	FAM72C	0.884218	0.0418925
ENSG00000137203	TFAP2A	0.883938	0.0237723
ENSG00000136943	CTSV	0.881995	3.33592e-05
ENSG00000185274	GALNT17	0.87579	0.00671197
ENSG00000131019	ULBP3	0.874048	0.0340189
ENSG00000240303	ACAD11	0.873061	9.05742e-07
ENSG00000179954	SSC5D	0.872773	0.00220057
ENSG00000080511	RDH8	0.872439	0.0447208
ENSG00000163273	NPPC	0.871338	0.00600489
ENSG00000128606	LRRC17	0.871159	0.0351517
ENSG00000153487	ING1	0.869236	1.59181e-09
ENSG00000105227	PRX	0.868458	6.47401e-09
ENSG00000143105	KC10	0.86676	0.0337717
ENSG00000166257	SCN3B	0.863931	0.0359467
ENSG00000104369	JPH1	0.863459	0.0176446
ENSG00000164849	GPR146	0.863079	2.1916e-07
ENSG00000139514	SLC7A1	0.860622	1.08445e-13
ENSG00000151790	TDO2	0.855394	6.48709e-05
ENSG00000108813	DLX4	0.852379	0.000110853
ENSG00000164171	ITGA2	0.852185	6.08164e-05
ENSG00000136630	HLX	0.847741	5.60213e-10
ENSG00000083454	P2RX5	0.845011	0.00761043
ENSG00000097096	SYDE2	0.843371	8.87479e-05
ENSG00000142910	TIGL1	0.842828	0.000901006
ENSG00000184451	CCR10	0.8415	0.0168806
ENSG00000255521	CD44-DT	0.841318	0.0185236
ENSG00000189195	BTBD8	0.840277	3.74912e-05
ENSG00000009413	REV3L	0.839228	3.34738e-09
ENSG00000138640	FAM13A	0.838761	3.59901e-09
ENSG00000184599	TAFA3	0.837908	0.000219024
ENSG00000129534	MIS18BP1	0.837167	1.0308e-10
ENSG00000135525	MAP7	0.835951	4.81063e-06
ENSG00000157680	DGKI	0.833992	1.16018e-07
ENSG00000144834	TAGLN3	0.83327	0.00530866
ENSG00000087903	RFX2	0.832265	1.91981e-09
ENSG00000178860	MSC	0.832256	0.00205534
ENSG00000155066	PROM2	0.831562	0.00693888
ENSG00000114455	HHLA2	0.831298	0.00658423
ENSG00000105866	SP4	0.83125	3.22882e-07
ENSG00000143061	IGSF3	0.831093	4.39826e-07
ENSG00000264522	OTUD7B	0.830442	2.84818e-08
ENSG00000111181	SLC6A12	0.830013	1.98823e-09
ENSG00000229474	PATL2	0.829844	1.09684e-06
ENSG00000205562	FLRT2-AS1	0.829645	0.0305667
ENSG00000177426	TGIF1	0.829094	2.48687e-13
ENSG00000203710	CR1	0.828785	2.66883e-07
ENSG00000111371	SLC38A1	0.828761	0.00149768
ENSG00000137869	CYP19A1	0.826608	1.27192e-05
ENSG00000169047	IRS1	0.826448	0.000336067
ENSG00000233654	NEMP2-DT	0.825502	0.0437436
ENSG00000177410	ZFAS1	0.825258	2.0946e-09
ENSG00000157551	KCNJ15	0.825206	0.0261865
ENSG00000143248	RGS5	0.825192	0.000682972
ENSG00000124116	WFDC3	0.82413	0.0177177
ENSG00000006118	TMEM132A	0.824047	1.09834e-05
ENSG00000121895	TMEM156	0.824012	0.00703987
ENSG00000179397	CATSPERE	0.822626	0.00592359
ENSG00000152154	TMEM178A	0.822233	0.00341896
ENSG00000122133	PAEP	0.821261	0.0200579
ENSG00000181449	SOX2	0.821242	0.0331787
ENSG00000198939	ZFP2	0.821109	0.00824062
ENSG00000090861	AARS1	0.820924	8.1935e-17
ENSG00000183760	ACP7	0.81995	0.0224051
ENSG00000132950	ZMYM5	0.81963	1.40188e-09
ENSG00000245694	CRNDE	0.817559	0.00303553
ENSG00000131480	AOC2	0.817491	0.00208876
ENSG00000280594	BTG3-AS1	0.816509	0.0286992
ENSG00000226754	MAGOH-DT	0.814915	0.0104328
ENSG00000265817	FSBP	0.812895	0.00111369
ENSG00000119950	MXI1	0.812754	1.24569e-08
ENSG00000128918	ALDH1A2	0.812473	1.10288e-09
ENSG00000231185	SPRY4-AS1	0.812388	0.000578584
ENSG00000170222	ADPRM	0.811027	8.15555e-08
ENSG00000105717	PBX4	0.810596	1.80532e-06
ENSG00000133818	RRAS2	0.807911	1.26357e-05
ENSG00000156650	KAT6B	0.807565	2.90775e-08
ENSG00000079691	CARMIL1	0.805675	2.74674e-09
ENSG00000167779	IGFBP6	0.805468	0.000311676
ENSG00000135749	PCNX2	0.805365	5.15735e-05
ENSG00000205885	C1RL-AS1	0.804334	0.00408176
ENSG00000255717	SNHG1	0.804247	6.68608e-12
ENSG00000101049	SGK2	0.803777	0.0145207
ENSG00000265972	TXNIP	0.803513	1.69129e-13
ENSG00000122778	KIAA1549	0.803261	0.00346304
ENSG00000139597	N4BP2L1	0.799948	3.89548e-10
ENSG00000110619	CARS1	0.798384	1.73917e-13
ENSG00000113742	CPEB4	0.798061	6.61066e-08
ENSG00000117707	PROX1	0.796815	5.77082e-05
ENSG00000184678	H2BC21	0.796371	3.22332e-08
ENSG00000116717	GADD45A	0.795025	6.75828e-08
ENSG00000123352	SPATS2	0.794344	5.68821e-12
ENSG00000081913	PHLPP1	0.793554	1.56761e-11
ENSG00000186510	CLCNKA	0.793145	0.00290008
ENSG00000165511	ZNF22-AS1	0.792798	7.69289e-06
ENSG00000115414	FN1	0.792748	2.94778e-05
ENSG00000196428	TSC22D2	0.79221	2.18559e-10
ENSG00000161405	IKZF3	0.791908	0.0130898
ENSG00000166289	PLEKHF1	0.791516	7.71284e-07
ENSG00000112599	GUCA1B	0.790854	0.000906826
ENSG00000186047	DLEU7	0.790191	0.00522425
ENSG00000165617	DACT1	0.78927	9.93535e-07
ENSG00000149050	ZNF214	0.786508	0.039911
ENSG00000164877	MICALL2	0.786273	5.59494e-11
ENSG00000206535	LNP1	0.78581	0.00155736
ENSG00000139890	REM2	0.785432	0.00239438
ENSG00000203739	PRDX6-AS1	0.785267	0.000384889
ENSG00000047365	ARAP2	0.785112	9.84772e-07
ENSG00000257913	DDN-AS1	0.78418	0.000629067
ENSG00000129474	AJUBA	0.783974	0.00399064
ENSG00000106404	CLDN15	0.782627	4.16208e-07
ENSG00000166016	ABTB2	0.780659	8.68655e-07
ENSG00000234684	SDCBP2-AS1	0.779238	0.000245685
ENSG00000181754	AMIGO1	0.778397	1.67187e-06
ENSG00000023839	ABCC2	0.777701	2.47557e-05
ENSG00000146426	TIAM2	0.77719	2.09194e-05
ENSG00000166471	TMEM41B	0.77623	5.55105e-13
ENSG00000205482	SPDYE18	0.776066	0.0368943
ENSG00000154262	ABCA6	0.774426	0.0232595
ENSG00000174137	FAM53A	0.773939	0.000390712
ENSG00000183779	ZNF703	0.77367	1.59181e-09
ENSG00000112379	ARFGEF3	0.773329	0.00417493
ENSG00000091536	MYO15A	0.773142	0.0184183
ENSG00000118137	APOA1	0.771519	0.0349574
ENSG00000137507	LRRC32	0.771202	1.33388e-05
ENSG00000168913	ENHO	0.770839	2.25786e-05
ENSG00000105516	DBP	0.770552	2.79123e-09
ENSG00000009950	MLXIPL	0.770449	4.06702e-08
ENSG00000183010	PYCR1	0.769907	4.97312e-07
ENSG00000154319	FAM167A	0.768291	0.00234997
ENSG00000142046	TMEM91	0.768234	2.92523e-10
ENSG00000183160	TMEM119	0.768202	0.000412885
ENSG00000170365	SMAD1	0.768085	4.04706e-09
ENSG00000285219	HULC	0.765986	0.00158907
ENSG00000160460	SPTBN4	0.765542	0.00887044
ENSG00000113645	WWC1	0.765199	0.013081
ENSG00000267309	ZNF566-AS1	0.764665	0.000452273
ENSG00000102174	PHEX	0.763572	0.0125789
ENSG00000171017	LRRC8E	0.763551	0.0104653
ENSG00000198380	GFPT1	0.763433	8.70392e-12
ENSG00000012124	CD22	0.761969	1.55053e-07
ENSG00000185101	ANO9	0.761924	0.00344914
ENSG00000189223	PAX8-AS1	0.761872	0.000871489
ENSG00000119866	BCL11A	0.760535	0.00289864
ENSG00000187735	TCEA1	0.760528	1.34111e-13
ENSG00000108950	FAM20A	0.759376	2.30521e-12
ENSG00000163393	SLC22A15	0.75872	3.76222e-09
ENSG00000166750	SLFN5	0.758025	1.9815e-08
ENSG00000137868	STRA6	0.757081	0.00545384
ENSG00000182795	C1orf116	0.756509	0.00242044
ENSG00000159588	CCDC17	0.756206	4.81394e-05
ENSG00000136059	VILL	0.756134	8.78723e-06
ENSG00000126351	THRA	0.755586	8.59157e-11
ENSG00000137265	IRF4	0.754166	5.78576e-05
ENSG00000165115	KIF27	0.754113	1.64447e-05
ENSG00000175505	CLCF1	0.753323	3.06957e-06
ENSG00000103942	HOMER2	0.752647	0.00150381
ENSG00000111077	TNS2	0.750886	2.87881e-09
ENSG00000119715	ESRRB	0.74929	0.000555401
ENSG00000119138	KLF9	0.74834	4.99779e-09
ENSG00000141682	PMAIP1	0.747576	5.00394e-05
ENSG00000273802	H2BC8	0.745547	0.0241914
ENSG00000180730	SHISA2	0.745173	0.0455372
ENSG00000101384	JAG1	0.743811	5.61481e-09
ENSG00000165807	PPP1R36	0.743543	0.0128183
ENSG00000112182	BACH2	0.743196	0.0396021
ENSG00000162496	DHRS3	0.74276	8.16852e-07
ENSG00000111012	CYP27B1	0.742399	0.000825285
ENSG00000096433	ITPR3	0.741255	4.69359e-06
ENSG00000158402	CDC25C	0.740529	0.0088001
ENSG00000170396	ZNF804A	0.740403	7.33711e-10
ENSG00000179532	DNHD1	0.739857	6.22244e-06
ENSG00000140105	WARS1	0.73844	1.00167e-11
ENSG00000008394	MGST1	0.737795	0.00514886
ENSG00000134627	PIWIL4	0.737713	6.58973e-07
ENSG00000232586	KIAA1614-AS1	0.736905	4.7851e-05
ENSG00000146859	TMEM140	0.736299	2.91211e-10
ENSG00000180346	TIGD2	0.734875	7.73863e-09
ENSG00000135931	ARMC9	0.734028	7.51331e-06
ENSG00000187837	H1-2	0.733758	4.57299e-06
ENSG00000054356	PTPRN	0.732504	0.0173227
ENSG00000137727	ARHGAP20	0.732361	1.14021e-05
ENSG00000153976	HS3ST3A1	0.732358	0.0460658
ENSG00000205927	OLIG2	0.732332	1.74449e-05
ENSG00000135436	FAM186B	0.731363	0.00581614
ENSG00000177791	MYOZ1	0.730794	3.62008e-09
ENSG00000167261	DPEP2	0.730725	2.3501e-06
ENSG00000168564	CDKN2AIP	0.7293	8.60279e-10
ENSG00000197279	ZNF165	0.72698	0.00118815
ENSG00000104833	TUBB4A	0.726355	0.00231263
ENSG00000290794	SULT1C5P	0.726169	0.0131658
ENSG00000196345	ZKSCAN7	0.725818	3.2207e-07
ENSG00000173917	HOXB2	0.725332	0.000294653
ENSG00000008323	PLEKHG6	0.725157	0.000411802
ENSG00000120756	PLS1	0.725145	0.000386168
ENSG00000082269	FAM135A	0.724269	6.11103e-09
ENSG00000109674	NEIL3	0.721184	0.0328276
ENSG00000102984	ZNF821	0.72084	7.82983e-08
ENSG00000163794	UCN	0.720165	0.00200328
ENSG00000103723	AP3B2	0.72009	0.00217904
ENSG00000101353	MROH8	0.719943	5.69849e-06
ENSG00000196756	SNHG17	0.719879	1.21114e-09
ENSG00000188522	FAM83G	0.718818	2.84494e-09
ENSG00000134294	SLC38A2	0.718694	3.14982e-11
ENSG00000111215	PRR4	0.717447	0.000213089
ENSG00000169071	ROR2	0.715324	0.0018494
ENSG00000129353	SLC44A2	0.71494	8.03744e-13
ENSG00000170456	DENND5B	0.713963	1.93752e-07
ENSG00000176681	LRRC37A	0.713881	0.000768918
ENSG00000165891	E2F7	0.71242	0.0122147
ENSG00000196110	ZNF699	0.712239	1.27573e-07
ENSG00000128274	A4GALT	0.710684	0.00667666
ENSG00000214575	CPEB1	0.709538	0.0276645
ENSG00000175536	LIPT2	0.708782	3.07363e-05
ENSG00000198915	RASGEF1A	0.707244	0.0233951
ENSG00000086619	ERO1B	0.706865	9.86792e-07
ENSG00000049192	ADAMTS6	0.705476	0.00417715
ENSG00000100307	CBX7	0.704679	2.38254e-10
ENSG00000156787	TBC1D31	0.703784	5.98087e-07
ENSG00000253704	VIRMA-DT	0.703718	0.0450663
ENSG00000165879	FRAT1	0.702987	4.47459e-07
ENSG00000113249	HAVCR1	0.702838	3.07267e-05
ENSG00000087074	PPP1R15A	0.702034	1.23246e-13
ENSG00000066056	TIE1	0.701416	5.51122e-06
ENSG00000121966	CXCR4	0.700743	9.95997e-09
ENSG00000150907	FOXO1	0.699796	1.79009e-09
ENSG00000170385	SLC30A1	0.69957	1.29864e-10
ENSG00000266074	BAHCC1	0.699493	0.00947031
ENSG00000149428	HYOU1	0.697878	3.70114e-13
ENSG00000116035	VAX2	0.696311	0.0433266
ENSG00000153944	MSI2	0.695491	1.06054e-05
ENSG00000151773	CCDC122	0.693315	0.00939038
ENSG00000120915	EPHX2	0.693173	0.0432354
ENSG00000073910	FRY	0.69238	0.000159959
ENSG00000176170	SPHK1	0.692038	3.442e-08
ENSG00000167617	CDC42EP5	0.691659	0.00138665
ENSG00000143028	SYPL2	0.691643	4.45117e-05
ENSG00000110944	IL23A	0.691394	0.00732313
ENSG00000111276	CDKN1B	0.691198	2.33387e-11
ENSG00000186994	KANK3	0.690363	1.91399e-05
ENSG00000163793	DJC5G	0.690269	0.0392524
ENSG00000277149	TYW1B	0.68917	0.00088217
ENSG00000105281	SLC1A5	0.688701	6.93474e-13
ENSG00000186017	ZNF566	0.688684	2.27107e-08
ENSG00000155090	KLF10	0.688655	2.97552e-12
ENSG00000047346	ATOSA	0.688566	3.68091e-09
ENSG00000145949	MYLK4	0.687136	5.21974e-05
ENSG00000138439	FAM117B	0.687129	2.37034e-06
ENSG00000258839	MC1R	0.687123	2.80763e-05
ENSG00000144481	TRPM8	0.686013	1.65137e-05
ENSG00000100767	PAPLN	0.6859	8.59374e-06
ENSG00000172159	FRMD3	0.685831	0.000615026
ENSG00000125735	TNFSF14	0.685469	7.36139e-05
ENSG00000151612	ZNF827	0.685352	7.34134e-05
ENSG00000153162	BMP6	0.685236	0.000228906
ENSG00000172432	GTPBP2	0.68347	3.81801e-14
ENSG00000006210	CX3CL1	0.683079	0.00466907
ENSG00000169247	SH3TC2	0.683045	0.0252253
ENSG00000150672	DLG2	0.682896	0.00344151
ENSG00000139793	MBNL2	0.68283	5.02998e-07
ENSG00000179593	ALOX15B	0.682572	0.0167339
ENSG00000197989	SNHG12	0.682413	7.06816e-09
ENSG00000125347	IRF1	0.682296	1.08321e-09
ENSG00000051108	HERPUD1	0.682122	2.12049e-13
ENSG00000169783	LINGO1	0.681922	0.00216923
ENSG00000155530	LRGUK	0.681624	0.000305144
ENSG00000198855	FICD	0.681278	5.61433e-09
ENSG00000064886	CHI3L2	0.681145	0.000541174
ENSG00000096696	DSP	0.680541	7.25421e-08
ENSG00000225756	DBH-AS1	0.680447	0.00915564
ENSG00000124370	MCEE	0.680247	1.60653e-07
ENSG00000167077	MEI1	0.680058	7.39944e-05
ENSG00000174564	IL20RB	0.679509	0.00259555
ENSG00000175155	YPEL2	0.679174	4.16436e-09
ENSG00000183579	ZNRF3	0.679164	1.34142e-05
ENSG00000110237	ARHGEF17	0.67716	6.30558e-07
ENSG00000215784	FAM72D	0.676602	0.0122836
ENSG00000160593	JAML	0.675891	6.92689e-05
ENSG00000139637	MYG1	0.675751	0.0231059
ENSG00000106105	GARS1	0.675491	4.25844e-13
ENSG00000188001	TPRG1	0.674522	4.72179e-07
ENSG00000164442	CITED2	0.673478	9.77103e-12
ENSG00000214756	CSKMT	0.671664	2.07629e-06
ENSG00000165507	DEPP1	0.671627	0.00063891
ENSG00000143614	GATAD2B	0.671343	7.02521e-09
ENSG00000178381	ZFAND2A	0.671151	2.18448e-08
ENSG00000006704	GTF2IRD1	0.670646	4.471e-08
ENSG00000088826	SMOX	0.670448	5.20657e-08
ENSG00000135541	AHI1	0.669655	1.49285e-07
ENSG00000176723	ZNF843	0.668862	0.00671138
ENSG00000120370	GORAB	0.668749	2.37621e-10
ENSG00000114739	ACVR2B	0.668027	1.92603e-07
ENSG00000181788	SIAH2	0.66763	1.50682e-11
ENSG00000170522	ELOVL6	0.667285	0.00337627
ENSG00000183688	RFLNB	0.666263	1.92603e-07
ENSG00000106948	AK	0.666073	6.59398e-12
ENSG00000121104	FAM117A	0.665275	3.00727e-06
ENSG00000061918	GUCY1B1	0.665235	0.00681411
ENSG00000182308	DCAF4L1	0.665117	0.00286033
ENSG00000224424	PRKAR2A-AS1	0.664528	0.00526926
ENSG00000088538	DOCK3	0.664294	1.4832e-09
ENSG00000023445	BIRC3	0.664013	0.00229848
ENSG00000284411	MIR3191	0.663607	0.0155229
ENSG00000164949	GEM	0.66329	4.78839e-06
ENSG00000253837	LOXL2-AS1	0.663079	0.00306204
ENSG00000246273	SBF2-AS1	0.662937	2.8047e-09
ENSG00000170801	HTRA3	0.662388	0.0136733
ENSG00000106638	TBL2	0.661781	4.39984e-09
ENSG00000196387	ZNF140	0.661451	2.85957e-10
ENSG00000155760	FZD7	0.660958	0.00196507
ENSG00000008277	ADAM22	0.660497	0.0152475
ENSG00000140545	MFGE8	0.660248	0.000129644
ENSG00000267858	MZF1-AS1	0.659291	6.97432e-05
ENSG00000164746	C7orf57	0.657812	0.0203005
ENSG00000172164	SNTB1	0.657607	2.88253e-10
ENSG00000173451	THAP2	0.656477	1.23029e-05
ENSG00000179841	AKAP5	0.656215	0.00071137
ENSG00000023608	SPC1	0.655367	3.01919e-07
ENSG00000005448	WDR54	0.655291	0.000839664
ENSG00000182199	SHMT2	0.65507	1.94061e-12
ENSG00000104231	ZFAND1	0.654558	6.40953e-08
ENSG00000066185	ZMYND12	0.654524	0.000984964
ENSG00000143320	CRABP2	0.653322	6.90148e-07
ENSG00000189184	PCDH18	0.652916	0.000398823
ENSG00000143452	HORMAD1	0.652449	0.00349057
ENSG00000115194	SLC30A3	0.650849	2.7903e-06
ENSG00000158321	AUTS2	0.650104	0.000909154
ENSG00000065970	FOXJ2	0.649937	8.15835e-10
ENSG00000189420	ZFP92	0.649876	3.93038e-05
ENSG00000185920	PTCH1	0.649842	1.15963e-06
ENSG00000106804	C5	0.64957	1.30214e-05
ENSG00000186352	ANKRD37	0.648808	0.00419478
ENSG00000138709	LARP1B	0.647837	5.61481e-09
ENSG00000104312	RIPK2	0.647398	4.66123e-11
ENSG00000077684	JADE1	0.647165	2.98125e-10
ENSG00000175906	ARL4D	0.646318	0.00406862
ENSG00000176142	TMEM39A	0.645362	7.02521e-09
ENSG00000108932	SLC16A6	0.644999	0.00872909
ENSG00000231233	CFAP58-DT	0.644795	0.00174528
ENSG00000076716	GPC4	0.644567	1.55951e-05
ENSG00000204186	ZDBF2	0.644177	2.71734e-05
ENSG00000129214	SHBG	0.642784	0.0102297
ENSG00000227268	KLLN	0.642096	0.0179767
ENSG00000170448	NFXL1	0.640974	4.76492e-09
ENSG00000157077	ZFYVE9	0.640395	0.00609561
ENSG00000291106	SNHG33	0.639113	2.12356e-08
ENSG00000078177	N4BP2	0.637332	3.82779e-07
ENSG00000139116	KIF21A	0.63677	2.81473e-06
ENSG00000156414	TDRD9	0.636199	0.00335075
ENSG00000198496	NBR2	0.636054	1.11217e-05
ENSG00000112039	FANCE	0.636008	8.94206e-08
ENSG00000159208	CIART	0.635492	0.000345882
ENSG00000072840	EVC	0.635376	3.59931e-05
ENSG00000248932	COPB2-DT	0.634896	0.00115779
ENSG00000006740	ARHGAP44	0.63477	0.00862947
ENSG00000237172	B3GNT9	0.634578	4.96443e-06
ENSG00000204623	POLR1HASP	0.634549	0.00220094
ENSG00000197329	PELI1	0.633833	5.34995e-09
ENSG00000112303	VNN2	0.632498	0.0150944
ENSG00000187772	LIN28B	0.632267	0.000124712
ENSG00000078687	TNRC6C	0.631742	8.12459e-05
ENSG00000102786	INTS6	0.631491	7.53326e-11
ENSG00000151150	ANK3	0.631425	0.00650507
ENSG00000085465	OVGP1	0.630975	0.0117148
ENSG00000056736	IL17RB	0.630401	0.0277164
ENSG00000130558	OLFM1	0.62833	0.0469794
ENSG00000084710	EFR3B	0.628042	1.58498e-05
ENSG00000272902	TBC1D8-AS1	0.627571	0.0108341
ENSG00000070081	NUCB2	0.626978	9.22035e-07
ENSG00000059728	MXD1	0.626831	4.68122e-11
ENSG00000182253	SYNM	0.626486	0.0071783
ENSG00000108511	HOXB6	0.626307	1.70928e-06
ENSG00000238083	LRRC37A2	0.62595	0.000107982
ENSG00000162676	GFI1	0.625945	0.00480447
ENSG00000099860	GADD45B	0.625875	7.14746e-08
ENSG00000235706	DICER1-AS1	0.625867	0.00514886
ENSG00000100003	SEC14L2	0.625751	6.49372e-07
ENSG00000231889	TRAF3IP2-AS1	0.625698	1.62469e-05
ENSG00000137225	CAPN11	0.625626	9.69675e-05
ENSG00000171843	MLLT3	0.624775	1.69965e-05
ENSG00000166793	YPEL4	0.624675	1.03221e-09
ENSG00000147905	ZCCHC7	0.623809	1.10278e-07
ENSG00000272031	ANKRD34A	0.62328	0.0119318
ENSG00000187091	PLCD1	0.622697	5.84438e-09
ENSG00000152056	AP1S3	0.622526	0.0086677
ENSG00000178093	TSSK6	0.622374	0.00119236
ENSG00000119514	GALNT12	0.622335	5.50156e-07
ENSG00000136378	ADAMTS7	0.621092	0.00312896
ENSG00000158715	SLC45A3	0.620866	1.2338e-10
ENSG00000253948	VPS13B-DT	0.620272	0.0367366
ENSG00000101236	RNF24	0.619571	5.96322e-07
ENSG00000175147	TMEM51-AS1	0.619534	1.01407e-06
ENSG00000182489	XKRX	0.61927	1.01407e-06
ENSG00000178531	CTXN1	0.618749	0.00476128
ENSG00000148700	ADD3	0.61855	5.41755e-08
ENSG00000151746	BICD1	0.618412	3.73228e-05
ENSG00000131016	AKAP12	0.618364	0.000639959
ENSG00000019995	ZRANB1	0.616071	1.76869e-09
ENSG00000291223	FAM86DP	0.615558	2.84269e-07
ENSG00000138606	SHF	0.615157	0.0030277
ENSG00000102003	SYP	0.614356	0.0143487
ENSG00000134909	ARHGAP32	0.614219	9.27613e-07
ENSG00000134684	YARS1	0.613717	1.6621e-12
ENSG00000196873	ZNG1C	0.613515	0.000171983
ENSG00000245573	BDNF-AS	0.613352	0.000583214
ENSG00000213626	LBH	0.613287	1.81636e-05
ENSG00000075213	SEMA3A	0.613119	0.0102498
ENSG00000165140	FBP1	0.612838	7.94e-05
ENSG00000104936	DMPK	0.611805	0.00199405
ENSG00000151687	ANKAR	0.611756	0.000964261
ENSG00000158286	RNF207	0.611604	0.000779395
ENSG00000145040	UCN2	0.611451	0.0177244
ENSG00000065534	MYLK	0.611321	6.02957e-06
ENSG00000166173	LARP6	0.610708	0.0427918
ENSG00000063127	SLC6A16	0.61067	0.0166373
ENSG00000165912	PACSIN3	0.610149	0.00122044
ENSG00000118689	FOXO3	0.609165	2.96373e-08
ENSG00000156535	CD109	0.609149	4.90171e-07
ENSG00000259802	MARCHF6-DT	0.608954	0.00421761
ENSG00000155367	PPM1J	0.608887	0.00675203
ENSG00000144504	ANKMY1	0.607813	1.05032e-10
ENSG00000165185	KIAA1958	0.607753	2.82073e-05
ENSG00000163673	DCLK3	0.607584	0.00872909
ENSG00000102962	CCL22	0.607554	0.00503773
ENSG00000263956	NBPF11	0.607142	9.46127e-07
ENSG00000149599	DUSP15	0.606928	0.0132904
ENSG00000180479	ZNF571	0.60557	0.000104837
ENSG00000173227	SYT12	0.605286	0.000906591
ENSG00000071243	ING3	0.604951	2.63964e-08
ENSG00000147050	KDM6A	0.604458	0.000133651
ENSG00000073605	GSDMB	0.604255	0.0015876
ENSG00000085563	ABCB1	0.603573	0.000195962
ENSG00000259673	IQCH-AS1	0.602597	8.89581e-06
ENSG00000049239	H6PD	0.602227	7.20559e-10
ENSG00000169418	NPR1	0.601913	0.000136349
ENSG00000005189	REXO5	0.600768	1.78363e-06
ENSG00000260807	CEROX1	0.599789	0.000815237
ENSG00000165175	MID1IP1	0.599754	9.11713e-06
ENSG00000073711	PPP2R3A	0.599625	2.10619e-09
ENSG00000268043	NBPF12	0.59893	1.4991e-07
ENSG00000166780	BMERB1	0.598817	6.91915e-06
ENSG00000213199	ASIC3	0.598358	0.000226083
ENSG00000187678	SPRY4	0.598017	1.78925e-07
ENSG00000185436	IFNLR1	0.597923	1.46002e-10
ENSG00000006837	CDKL3	0.596632	0.0057756
ENSG00000117525	F3	0.596605	0.00094799
ENSG00000250423	KIAA1210	0.59406	0.00700708
ENSG00000184156	KCNQ3	0.593842	2.90403e-05
ENSG00000169282	KCB1	0.593765	0.0120429
ENSG00000172201	ID4	0.593722	0.00373531
ENSG00000151690	MFSD6	0.592894	2.59577e-09
ENSG00000281357	ARRDC3-AS1	0.59036	0.0316607
ENSG00000163683	SMIM14	0.58968	1.34098e-12
ENSG00000146072	TNFRSF21	0.589354	4.94426e-10
ENSG00000197044	ZNF441	0.589149	0.000635153
ENSG00000013392	RWDD2A	0.588862	8.62718e-06
ENSG00000173714	WFIKKN2	0.58852	0.000492029
ENSG00000146278	PNRC1	0.588225	1.51237e-07
ENSG00000111110	PPM1H	0.587973	3.42305e-08
ENSG00000109686	SH3D19	0.587637	0.000380164
ENSG00000148516	ZEB1	0.587256	2.62813e-05
ENSG00000079263	SP140	0.587078	0.000637308
ENSG00000090238	YPEL3	0.586786	9.69049e-08
ENSG00000005513	SOX8	0.586313	0.00507214
ENSG00000104067	TJP1	0.586089	8.71286e-07
ENSG00000089558	KCNH4	0.585944	0.000228205
ENSG00000170836	PPM1D	0.585548	4.76492e-09
ENSG00000156453	PCDH1	0.58448	1.69037e-06
ENSG00000117595	IRF6	0.583483	0.0137048
ENSG00000107821	KAZALD1	0.583329	0.0263143
ENSG00000272870	SAP30-DT	0.583244	0.0389511
ENSG00000135519	KCNH3	0.583151	0.0317023
ENSG00000104419	NDRG1	0.581988	2.4055e-08
ENSG00000163412	EIF4E3	0.581509	0.0019571
ENSG00000150977	RILPL2	0.581136	1.32353e-08
ENSG00000059758	CDK17	0.580949	1.01334e-09
ENSG00000114796	KLHL24	0.579968	1.31446e-07
ENSG00000148848	ADAM12	0.579953	7.25896e-06
ENSG00000196305	IARS1	0.578728	4.17518e-12
ENSG00000188760	TMEM198	0.578044	0.0104951
ENSG00000177732	SOX12	0.577875	6.02238e-07
ENSG00000198590	APRG1	0.577776	0.0152177
ENSG00000162772	ATF3	0.577655	1.97642e-09
ENSG00000084676	NCOA1	0.577516	2.67434e-07
ENSG00000197555	SIPA1L1	0.577369	1.46353e-06
ENSG00000129116	PALLD	0.576567	0.00265827
ENSG00000275763	ZNF516-DT	0.575968	0.0141606
ENSG00000111254	AKAP3	0.575899	0.000803857
ENSG00000010310	GIPR	0.575185	0.0115418
ENSG00000122735	DI1	0.57508	0.0425152
ENSG00000112139	MDGA1	0.574342	0.0386224
ENSG00000005339	CREBBP	0.574166	2.31541e-06
ENSG00000100889	PCK2	0.573889	5.68821e-12
ENSG00000101292	PROKR2	0.573601	0.00795604
ENSG00000122432	SPATA1	0.573014	0.0145096
ENSG00000111886	GABRR2	0.572925	0.00607704
ENSG00000148090	AUH	0.572586	2.10303e-09
ENSG00000189171	S100A13	0.57195	7.56974e-06
ENSG00000120051	CFAP58	0.571781	0.000697679
ENSG00000196352	CD55	0.571759	1.55548e-06
ENSG00000270194	GOLGA4-AS1	0.571616	8.8946e-07
ENSG00000157578	LCA5L	0.571572	0.0472739
ENSG00000157017	GHRL	0.571555	0.00360814
ENSG00000103710	RASL12	0.571252	0.0307694
ENSG00000119397	CNTRL	0.570559	4.72998e-08
ENSG00000005001	PRSS22	0.570214	0.00358887
ENSG00000182575	NXPH3	0.57	0.00338648
ENSG00000198551	ZNF627	0.569373	4.52103e-07
ENSG00000174945	AMZ1	0.568858	1.55127e-05
ENSG00000118482	PHF3	0.568645	5.03736e-08
ENSG00000159399	HK2	0.568564	6.99202e-08
ENSG00000128272	ATF4	0.568544	4.32982e-10
ENSG00000114859	CLCN2	0.567811	6.65179e-06
ENSG00000109220	CHIC2	0.566976	2.12356e-08
ENSG00000178821	TMEM52	0.566947	0.0158388
ENSG00000236830	CBR3-AS1	0.566942	2.44804e-05
ENSG00000197147	LRRC8B	0.566335	6.699e-07
ENSG00000227354	RBM26-AS1	0.566099	0.000913155
ENSG00000090975	PITPNM2	0.565625	2.90309e-05
ENSG00000137760	ALKBH8	0.565285	8.82988e-07
ENSG00000074695	LMAN1	0.565192	4.20818e-10
ENSG00000183496	MEX3B	0.564935	1.24842e-05
ENSG00000006747	SCIN	0.564637	7.11748e-06
ENSG00000153790	SPMIP4	0.564471	2.1678e-06
ENSG00000145780	FEM1C	0.563985	1.0763e-07
ENSG00000128602	SMO	0.563389	8.21417e-05
ENSG00000198342	ZNF442	0.562873	0.00972594
ENSG00000135253	KCP	0.562813	1.33101e-05
ENSG00000198408	OGA	0.562711	1.41793e-08
ENSG00000251369	ZNF550	0.562705	1.30214e-05
ENSG00000127311	HELB	0.562605	0.00487131
ENSG00000141404	GL	0.562338	0.000741968
ENSG00000204839	MROH6	0.562293	0.000164955
ENSG00000225377	NRSN2-AS1	0.561834	0.000185702
ENSG00000185437	SH3BGR	0.561771	0.0384597
ENSG00000148842	CNNM2	0.560823	4.37604e-07
ENSG00000157992	KRTCAP3	0.560565	0.0107244
ENSG00000169116	PARM1	0.560052	0.000231545
ENSG00000139174	PRICKLE1	0.559915	0.000221367
ENSG00000197714	ZNF460	0.559368	0.0226029
ENSG00000112763	BTN2A1	0.559272	4.35132e-11
ENSG00000187699	C2orf88	0.558801	0.0334291
ENSG00000164935	DCSTAMP	0.558642	2.12401e-06
ENSG00000175595	ERCC4	0.558631	2.15012e-06
ENSG00000127507	ADGRE2	0.558384	5.03736e-08
ENSG00000177842	ZNF620	0.558038	0.000381286
ENSG00000117625	RCOR3	0.557788	2.78542e-08
ENSG00000069493	CLEC2D	0.557387	9.82467e-06
ENSG00000116678	LEPR	0.557091	0.000487371
ENSG00000162971	TYW5	0.556698	6.35589e-07
ENSG00000177943	MAMDC4	0.55533	1.7833e-05
ENSG00000139289	PHLDA1	0.555304	3.30225e-10
ENSG00000169902	TPST1	0.553954	0.00326887
ENSG00000176624	MEX3C	0.553511	2.14e-08
ENSG00000113119	TMCO6	0.552687	6.0368e-07
ENSG00000120053	GOT1	0.552469	5.30102e-10
ENSG00000267467	APOC4	0.552417	0.0230811
ENSG00000110665	C11orf21	0.552375	0.00193864
ENSG00000166073	GPR176	0.552236	0.0196802
ENSG00000165312	OTUD1	0.552173	4.04084e-07
ENSG00000134138	MEIS2	0.551971	0.0220835
ENSG00000101282	RSPO4	0.551725	0.0219553
ENSG00000178233	TMEM151B	0.551721	0.0190693
ENSG00000058668	ATP2B4	0.551392	3.92794e-09
ENSG00000137936	BCAR3	0.551163	1.86714e-10
ENSG00000167588	GPD1	0.550603	4.38374e-05
ENSG00000171105	INSR	0.549994	6.84044e-07
ENSG00000048991	R3HDM1	0.549792	8.472e-09
ENSG00000167676	PLIN4	0.549759	1.02106e-05
ENSG00000165023	DIRAS2	0.549271	1.44259e-06
ENSG00000173276	ZBTB21	0.548262	8.23338e-08
ENSG00000198453	ZNF568	0.54802	2.94255e-05
ENSG00000111057	KRT18	0.547966	2.96385e-05
ENSG00000179833	SERTAD2	0.547765	4.99779e-09
ENSG00000182963	GJC1	0.546726	3.84384e-06
ENSG00000234456	MAGI2-AS3	0.546497	0.041803
ENSG00000236753	MKLN1-AS	0.546387	6.07925e-06
ENSG00000180834	MAP6D1	0.545743	0.0403232
ENSG00000196793	ZNF239	0.545619	0.0296326
ENSG00000178177	LCORL	0.545293	1.53116e-07
ENSG00000026508	CD44	0.544945	2.68575e-08
ENSG00000283154	IQCJ-SCHIP1	0.544443	0.0416908
ENSG00000181004	BBS12	0.544208	0.0001074
ENSG00000107669	ATE1	0.544065	1.44957e-08
ENSG00000091622	PITPNM3	0.544025	2.62383e-05
ENSG00000188610	FAM72B	0.543014	0.00736061
ENSG00000162430	SELENON	0.542475	1.34188e-08
ENSG00000105856	HBP1	0.542319	2.96494e-10
ENSG00000197776	KLHDC1	0.54212	0.000945537
ENSG00000168952	STXBP6	0.54192	0.0455263
ENSG00000136436	CALCOCO2	0.54156	5.83441e-09
ENSG00000188643	S100A16	0.540495	3.36418e-05
ENSG00000137309	HMGA1	0.539817	5.33457e-07
ENSG00000101104	PABPC1L	0.539772	2.35725e-05
ENSG00000072571	HMMR	0.539716	0.0437114
ENSG00000158186	MRAS	0.539668	2.1643e-09
ENSG00000140511	HAPLN3	0.539072	0.0229288
ENSG00000107341	UBE2R2	0.538947	2.11884e-10
ENSG00000159784	FAM131B	0.538721	7.99222e-09
ENSG00000183814	LIN9	0.538482	0.000523563
ENSG00000143882	ATP6V1C2	0.537353	2.02595e-05
ENSG00000117090	SLAMF1	0.536894	0.0433266
ENSG00000273604	EPOP	0.536793	0.00265772
ENSG00000081014	AP4E1	0.536625	2.65771e-08
ENSG00000174370	KCNJ5-AS1	0.535839	7.16146e-12
ENSG00000136169	SETDB2	0.535242	3.22332e-08
ENSG00000080802	CNOT4	0.533319	3.442e-08
ENSG00000180357	ZNF609	0.533266	1.97834e-06
ENSG00000102908	NFAT5	0.533045	0.00770354
ENSG00000152439	ZNF773	0.532469	8.20963e-06
ENSG00000165113	GKAP1	0.532064	0.0122263
ENSG00000143479	DYRK3	0.531322	0.00048216
ENSG00000167785	ZNF558	0.530969	0.00125278
ENSG00000204947	ZNF425	0.530555	0.000250815
ENSG00000164715	LMTK2	0.530068	2.80636e-05
ENSG00000169122	FAM110B	0.529707	4.57299e-06
ENSG00000142303	ADAMTS10	0.52938	2.00702e-05
ENSG00000156463	SH3RF2	0.529369	0.00875546
ENSG00000148798	I	0.529227	0.0481136
ENSG00000206560	ANKRD28	0.528432	6.4939e-10
ENSG00000023287	RB1CC1	0.528193	1.52369e-07
ENSG00000115548	KDM3A	0.527763	3.62008e-09
ENSG00000091106	NLRC4	0.527178	2.66599e-09
ENSG00000152705	CATSPER3	0.526545	0.0226904
ENSG00000140450	ARRDC4	0.526234	7.70768e-05
ENSG00000167106	EEIG1	0.524903	9.18666e-07
ENSG00000172671	ZFAND4	0.524212	2.3609e-06
ENSG00000140948	ZCCHC14	0.523981	1.38151e-08
ENSG00000160584	SIK3	0.523933	2.01322e-08
ENSG00000130475	FCHO1	0.52243	6.63582e-08
ENSG00000184867	ARMCX2	0.522394	2.89645e-06
ENSG00000177469	CAVIN1	0.521746	5.17385e-07
ENSG00000237489	C10orf143	0.521385	0.000833117
ENSG00000151292	CSNK1G3	0.520951	7.39157e-09
ENSG00000271503	CCL5	0.519779	0.0467984
ENSG00000157800	SLC37A3	0.51961	0.0117709
ENSG00000100228	RAB36	0.519423	0.0190551
ENSG00000256577	SLC6A12-AS1	0.51914	0.0378517
ENSG00000049449	RCN1	0.518883	1.03786e-07
ENSG00000155313	USP25	0.51885	3.46002e-11
ENSG00000176155	CCDC57	0.518652	5.03506e-08
ENSG00000165138	ANKS6	0.518522	0.000867276
ENSG00000107593	PKD2L1	0.518512	0.00671839
ENSG00000163155	LYSMD1	0.518154	6.4233e-05
ENSG00000168944	CEP120	0.517992	2.4395e-08
ENSG00000105245	NUMBL	0.517986	7.61456e-06
ENSG00000182985	CADM1	0.517848	3.8279e-08
ENSG00000176945	MUC20	0.517763	0.00333245
ENSG00000135999	EPC2	0.517023	9.57475e-10
ENSG00000196323	ZBTB44	0.517007	1.98706e-07
ENSG00000197054	ZNF763	0.516985	0.0134825
ENSG00000141664	ZCCHC2	0.516224	1.12582e-07
ENSG00000091039	OSBPL8	0.516204	1.33388e-05
ENSG00000186642	PDE2A	0.51592	0.00459307
ENSG00000221926	TRIM16	0.515866	0.000367301
ENSG00000161243	FBXO27	0.515141	0.000116865
ENSG00000082512	TRAF5	0.515074	8.32941e-07
ENSG00000160588	MPZL3	0.514853	0.00670128
ENSG00000183549	ACSM5	0.514837	9.09493e-05
ENSG00000169826	CSGALCT2	0.514493	1.91981e-09
ENSG00000154710	RABGEF1	0.514386	0.0109347
ENSG00000196378	ZNF34	0.514248	5.76332e-05
ENSG00000114268	PFKFB4	0.514049	2.86504e-08
ENSG00000114812	VIPR1	0.513974	0.000458967
ENSG00000090447	TFAP4	0.513522	0.000106346
ENSG00000164989	CCDC171	0.513522	0.0023188
ENSG00000196284	SUPT3H	0.513299	0.000947998
ENSG00000112365	ZBTB24	0.513011	1.0763e-07
ENSG00000115504	EHBP1	0.512647	2.59179e-07
ENSG00000186314	PRELID2	0.512647	0.0376978
ENSG00000132141	CCT6B	0.511914	0.0135892
ENSG00000166928	MS4A14	0.511646	0.00703987
ENSG00000157693	TMEM268	0.511544	2.47787e-08
ENSG00000197841	ZNF181	0.511245	5.06016e-07
ENSG00000113013	HSPA9	0.511229	4.31543e-13
ENSG00000183876	ARSI	0.511155	0.0472739
ENSG00000129422	MTUS1	0.5103	1.31974e-09
ENSG00000188283	ZNF383	0.510018	1.80518e-06
ENSG00000067113	PLPP1	0.50968	6.44975e-05
ENSG00000133958	UNC79	0.509602	0.000839798
ENSG00000172985	SH3RF3	0.509597	3.31577e-10
ENSG00000171604	CXXC5	0.509574	1.66783e-09
ENSG00000176055	MBLAC2	0.50926	0.00011669
ENSG00000162894	FCMR	0.509039	2.77486e-07
ENSG00000147459	DOCK5	0.508249	3.42584e-08
ENSG00000088808	PPP1R13B	0.507809	2.55818e-07
ENSG00000184898	RBM43	0.507582	3.783e-07
ENSG00000177169	ULK1	0.507206	9.83651e-09
ENSG00000139618	BRCA2	0.507074	3.5228e-05
ENSG00000127824	TUBA4A	0.506968	0.0130458
ENSG00000104863	LIN7B	0.506929	0.000172987
ENSG00000260852	FBXL19-AS1	0.506825	0.00387871
ENSG00000173482	PTPRM	0.506802	9.83287e-08
ENSG00000069482	GAL	0.506644	0.0353635
ENSG00000175106	TVP23C	0.506204	0.00225632
ENSG00000133026	MYH10	0.505304	0.00252875
ENSG00000248508	SRP14-DT	0.505236	0.000515958
ENSG00000186652	PRG2	0.504855	0.02468
ENSG00000198756	COLGALT2	0.504741	0.0165409
ENSG00000178789	CD300LB	0.504549	2.23437e-05
ENSG00000143578	CREB3L4	0.504132	0.000140664
ENSG00000149548	CCDC15	0.50392	0.00145543
ENSG00000017483	SLC38A5	0.503209	0.00213031
ENSG00000103089	FA2H	0.503073	0.00499316
ENSG00000130222	GADD45G	0.502876	5.29808e-05
ENSG00000162572	SCNN1D	0.502745	0.0151721
ENSG00000160062	ZBTB8A	0.502564	0.00205947
ENSG00000007341	ST7L	0.502334	1.49285e-07
ENSG00000170909	OSCAR	0.502274	9.98343e-05
ENSG00000100916	BRMS1L	0.502082	8.07544e-07
ENSG00000131459	GFPT2	0.501954	0.033282
ENSG00000140104	CLBA1	0.501706	0.00026668
ENSG00000106366	SERPINE1	0.501577	2.18594e-05
ENSG00000257551	HLX-AS1	0.501498	0.0159004
ENSG00000140534	TICRR	0.501265	0.0314712
ENSG00000243056	EIF4EBP3	0.500634	0.0268308
ENSG00000157429	ZNF19	0.500222	0.00745462
ENSG00000080823	MOK	0.50017	0.0377853
ENSG00000188994	ZNF292	0.499689	0.000106445
ENSG00000104635	SLC39A14	0.499157	4.57299e-06
ENSG00000196150	ZNF250	0.498984	3.74295e-06
ENSG00000186260	MRTFB	0.498806	4.99273e-06
ENSG00000172845	SP3	0.49844	8.31355e-08
ENSG00000156639	ZFAND3	0.498292	1.96193e-11
ENSG00000137819	PAQR5	0.497957	8.9736e-07
ENSG00000170631	ZNF16	0.497591	1.14873e-06
ENSG00000154277	UCHL1	0.497456	7.62654e-06
ENSG00000180376	CCDC66	0.497132	1.59265e-06
ENSG00000108666	C17orf75	0.496937	4.2212e-05
ENSG00000074657	ZNF532	0.496771	1.71517e-07
ENSG00000173926	MARCHF3	0.496449	0.000477235
ENSG00000153561	RMND5A	0.496212	8.59157e-11
ENSG00000052126	PLEKHA5	0.49619	0.0251984
ENSG00000104064	GABPB1	0.495613	9.56359e-09
ENSG00000256940	PPP1R14B-AS1	0.495057	0.0493127
ENSG00000186174	BCL9L	0.494614	1.20997e-07
ENSG00000129467	ADCY4	0.494273	7.34202e-05
ENSG00000162433	AK4	0.494261	0.00391173
ENSG00000196214	ZNF766	0.494175	2.64068e-06
ENSG00000216937	CCDC7	0.49393	0.036914
ENSG00000120334	CENPL	0.493885	5.65988e-06
ENSG00000197506	SLC28A3	0.4935	0.00173463
ENSG00000104899	AMH	0.492685	0.0446008
ENSG00000117245	KIF17	0.492452	0.0141939
ENSG00000091409	ITGA6	0.492296	1.09626e-06
ENSG00000066279	ASPM	0.492122	0.0483481
ENSG00000123983	ACSL3	0.491954	2.12935e-11
ENSG00000196365	LONP1	0.490272	9.04839e-08
ENSG00000120616	EPC1	0.490097	7.73863e-09
ENSG00000172530	BANP	0.489958	1.93215e-06
ENSG00000146674	IGFBP3	0.489178	0.00407843
ENSG00000162723	SLAMF9	0.489073	0.00166139
ENSG00000243927	MRPS6	0.488644	0.000850783
ENSG00000178401	DJC22	0.488601	0.0412492
ENSG00000184831	APOO	0.488456	0.000681445
ENSG00000184517	ZFP1	0.488436	7.00028e-05
ENSG00000100802	C14orf93	0.488214	2.78828e-06
ENSG00000109689	STIM2	0.48803	1.52865e-06
ENSG00000048649	RSF1	0.487624	2.41068e-07
ENSG00000091129	NRCAM	0.487075	0.00190244
ENSG00000102302	FGD1	0.486937	0.000943045
ENSG00000150527	MIA2	0.486903	4.58342e-09
ENSG00000122641	INHBA	0.486851	0.0109225
ENSG00000197323	TRIM33	0.485696	5.41015e-06
ENSG00000123453	SARDH	0.485068	0.000150799
ENSG00000006283	CAC1G	0.484518	0.0138704
ENSG00000196437	ZNF569	0.48428	0.000126179
ENSG00000179562	GCC1	0.483982	4.06914e-10
ENSG00000197483	ZNF628	0.483245	4.1346e-05
ENSG00000164659	ELAPOR2	0.482815	0.00723671
ENSG00000136152	COG3	0.482729	1.11644e-07
ENSG00000168152	THAP9	0.482728	0.00462667
ENSG00000085644	ZNF213	0.482629	6.7934e-08
ENSG00000049249	TNFRSF9	0.482528	0.0312445
ENSG00000119862	LGALSL	0.482496	5.08569e-05
ENSG00000015153	YAF2	0.482292	8.29095e-07
ENSG00000091490	SEL1L3	0.482032	1.17109e-05
ENSG00000185658	BRWD1	0.481987	9.67307e-06
ENSG00000135424	ITGA7	0.481766	0.000353315
ENSG00000164985	PSIP1	0.481584	6.44975e-05
ENSG00000106701	FSD1L	0.48146	1.56301e-05
ENSG00000165322	ARHGAP12	0.481034	7.29356e-08
ENSG00000198959	TGM2	0.480763	4.83651e-08
ENSG00000107957	SH3PXD2A	0.480121	2.34878e-05
ENSG00000155897	ADCY8	0.479878	0.000273132
ENSG00000186827	TNFRSF4	0.479669	0.0335973
ENSG00000117791	MTARC2	0.479336	0.04981
ENSG00000121931	LRIF1	0.479314	5.65497e-07
ENSG00000032219	ARID4A	0.479255	2.54074e-06
ENSG00000171621	SPSB1	0.479107	1.19895e-10
ENSG00000230778	ANKRD63	0.479078	5.00136e-06
ENSG00000219481	NBPF1	0.478284	0.00460602
ENSG00000278970	HEIH	0.477612	7.45551e-06
ENSG00000138100	TRIM54	0.477538	0.000231552
ENSG00000135678	CPM	0.47695	2.45888e-09
ENSG00000082641	NFE2L1	0.476668	3.93978e-11
ENSG00000129810	SGO1	0.476612	0.0380786
ENSG00000171160	MORN4	0.476456	0.000207129
ENSG00000162413	KLHL21	0.47643	8.27032e-11
ENSG00000121741	ZMYM2	0.476211	6.36252e-08
ENSG00000169495	HTRA4	0.476086	3.37274e-06
ENSG00000159231	CBR3	0.475514	0.000150799
ENSG00000106025	TSPAN12	0.475442	0.042977
ENSG00000175984	DENND2C	0.475441	0.0123993
ENSG00000115239	ASB3	0.475354	7.24542e-08
ENSG00000136383	ALPK3	0.475007	2.03471e-05
ENSG00000147883	CDKN2B	0.474995	1.88683e-05
ENSG00000144749	LRIG1	0.474943	0.0437305
ENSG00000055208	TAB2	0.474852	2.00214e-09
ENSG00000135604	STX11	0.474109	1.0451e-07
ENSG00000095951	HIVEP1	0.473882	0.00156658
ENSG00000115306	SPTBN1	0.473105	0.0210211
ENSG00000144115	THNSL2	0.472933	1.36295e-05
ENSG00000143067	ZNF697	0.472872	3.24276e-07
ENSG00000171823	FBXL14	0.472717	9.49589e-08
ENSG00000197302	KRBOX5	0.472671	8.97455e-07
ENSG00000111554	MDM1	0.47244	1.60334e-06
ENSG00000157764	BRAF	0.47242	1.36348e-06
ENSG00000112624	BICRAL	0.472077	4.14988e-05
ENSG00000139725	RHOF	0.470908	2.08947e-05
ENSG00000168306	ACOX2	0.470564	0.00358736
ENSG00000181450	ZNF678	0.47056	0.000121412
ENSG00000064547	LPAR2	0.470323	1.60653e-07
ENSG00000144747	TMF1	0.470215	7.90555e-07
ENSG00000162852	CNST	0.469893	3.46014e-08
ENSG00000254837	LIPT2-AS1	0.469584	0.015507
ENSG00000158292	GPR153	0.469583	0.000117931
ENSG00000140455	USP3	0.469321	1.16491e-10
ENSG00000133048	CHI3L1	0.469307	0.0077815
ENSG00000101144	BMP7	0.469267	0.0133799
ENSG00000143590	EF3	0.469176	0.0472835
ENSG00000115998	C2orf42	0.468587	1.06378e-07
ENSG00000204576	PRR3	0.468009	5.98087e-07
ENSG00000204842	ATXN2	0.467711	6.78773e-08
ENSG00000121039	RDH10	0.467434	9.84772e-07
ENSG00000107738	VSIR	0.467236	3.29007e-08
ENSG00000109436	TBC1D9	0.466855	2.00139e-07
ENSG00000151651	ADAM8	0.466751	0.00248056
ENSG00000144445	KANSL1L	0.466283	0.000365322
ENSG00000172508	CARNS1	0.465784	0.00021145
ENSG00000198046	ZNF667	0.465578	0.00666689
ENSG00000197006	METTL9	0.465358	2.07981e-09
ENSG00000158234	FAIM	0.464473	2.31353e-05
ENSG00000196646	ZNF136	0.464418	1.06976e-05
ENSG00000134668	SPOCD1	0.464335	3.53935e-10
ENSG00000123989	CHPF	0.464105	2.80643e-05
ENSG00000095015	MAP3K1	0.463985	0.000162763
ENSG00000204261	PSMB8-AS1	0.463162	0.00196224
ENSG00000251192	ZNF674	0.46279	0.0160257
ENSG00000162461	SLC25A34	0.462156	0.00171351
ENSG00000105204	DYRK1B	0.461392	4.38374e-05
ENSG00000175175	PPM1E	0.461388	0.0425969
ENSG00000205913	SRRM2-AS1	0.461132	0.012147
ENSG00000171492	LRRC8D	0.460972	1.44806e-09
ENSG00000170959	DCDC1	0.46093	0.0412155
ENSG00000158488	CD1E	0.460865	0.00764422
ENSG00000221994	ZNF630	0.460456	0.0065319
ENSG00000203965	EFCAB7	0.46011	0.0195733
ENSG00000197016	ZNF470	0.460109	0.000122959
ENSG00000126603	GLIS2	0.459808	0.0044251
ENSG00000265458	RF-AS2	0.458974	0.000148377
ENSG00000036672	USP2	0.458317	4.83183e-07
ENSG00000140443	IGF1R	0.458313	0.000181108
ENSG00000168826	ZBTB49	0.457384	0.000319767
ENSG00000124613	ZNF391	0.45723	0.00247035
ENSG00000186300	ZNF555	0.457033	0.00039
ENSG00000177380	PPFIA3	0.456633	0.00247531
ENSG00000147488	ST18	0.456428	8.547e-06
ENSG00000166704	ZNF606	0.456411	2.81573e-05
ENSG00000102804	TSC22D1	0.456201	2.0693e-07
ENSG00000101928	MOSPD1	0.456007	2.11594e-08
ENSG00000184828	ZBTB7C	0.455963	3.20498e-08
ENSG00000145107	TM4SF19	0.455597	0.000541174
ENSG00000115170	ACVR1	0.455365	9.17961e-10
ENSG00000205517	RGL3	0.455195	2.273e-05
ENSG00000128578	STRIP2	0.455182	1.93232e-05
ENSG00000049769	PPP1R3F	0.455015	2.23378e-05
ENSG00000059145	UNKL	0.454953	2.92143e-07
ENSG00000035687	ADSS2	0.454502	9.22659e-11
ENSG00000182022	CHST15	0.454493	0.00145796
ENSG00000175782	SLC35E3	0.454336	2.89645e-06
ENSG00000186854	TRABD2A	0.454126	0.0167474
ENSG00000158473	CD1D	0.454053	0.00221397
ENSG00000166145	SPINT1	0.453691	7.71782e-09
ENSG00000018408	WWTR1	0.453241	0.00176792
ENSG00000187801	ZFP69B	0.453119	0.011335
ENSG00000162746	FCRLB	0.452903	0.00345913
ENSG00000057704	TMCC3	0.452719	0.000138863
ENSG00000013375	PGM3	0.452497	4.71123e-07
ENSG00000038002	AGA	0.452099	9.16394e-08
ENSG00000179981	TSHZ1	0.452071	6.03512e-06
ENSG00000109458	GAB1	0.451762	0.000343453
ENSG00000106617	PRKAG2	0.451577	1.24065e-09
ENSG00000204147	ASAH2B	0.451572	0.0234241
ENSG00000149634	SPATA25	0.451564	0.0254035
ENSG00000186648	CARMIL3	0.45151	0.0380348
ENSG00000177666	PNPLA2	0.451463	2.7364e-06
ENSG00000197959	DNM3	0.451305	0.0190422
ENSG00000134317	GRHL1	0.451255	0.0089628
ENSG00000156253	RWDD2B	0.451011	4.82255e-06
ENSG00000114982	KANSL3	0.450875	1.02722e-10
ENSG00000179542	SLITRK4	0.450794	0.0277883
ENSG00000198832	SELENOM	0.450747	0.0226543
ENSG00000134278	SPIRE1	0.450439	1.37865e-09
ENSG00000162407	PLPP3	0.450296	0.0188757
ENSG00000173848	NET1	0.449865	0.00203113
ENSG00000197024	ZNF398	0.449702	6.9164e-07
ENSG00000100852	ARHGAP5	0.449536	4.86952e-05
ENSG00000108474	PIGL	0.449364	1.52601e-05
ENSG00000083168	KAT6A	0.449292	0.000150067
ENSG00000150593	PDCD4	0.449097	1.15402e-06
ENSG00000110046	ATG2A	0.447815	1.18339e-07
ENSG00000180035	ZNF48	0.447787	2.12661e-05
ENSG00000154240	CEP112	0.447593	0.00173807
ENSG00000111678	C12orf57	0.447199	2.71374e-05
ENSG00000217128	FNIP1	0.447112	6.00747e-06
ENSG00000232434	AJM1	0.446614	0.000385457
ENSG00000165533	TTC8	0.446397	5.06259e-07
ENSG00000173540	GMPPB	0.446266	2.70984e-06
ENSG00000166037	CEP57	0.445729	2.00943e-07
ENSG00000039560	RAI14	0.445267	1.02878e-05
ENSG00000110841	PPFIBP1	0.444788	1.09574e-06
ENSG00000009954	BAZ1B	0.444777	2.57033e-11
ENSG00000178502	KLHL11	0.444625	0.0231877
ENSG00000168300	PCMTD1	0.444322	2.56933e-07
ENSG00000139173	TMEM117	0.444295	3.82074e-07
ENSG00000106462	EZH2	0.443798	0.000730887
ENSG00000152475	ZNF837	0.44354	0.0050528
ENSG00000145414	F1	0.443358	5.82758e-07
ENSG00000245213	GALNT7-DT	0.443316	0.00066922
ENSG00000116990	MYCL	0.442677	0.000470415
ENSG00000232258	TMEM114	0.442432	0.00328664
ENSG00000106299	WASL	0.442318	1.8059e-05
ENSG00000162298	SYVN1	0.442222	5.35231e-08
ENSG00000095209	TMEM38B	0.442173	2.23887e-08
ENSG00000197903	H2BC12	0.442034	0.000138108
ENSG00000186141	POLR3C	0.442016	3.12433e-10
ENSG00000117394	SLC2A1	0.44194	2.60631e-05
ENSG00000196151	WDSUB1	0.441748	8.04477e-06
ENSG00000065883	CDK13	0.441404	5.03348e-09
ENSG00000134744	TUT4	0.4414	2.74182e-06
ENSG00000081307	UBA5	0.441189	3.24671e-08
ENSG00000277363	SRCIN1	0.440706	0.0137424
ENSG00000112293	GPLD1	0.440565	0.0270513
ENSG00000115884	SDC1	0.440498	1.56244e-05
ENSG00000107864	CPEB3	0.440294	0.000378587
ENSG00000175040	CHST2	0.439752	0.000188562
ENSG00000232956	SNHG15	0.43966	9.45958e-07
ENSG00000165209	STRBP	0.439646	1.15397e-07
ENSG00000188542	DUSP28	0.439107	5.4345e-06
ENSG00000186472	PCLO	0.438171	0.0157747
ENSG00000182504	CEP97	0.438098	0.000103261
ENSG00000153933	DGKE	0.43796	0.000246395
ENSG00000172086	KRCC1	0.437599	2.7055e-06
ENSG00000121653	MAPK8IP1	0.437492	0.00117822
ENSG00000125398	SOX9	0.43733	0.0127072
ENSG00000117036	ETV3	0.436735	1.14862e-07
ENSG00000066455	GOLGA5	0.436663	2.24835e-08
ENSG00000169083	AR	0.436201	0.0116531
ENSG00000124615	MOCS1	0.436142	0.00194069
ENSG00000108510	MED13	0.43613	0.000180228
ENSG00000253276	CCDC71L	0.435906	1.25959e-07
ENSG00000129535	NRL	0.435491	0.00228952
ENSG00000174799	CEP135	0.435359	0.000228936
ENSG00000137166	FOXP4	0.435331	4.91343e-05
ENSG00000118707	TGIF2	0.435258	2.27261e-07
ENSG00000156795	NTAQ1	0.435225	0.00049901
ENSG00000147509	RGS20	0.435187	0.00093467
ENSG00000140853	NLRC5	0.435018	0.000437882
ENSG00000110066	KMT5B	0.435018	2.33527e-07
ENSG00000198961	PJA2	0.434808	2.80383e-07
ENSG00000183091	NEB	0.434769	0.012158
ENSG00000058335	RASGRF1	0.434605	0.000207565
ENSG00000235750	KIAA0040	0.434535	0.0299734
ENSG00000136840	ST6GALC4	0.434452	5.43339e-05
ENSG00000104760	FGL1	0.434088	5.66939e-05
ENSG00000157796	WDR19	0.433622	9.33615e-06
ENSG00000171943	SRGAP2C	0.433579	3.04484e-06
ENSG00000169239	CA5B	0.433418	0.000238095
ENSG00000096654	ZNF184	0.433164	1.29192e-05
ENSG00000117533	VAMP4	0.433104	1.16992e-05
ENSG00000041880	PARP3	0.432919	0.000310754
ENSG00000050820	BCAR1	0.432421	0.000147089
ENSG00000110002	VWA5A	0.432027	8.48496e-05
ENSG00000064195	DLX3	0.432015	0.000357554
ENSG00000033867	SLC4A7	0.431721	0.000133616
ENSG00000177238	TRIM72	0.431626	0.0242027
ENSG00000169241	SLC50A1	0.430592	9.95997e-09
ENSG00000121152	NCAPH	0.430441	0.00346569
ENSG00000117139	KDM5B	0.430185	7.39477e-05
ENSG00000152256	PDK1	0.42946	2.55911e-06
ENSG00000204256	BRD2	0.429448	9.26431e-11
ENSG00000023572	GLRX2	0.429246	5.3571e-05
ENSG00000125845	BMP2	0.429112	7.77938e-05
ENSG00000198315	ZKSCAN8	0.429091	0.000918526
ENSG00000188343	CIBAR1	0.428933	0.000190837
ENSG00000128641	MYO1B	0.428888	1.05442e-05
ENSG00000143199	ADCY10	0.428809	0.0106051
ENSG00000239998	LILRA2	0.428724	0.0469851
ENSG00000169925	BRD3	0.428652	7.63414e-05
ENSG00000183337	BCOR	0.428363	2.43584e-05
ENSG00000143801	PSEN2	0.428274	0.00380736
ENSG00000181852	RNF41	0.428005	3.87834e-10
ENSG00000069974	RAB27A	0.427289	2.66477e-05
ENSG00000100664	EIF5	0.427031	1.96795e-10
ENSG00000005889	ZFX	0.426904	0.00844183
ENSG00000151062	CAC2D4	0.426671	0.000122403
ENSG00000085733	CTTN	0.426429	0.00023477
ENSG00000174996	KLC2	0.426378	1.91591e-06
ENSG00000126464	PRR12	0.426327	4.69693e-08
ENSG00000118242	MREG	0.426272	1.1639e-06
ENSG00000109466	KLHL2	0.426179	2.03472e-07
ENSG00000150961	SEC24D	0.425118	1.18104e-06
ENSG00000167377	ZNF23	0.425085	0.0316607
ENSG00000165195	PIGA	0.425081	3.24125e-06
ENSG00000196911	KP5	0.424963	0.000110832
ENSG00000145990	GFOD1	0.424907	3.11324e-05
ENSG00000112299	VNN1	0.424653	0.00648491
ENSG00000120539	MASTL	0.424512	2.24233e-06
ENSG00000161091	MFSD12	0.423466	5.45186e-06
ENSG00000206561	COLQ	0.423227	0.0180965
ENSG00000105722	ERF	0.423065	8.35511e-08
ENSG00000198081	ZBTB14	0.423044	5.14931e-07
ENSG00000243156	MICAL3	0.422812	0.0386224
ENSG00000056972	TRAF3IP2	0.422667	8.18629e-07
ENSG00000221963	APOL6	0.422585	9.58906e-05
ENSG00000083457	ITGAE	0.422542	8.81635e-05
ENSG00000197046	SIGLEC15	0.422439	3.69749e-05
ENSG00000133884	DPF2	0.422427	1.65619e-08
ENSG00000146038	DCDC2	0.422211	0.0104051
ENSG00000176809	LRRC37A3	0.422077	0.00030979
ENSG00000108443	RPS6KB1	0.422036	1.61729e-08
ENSG00000115041	KCNIP3	0.421914	0.000490879
ENSG00000076641	PAG1	0.421562	8.74649e-05
ENSG00000166670	MMP10	0.421202	0.0496941
ENSG00000198185	ZNF334	0.420958	0.00653654
ENSG00000138162	TACC2	0.420551	3.20673e-08
ENSG00000198513	ATL1	0.420317	0.00521916
ENSG00000108984	MAP2K6	0.419813	0.0272557
ENSG00000106080	FKBP14	0.41964	0.000265093
ENSG00000116285	ERRFI1	0.419141	0.000163984
ENSG00000163374	YY1AP1	0.41903	7.49088e-10
ENSG00000104946	TBC1D17	0.418274	4.49149e-07
ENSG00000113758	DBN1	0.41796	2.38157e-05
ENSG00000196597	ZNF782	0.417852	0.0148529
ENSG00000063587	ZNF275	0.417731	0.000323943
ENSG00000070770	CSNK2A2	0.417727	1.73896e-07
ENSG00000163125	RPRD2	0.417702	3.7334e-08
ENSG00000171723	GPHN	0.417691	8.1118e-06
ENSG00000106351	AGFG2	0.417622	0.000387813
ENSG00000010803	SCMH1	0.417561	2.23029e-07
ENSG00000131242	RAB11FIP4	0.417499	6.00747e-06
ENSG00000104856	RELB	0.417307	2.01736e-05
ENSG00000249348	UGDH-AS1	0.41718	0.0124004
ENSG00000138617	PARP16	0.416614	5.86796e-06
ENSG00000110987	BCL7A	0.41644	0.00149521
ENSG00000087206	UIMC1	0.416041	8.9736e-07
ENSG00000291104	BTN2A3P	0.415555	0.0293812
ENSG00000251322	SHANK3	0.415275	3.55936e-05
ENSG00000187535	IFT140	0.415029	5.13923e-07
ENSG00000134899	ERCC5	0.414948	0.00183233
ENSG00000106992	AK1	0.414805	0.000752282
ENSG00000144214	LYG1	0.414567	0.0472867
ENSG00000151276	MAGI1	0.414396	2.73849e-05
ENSG00000122863	CHST3	0.414192	0.00926516
ENSG00000166341	DCHS1	0.413996	3.68489e-05
ENSG00000011258	MBTD1	0.413953	5.57266e-05
ENSG00000168556	ING2	0.413625	0.000478225
ENSG00000095787	WAC	0.413286	8.95075e-09
ENSG00000100100	PIK3IP1	0.412443	0.000765828
ENSG00000065413	ANKRD44	0.412437	8.10636e-05
ENSG00000096070	BRPF3	0.412428	1.48446e-06
ENSG00000138767	CNOT6L	0.412192	4.57299e-06
ENSG00000186638	KIF24	0.412169	0.000974134
ENSG00000154358	OBSCN	0.411922	0.00133739
ENSG00000163818	LZTFL1	0.411785	0.000448083
ENSG00000225828	FAM229A	0.411676	0.0122664
ENSG00000172273	HINFP	0.411578	1.08973e-06
ENSG00000104450	SPAG1	0.411399	0.00887044
ENSG00000274180	TD1	0.411227	1.43384e-06
ENSG00000186891	TNFRSF18	0.410931	0.00393128
ENSG00000093167	LRRFIP2	0.410785	1.14024e-07
ENSG00000131398	KCNC3	0.410707	0.00392304
ENSG00000119844	AFTPH	0.4106	9.83651e-09
ENSG00000162924	REL	0.409434	0.0460296
ENSG00000083223	TUT7	0.409181	8.73978e-05
ENSG00000163359	COL6A3	0.408935	0.0430283
ENSG00000031698	SARS1	0.40859	2.26105e-09
ENSG00000184897	H1-10	0.408409	1.32443e-06
ENSG00000179627	ZBTB42	0.408009	0.00043108
ENSG00000164105	SAP30	0.408003	9.38282e-06
ENSG00000119820	YIPF4	0.407861	1.06476e-09
ENSG00000187257	RSBN1L	0.40784	3.21071e-07
ENSG00000116273	PHF13	0.406966	1.26864e-07
ENSG00000174206	KICS2	0.406816	2.71734e-05
ENSG00000174373	RALGAPA1	0.406572	0.00130471
ENSG00000031003	FAM13B	0.406384	2.41518e-06
ENSG00000109501	WFS1	0.406304	2.53949e-07
ENSG00000177463	NR2C2	0.406166	9.32271e-06
ENSG00000131149	GSE1	0.406076	2.03909e-06
ENSG00000185070	FLRT2	0.405498	0.0150832
ENSG00000008300	CELSR3	0.405378	0.00571827
ENSG00000139438	FAM222A	0.404851	0.0190434
ENSG00000095637	SORBS1	0.404442	0.0319886
ENSG00000233384	CNIH3-AS2	0.404307	0.0169845
ENSG00000111011	RSRC2	0.404236	3.25346e-07
ENSG00000108557	RAI1	0.403933	2.43043e-06
ENSG00000152270	PDE3B	0.403642	3.11264e-05
ENSG00000172071	EIF2AK3	0.403411	3.98169e-06
ENSG00000172888	ZNF621	0.402864	7.24695e-06
ENSG00000100393	EP300	0.402834	0.000438266
ENSG00000049618	ARID1B	0.402783	4.31657e-06
ENSG00000130592	LSP1	0.402778	1.90683e-07
ENSG00000169375	SIN3A	0.401821	1.92562e-07
ENSG00000141384	TAF4B	0.401757	0.0258105
ENSG00000196653	ZNF502	0.401515	0.00106687
ENSG00000005249	PRKAR2B	0.401451	0.00700762
ENSG00000164284	GRPEL2	0.401407	1.38655e-05
ENSG00000018869	ZNF582	0.401383	0.00107903
ENSG00000077458	FAM76B	0.401325	7.30676e-05
ENSG00000048052	HDAC9	0.401092	5.40776e-06
ENSG00000180530	NRIP1	0.401032	3.0783e-05
ENSG00000156030	MIDEAS	0.400877	8.90496e-05
ENSG00000163635	ATXN7	0.400754	2.56009e-05
ENSG00000198382	UVRAG	0.400464	1.62566e-07
ENSG00000156273	BACH1	0.400338	1.5833e-05
ENSG00000115902	SLC1A4	0.400104	3.32182e-08
ENSG00000065809	FAM107B	0.399678	7.08986e-07
ENSG00000141570	CBX8	0.399629	5.70826e-05
ENSG00000198393	ZNF26	0.399566	3.94207e-07
ENSG00000135407	AVIL	0.398545	0.00497167
ENSG00000073861	TBX21	0.398495	0.0456431
ENSG00000196704	AMZ2	0.39829	4.98871e-09
ENSG00000030419	IKZF2	0.397427	0.00174325
ENSG00000115896	PLCL1	0.397348	0.000317419
ENSG00000156232	WHAMM	0.396702	6.22814e-07
ENSG00000147119	CHST7	0.396683	2.08492e-05
ENSG00000155324	GRAMD2B	0.396282	0.000636592
ENSG00000155545	MIER3	0.39603	5.40042e-05
ENSG00000181690	PLAG1	0.396012	0.00200835
ENSG00000164236	ANKRD33B	0.395778	0.000924103
ENSG00000080573	COL5A3	0.395381	0.00156581
ENSG00000196967	ZNF585A	0.395346	0.00309237
ENSG00000109618	SEPSECS	0.394979	1.00622e-06
ENSG00000163602	RYBP	0.394722	1.902e-07
ENSG00000159445	THEM4	0.394712	2.34287e-05
ENSG00000187098	MITF	0.394711	8.22142e-07
ENSG00000075303	SLC25A40	0.394528	6.36793e-07
ENSG00000272899	SPMIP1	0.394396	0.0273169
ENSG00000135116	HRK	0.39427	0.00675257
ENSG00000184588	PDE4B	0.394217	0.00177193
ENSG00000092871	RFFL	0.394147	2.16757e-07
ENSG00000171606	ZNF274	0.393866	7.39347e-07
ENSG00000163040	CCDC74A	0.393817	0.0231253
ENSG00000173575	CHD2	0.393357	9.6711e-07
ENSG00000156500	PABIR3	0.39324	0.00354675
ENSG00000162927	PUS10	0.392906	1.11412e-05
ENSG00000182700	IGIP	0.392906	0.00282395
ENSG00000158050	DUSP2	0.392519	0.00980514
ENSG00000274286	ADRA2B	0.392365	0.00574424
ENSG00000198542	ITGBL1	0.392232	0.000359969
ENSG00000103222	ABCC1	0.39216	0.000193014
ENSG00000186377	CYP4X1	0.391887	0.000595171
ENSG00000155111	CDK19	0.391446	2.00563e-06
ENSG00000198829	SUCNR1	0.39122	0.00025809
ENSG00000133961	NUMB	0.39122	4.96932e-09
ENSG00000176531	PHLDB3	0.390979	0.0111664
ENSG00000066583	ISOC1	0.390641	4.02585e-07
ENSG00000051825	MPHOSPH9	0.390517	0.000486004
ENSG00000136161	RCBTB2	0.389927	8.50332e-06
ENSG00000108018	SORCS1	0.38991	0.0194387
ENSG00000111676	ATN1	0.389336	2.20869e-07
ENSG00000128567	PODXL	0.388946	7.67532e-06
ENSG00000162490	DRAXIN	0.388815	0.00406439
ENSG00000126804	ZBTB1	0.388708	1.18895e-07
ENSG00000005812	FBXL3	0.388088	1.33348e-08
ENSG00000049130	KITLG	0.387814	0.000191039
ENSG00000121964	GTDC1	0.387786	1.1928e-07
ENSG00000015532	XYLT2	0.387749	1.10049e-05
ENSG00000137642	SORL1	0.387389	0.00237145
ENSG00000132329	RAMP1	0.387308	0.00109859
ENSG00000083817	ZNF416	0.387282	0.000163547
ENSG00000198948	MFAP3L	0.38693	0.0493523
ENSG00000105426	PTPRS	0.386867	0.00188198
ENSG00000105376	ICAM5	0.386821	8.22745e-05
ENSG00000154640	BTG3	0.386276	0.000125989
ENSG00000183386	FHL3	0.386264	2.55154e-05
ENSG00000179918	SEPHS2	0.385914	1.81523e-10
ENSG00000166582	CENPV	0.385635	0.00100641
ENSG00000042286	AIFM2	0.38561	6.11784e-06
ENSG00000168026	TTC21A	0.385588	0.00446707
ENSG00000198743	SLC5A3	0.385458	0.00247922
ENSG00000157540	DYRK1A	0.385352	1.97262e-07
ENSG00000064961	HMG20B	0.38497	7.86402e-07
ENSG00000173812	EIF1	0.384967	7.57104e-07
ENSG00000108306	FBXL20	0.38487	4.20354e-05
ENSG00000088367	EPB41L1	0.384568	7.59115e-10
ENSG00000162738	VANGL2	0.384565	0.0239788
ENSG00000204634	TBC1D8	0.384511	2.87881e-09
ENSG00000158691	ZSCAN12	0.384391	2.28737e-05
ENSG00000075420	FNDC3B	0.384351	8.97973e-06
ENSG00000177383	MAGEF1	0.384335	2.25226e-06
ENSG00000101126	ADNP	0.384327	1.14339e-08
ENSG00000240230	COX19	0.384321	2.51535e-07
ENSG00000115806	GORASP2	0.384182	2.88236e-07
ENSG00000095397	WHRN	0.384158	3.64501e-05
ENSG00000125384	PTGER2	0.383545	0.0180602
ENSG00000170604	IRF2BP1	0.383353	3.88263e-06
ENSG00000146247	PHIP	0.382971	0.000663689
ENSG00000172262	ZNF131	0.382837	5.37398e-07
ENSG00000135046	ANXA1	0.382703	0.00015416
ENSG00000040199	PHLPP2	0.382544	0.000216112
ENSG00000175463	TBC1D10C	0.382419	0.000679031
ENSG00000214595	EML6	0.382416	0.0268885
ENSG00000152359	POC5	0.382208	0.000104453
ENSG00000164070	HSPA4L	0.382059	0.0414963
ENSG00000236618	PITP-AS1	0.382023	0.0179977
ENSG00000161298	ZNF382	0.381677	5.29123e-05
ENSG00000183309	ZNF623	0.381539	4.4372e-05
ENSG00000164164	OTUD4	0.381363	1.64543e-05
ENSG00000100139	MICALL1	0.381353	4.20124e-07
ENSG00000173894	CBX2	0.380771	0.0165531
ENSG00000166986	MARS1	0.379952	4.82312e-10
ENSG00000091073	DTX2	0.379701	5.08773e-06
ENSG00000186187	ZNRF1	0.379404	0.000829444
ENSG00000116809	ZBTB17	0.379339	7.40451e-06
ENSG00000161642	ZNF385A	0.379154	2.55346e-07
ENSG00000151458	ANKRD50	0.379105	0.000483677
ENSG00000184785	SMIM10	0.379044	0.0481406
ENSG00000152219	ARL14EP	0.37901	3.34401e-07
ENSG00000247400	DJC3-DT	0.378714	0.0391907
ENSG00000167384	ZNF180	0.37869	0.0131493
ENSG00000231365	WARS2-AS1	0.378674	0.00163365
ENSG00000143851	PTPN7	0.378433	4.63925e-05
ENSG00000155592	ZKSCAN2	0.378409	0.000118389
ENSG00000171970	ZNF57	0.378334	0.0225991
ENSG00000115295	CLIP4	0.378164	0.00113136
ENSG00000083535	PIBF1	0.378143	0.000541008
ENSG00000179094	PER1	0.377808	2.72353e-06
ENSG00000166689	PLEKHA7	0.377793	0.00587662
ENSG00000143751	SDE2	0.377502	1.08546e-06
ENSG00000116584	ARHGEF2	0.37736	3.84786e-09
ENSG00000160685	ZBTB7B	0.377358	5.12638e-08
ENSG00000169515	CCDC8	0.377078	0.000363299
ENSG00000135537	AFG1L	0.377033	0.000262749
ENSG00000179454	KLHL28	0.376968	0.000161946
ENSG00000186566	GPATCH8	0.376809	6.48259e-06
ENSG00000186448	ZNF197	0.376329	2.21577e-05
ENSG00000223891	OSER1-DT	0.37617	0.000988112
ENSG00000141750	STAC2	0.375946	0.0456277
ENSG00000166881	NEMP1	0.374821	6.22814e-07
ENSG00000172296	SPTLC3	0.374765	0.0172774
ENSG00000117020	AKT3	0.374635	0.00902525
ENSG00000180626	ZNF594	0.374627	0.00375303
ENSG00000163697	APBB2	0.37447	3.21087e-06
ENSG00000081721	DUSP12	0.374002	1.11622e-06
ENSG00000103034	NDRG4	0.373741	0.00417243
ENSG00000161544	CYGB	0.373266	0.0100756
ENSG00000154217	PITPNC1	0.373161	2.27091e-05
ENSG00000204498	NFKBIL1	0.372805	0.000911861
ENSG00000186666	BCDIN3D	0.372552	0.000259687
ENSG00000112144	CILK1	0.372159	0.000617899
ENSG00000000003	TSPAN6	0.371997	0.00883031
ENSG00000165516	KLHDC2	0.371931	1.12573e-06
ENSG00000169155	ZBTB43	0.371888	2.65444e-06
ENSG00000162896	PIGR	0.371554	0.0019267
ENSG00000157978	LDLRAP1	0.371451	0.000289538
ENSG00000224531	SMIM13	0.371275	5.02153e-07
ENSG00000166963	MAP1A	0.370598	0.000509272
ENSG00000128585	MKLN1	0.370554	4.03769e-06
ENSG00000164663	USP49	0.370519	0.00845267
ENSG00000137871	ZNF280D	0.370451	0.00642336
ENSG00000109654	TRIM2	0.370086	0.0246258
ENSG00000150457	LATS2	0.369972	6.26395e-05
ENSG00000007384	RHBDF1	0.369676	0.00149418
ENSG00000235109	ZSCAN31	0.369654	0.0224419
ENSG00000185010	F8	0.369481	0.0256303
ENSG00000163960	UBXN7	0.369377	3.48467e-05
ENSG00000036054	TBC1D23	0.369317	9.28685e-07
ENSG00000196456	ZNF775	0.369208	0.000889002
ENSG00000173598	NUDT4	0.369121	1.18104e-06
ENSG00000147174	GC	0.368857	0.00291326
ENSG00000143498	TAF1A	0.36857	0.00133449
ENSG00000138646	HERC5	0.368232	0.0200567
ENSG00000140262	TCF12	0.368196	2.96943e-06
ENSG00000169359	SLC33A1	0.368051	0.000142072
ENSG00000182831	HAPSTR1	0.367858	1.34142e-09
ENSG00000196453	ZNF777	0.367479	1.41671e-05
ENSG00000189308	LIN54	0.367465	7.13445e-06
ENSG00000185800	DMWD	0.367243	0.0366038
ENSG00000277258	PCGF2	0.367173	6.0644e-05
ENSG00000172661	WASHC2C	0.367172	1.55468e-09
ENSG00000242247	ARFGAP3	0.367114	2.80247e-07
ENSG00000224660	SH3BP5-AS1	0.366982	9.30672e-05
ENSG00000196850	PPTC7	0.366362	1.23392e-07
ENSG00000148950	IMMP1L	0.365989	0.0302321
ENSG00000178764	ZHX2	0.365602	0.000605033
ENSG00000111877	MCM9	0.365096	9.1613e-06
ENSG00000069956	MAPK6	0.365091	3.82664e-07
ENSG00000160111	CPAMD8	0.364989	0.0422751
ENSG00000136141	LRCH1	0.364838	7.27154e-07
ENSG00000138050	THUMPD2	0.364837	0.000161993
ENSG00000197208	SLC22A4	0.364135	0.00155971
ENSG00000164830	OXR1	0.363853	6.51495e-07
ENSG00000090104	RGS1	0.363703	0.018882
ENSG00000171236	LRG1	0.363661	0.00188075
ENSG00000143443	C1orf56	0.363246	0.0175551
ENSG00000089351	GRAMD1A	0.363209	0.000833527
ENSG00000204599	TRIM39	0.363145	4.54073e-06
ENSG00000090020	SLC9A1	0.363086	3.00727e-06
ENSG00000101596	SMCHD1	0.362495	1.7042e-05
ENSG00000158555	GDPD5	0.362374	0.000768679
ENSG00000166188	ZNF319	0.362006	1.29145e-06
ENSG00000139410	SDSL	0.361695	0.000303509
ENSG00000111885	MAN1A1	0.361503	2.657e-05
ENSG00000213047	DENND1B	0.361437	4.4372e-05
ENSG00000214293	APTR	0.361367	0.00371592
ENSG00000096968	JAK2	0.361335	9.47627e-06
ENSG00000048028	USP28	0.361329	4.00605e-06
ENSG00000114841	DH1	0.361227	0.00186252
ENSG00000278535	DHRS11	0.361005	6.50145e-06
ENSG00000101230	ISM1	0.360985	0.00494428
ENSG00000136689	IL1RN	0.36081	0.0209144
ENSG00000154642	C21orf91	0.360758	0.000735526
ENSG00000157216	SSBP3	0.360636	1.1639e-06
ENSG00000107796	ACTA2	0.360613	0.000143066
ENSG00000137714	FDX1	0.36048	1.93224e-05
ENSG00000186104	CYP2R1	0.360476	1.32078e-05
ENSG00000235453	SMIM27	0.360365	0.000990838
ENSG00000136478	TEX2	0.360088	0.00110792
ENSG00000104497	SNX16	0.359948	0.00260394
ENSG00000256223	ZNF10	0.359817	0.00431688
ENSG00000156968	MPV17L	0.35981	0.0381965
ENSG00000006638	TBXA2R	0.359736	0.0457311
ENSG00000124177	CHD6	0.35937	0.0012483
ENSG00000131849	ZNF132	0.359126	0.0407758
ENSG00000068912	ERLEC1	0.358784	9.50033e-09
ENSG00000196782	MAML3	0.358268	0.00258761
ENSG00000153922	CHD1	0.35804	1.0456e-05
ENSG00000196470	SIAH1	0.357892	2.06613e-05
ENSG00000066697	MSANTD3	0.357853	0.000126894
ENSG00000157741	UBN2	0.357161	0.00890224
ENSG00000135837	CEP350	0.3568	0.00358774
ENSG00000254860	TMEM9B-AS1	0.356793	0.0117573
ENSG00000259332	ST20-MTHFS	0.356768	0.000602385
ENSG00000125352	RNF113A	0.356367	4.43145e-06
ENSG00000149150	SLC43A1	0.356349	8.81854e-05
ENSG00000151151	IPMK	0.356265	0.00066296
ENSG00000064393	HIPK2	0.356237	3.69343e-05
ENSG00000167555	ZNF528	0.356103	0.000428543
ENSG00000179855	GIPC3	0.35603	0.0195881
ENSG00000100908	EMC9	0.355946	0.00770838
ENSG00000135272	MDFIC	0.35569	2.25499e-06
ENSG00000157224	CLDN12	0.355601	1.63724e-06
ENSG00000255529	POLR2M	0.355423	1.24597e-06
ENSG00000111912	NCOA7	0.355036	0.000182166
ENSG00000197566	ZNF624	0.355027	0.0125789
ENSG00000168488	ATXN2L	0.354906	2.1008e-07
ENSG00000115841	RMDN2	0.354854	0.00179043
ENSG00000142279	WTIP	0.354545	0.0252125
ENSG00000076604	TRAF4	0.354058	0.000257629
ENSG00000150776	NKAPD1	0.354046	5.05994e-06
ENSG00000119669	IRF2BPL	0.353918	4.47459e-07
ENSG00000166501	PRKCB	0.353842	0.0177791
ENSG00000196923	PDLIM7	0.353776	0.000101387
ENSG00000179965	ZNF771	0.353491	0.00025984
ENSG00000228223	HCG11	0.353442	0.00123146
ENSG00000170485	NPAS2	0.352978	0.0478957
ENSG00000181789	COPG1	0.35271	1.0481e-07
ENSG00000164331	ANKRA2	0.352497	1.04991e-05
ENSG00000180787	ZFP3	0.352443	0.00341541
ENSG00000036549	ZZZ3	0.352379	1.07313e-05
ENSG00000130818	ZNF426	0.352376	0.000225416
ENSG00000113580	NR3C1	0.352245	3.68489e-05
ENSG00000169087	HSPBAP1	0.352033	2.21115e-05
ENSG00000112357	PEX7	0.351978	0.000500981
ENSG00000155666	KDM8	0.351894	0.000324213
ENSG00000158615	PPP1R15B	0.35186	2.3501e-07
ENSG00000102710	SUPT20H	0.351708	7.69647e-07
ENSG00000182362	YBEY	0.351509	0.00431688
ENSG00000088038	CNOT3	0.351459	1.20872e-06
ENSG00000141568	FOXK2	0.351323	1.06393e-09
ENSG00000233016	SNHG7	0.35123	0.00510689
ENSG00000163939	PBRM1	0.351074	0.00014055
ENSG00000247572	CKMT2-AS1	0.351029	0.0109303
ENSG00000112200	ZNF451	0.350973	4.27335e-05
ENSG00000196526	AFAP1	0.350698	0.0156848
ENSG00000164674	SYTL3	0.350515	0.000779331
ENSG00000172731	LRRC20	0.350393	0.0140873
ENSG00000107771	CCSER2	0.350026	4.10223e-05
ENSG00000131115	ZNF227	0.349999	3.9875e-05
ENSG00000166681	BEX3	0.349964	0.00518949
ENSG00000168283	BMI1	0.349961	4.42348e-05
ENSG00000100116	GCAT	0.349938	0.0143328
ENSG00000177683	THAP5	0.349938	2.01965e-05
ENSG00000160352	ZNF714	0.349731	0.0156897
ENSG00000120063	G13	0.34952	7.4949e-07
ENSG00000011566	MAP4K3	0.349315	0.000197882
ENSG00000138119	MYOF	0.349088	6.17376e-08
ENSG00000137764	MAP2K5	0.349032	1.1639e-06
ENSG00000162367	TAL1	0.348603	3.39585e-05
ENSG00000121864	ZNF639	0.348318	1.46828e-05
ENSG00000145743	FBXL17	0.348088	1.56625e-05
ENSG00000169442	CD52	0.348029	0.0149579
ENSG00000141034	GID4	0.34793	2.29476e-05
ENSG00000167981	ZNF597	0.347576	0.000469273
ENSG00000116151	MORN1	0.34756	0.0474478
ENSG00000150401	DCUN1D2	0.347293	7.14791e-05
ENSG00000137502	RAB30	0.347254	0.0193383
ENSG00000197119	SLC25A29	0.347123	9.48536e-07
ENSG00000169018	FEM1B	0.34685	3.80667e-06
ENSG00000143514	TP53BP2	0.34657	5.34012e-09
ENSG00000123892	RAB38	0.346385	0.00502327
ENSG00000079156	OSBPL6	0.345987	0.0202549
ENSG00000078246	TULP3	0.345889	6.11766e-05
ENSG00000124766	SOX4	0.345879	3.18959e-05
ENSG00000110080	ST3GAL4	0.345821	0.0022242
ENSG00000106443	PHF14	0.345821	4.77567e-06
ENSG00000204524	ZNF805	0.345793	0.0076744
ENSG00000197013	ZNF429	0.345667	0.0137992
ENSG00000054267	ARID4B	0.344762	7.59228e-06
ENSG00000197696	NMB	0.344743	0.000909625
ENSG00000213762	ZNF134	0.344699	5.87966e-06
ENSG00000187498	COL4A1	0.344629	0.0219735
ENSG00000198718	TOGARAM1	0.344613	0.00103606
ENSG00000226328	NUP50-DT	0.343879	0.00130835
ENSG00000133055	MYBPH	0.343663	0.00326258
ENSG00000163608	NEPRO	0.343435	2.8659e-06
ENSG00000168256	NKIRAS2	0.343004	4.76492e-09
ENSG00000144283	PKP4	0.342961	3.18862e-05
ENSG00000113971	NPHP3	0.342896	0.0273002
ENSG00000204569	PPP1R10	0.342644	8.64483e-08
ENSG00000181894	ZNF329	0.342128	4.45386e-05
ENSG00000147118	ZNF182	0.342069	0.000207129
ENSG00000120217	CD274	0.341843	0.00142719
ENSG00000205309	NT5M	0.341731	0.0236783
ENSG00000010017	RANBP9	0.341538	3.11819e-07
ENSG00000160447	PKN3	0.341296	0.0278149
ENSG00000163947	ARHGEF3	0.341265	0.000381286
ENSG00000050426	LETMD1	0.341249	1.24414e-07
ENSG00000102763	VWA8	0.340983	6.61108e-05
ENSG00000065485	PDIA5	0.340496	0.000626793
ENSG00000078487	ZCWPW1	0.340483	0.00687654
ENSG00000171310	CHST11	0.340312	4.29473e-08
ENSG00000133135	RNF128	0.340134	0.000202838
ENSG00000163597	SNHG16	0.339631	0.000143397
ENSG00000184292	TACSTD2	0.33959	0.00431994
ENSG00000010361	FUZ	0.339529	7.28924e-05
ENSG00000198093	ZNF649	0.339238	1.64139e-05
ENSG00000038274	MAT2B	0.339109	5.15906e-08
ENSG00000100814	CCNB1IP1	0.338948	8.07754e-05
ENSG00000186496	ZNF396	0.338814	0.0121991
ENSG00000167182	SP2	0.338663	1.35672e-05
ENSG00000118503	TNFAIP3	0.338612	0.00275721
ENSG00000183696	UPP1	0.338563	0.000359814
ENSG00000101752	MIB1	0.338213	0.00264869
ENSG00000269386	RAB11B-AS1	0.338065	0.00703792
ENSG00000162601	MYSM1	0.337735	0.000810182
ENSG00000147548	NSD3	0.337619	2.83957e-05
ENSG00000070759	TESK2	0.337588	0.00014764
ENSG00000159882	ZNF230	0.337271	0.00757616
ENSG00000170265	ZNF282	0.337123	8.9736e-07
ENSG00000025772	TOMM34	0.336764	1.09226e-05
ENSG00000012822	CALCOCO1	0.3365	7.31951e-06
ENSG00000147854	UHRF2	0.33647	1.72083e-06
ENSG00000198142	SOWAHC	0.335985	0.0002491
ENSG00000185344	ATP6V0A2	0.335813	1.93583e-05
ENSG00000166896	ATP23	0.33579	0.00772505
ENSG00000159921	GNE	0.335722	4.42348e-05
ENSG00000173546	CSPG4	0.3357	0.00700762
ENSG00000083838	ZNF446	0.335652	0.000899341
ENSG00000162522	KIAA1522	0.335508	0.00147144
ENSG00000135679	MDM2	0.334967	0.000420388
ENSG00000101187	SLCO4A1	0.334859	0.00109666
[truncated: 2,546 more rows]

## Sheet: AD iMic vs healthy iMic
ensembl_gene_id	hgnc_symbol	logFC	adj.P.Val
ENSG00000163736	PPBP	9.52915	0.0283005
ENSG00000163735	CXCL5	7.90423	0.0173867
ENSG00000131634	TMEM204	7.82835	0.00106152
ENSG00000029559	IBSP	7.49729	0.00119697
ENSG00000019169	MARCO	7.15639	0.00179642
ENSG00000124731	TREM1	6.95884	0.00565978
ENSG00000164047	CAMP	6.88672	0.0105597
ENSG00000274183	H2AB1	6.73963	0.00777972
ENSG00000172236	TPSAB1	6.7353	0.00863325
ENSG00000108688	CCL7	6.60446	0.0335855
ENSG00000170054	SERPINA9	6.38365	0.0243755
ENSG00000205362	MT1A	6.20984	0.0069773
ENSG00000179772	FOXS1	6.15862	0.0229245
ENSG00000123689	G0S2	5.81161	0.0434786
ENSG00000188624	IGFL3	5.69793	0.0283679
ENSG00000205358	MT1H	5.69336	0.00024989
ENSG00000205364	MT1M	5.6291	0.000330718
ENSG00000125144	MT1G	5.59396	0.000496246
ENSG00000074317	SNCB	5.23421	0.00113657
ENSG00000258227	CLEC5A	5.16851	0.0498168
ENSG00000290439	HSD17B7P2	5.12035	0.0338152
ENSG00000186407	CD300E	4.81835	0.0110419
ENSG00000124875	CXCL6	4.7256	0.0204278
ENSG00000183844	FAM3B	4.58428	0.00216536
ENSG00000102794	ACOD1	4.49253	0.0496775
ENSG00000213853	EMP2	4.36524	0.0162242
ENSG00000235162	C12orf75	4.36444	0.0360619
ENSG00000152766	ANKRD22	4.17799	0.0353092
ENSG00000177398	UMODL1	4.06224	0.0222309
ENSG00000163395	IGFN1	4.0613	0.0180225
ENSG00000291056	SEPTIN7P9	3.91704	0.027391
ENSG00000101306	MYLK2	3.84384	1.93698e-14
ENSG00000162461	SLC25A34	3.83641	0.0298061
ENSG00000178038	ALS2CL	3.78188	0.0389161
ENSG00000187193	MT1X	3.75185	0.0226094
ENSG00000267416	HEATR6-DT	3.74934	0.0268452
ENSG00000251230	MIR3945HG	3.45029	0.0483279
ENSG00000115457	IGFBP2	3.44294	0.0158053
ENSG00000162747	FCGR3B	3.41363	0.0185716
ENSG00000150782	IL18	3.38258	0.0207562
ENSG00000198417	MT1F	3.37349	0.00346993
ENSG00000277586	NEFL	3.36468	0.0105869
ENSG00000176049	JAKMIP2	3.32284	0.00965039
ENSG00000280780	JAKMIP2-AS1	3.22025	0.00547549
ENSG00000134460	IL2RA	3.19696	0.0257099
ENSG00000106236	NPTX2	3.16092	0.0419354
ENSG00000274736	CCL23	3.15913	0.0259138
ENSG00000104722	NEFM	3.07297	0.0129082
ENSG00000111981	ULBP1	3.02784	0.0451
ENSG00000102265	TIMP1	2.98434	0.0321718
ENSG00000267123	SCAT1	2.97998	0.000138371
ENSG00000143546	S100A8	2.96912	0.0252783
ENSG00000172548	NIPAL4	2.96479	0.034326
ENSG00000145936	KCNMB1	2.94579	0.000832472
ENSG00000203747	FCGR3A	2.94437	0.0493354
ENSG00000121552	CSTA	2.93297	0.0322507
ENSG00000240694	PNMA2	2.92006	0.00358219
ENSG00000152760	DYNLT5	2.89503	0.0143845
ENSG00000165949	IFI27	2.87856	0.00171909
ENSG00000125148	MT2A	2.87213	0.0206569
ENSG00000158517	NCF1	2.82993	0.0095613
ENSG00000169715	MT1E	2.731	0.00880058
ENSG00000165140	FBP1	2.71356	0.00034826
ENSG00000291300	PRSS30P	2.68643	0.037092
ENSG00000018280	SLC11A1	2.66081	0.000728595
ENSG00000166920	C15orf48	2.61376	0.0180347
ENSG00000113070	HBEGF	2.56765	0.032519
ENSG00000115107	STEAP3	2.51493	0.0245707
ENSG00000118113	MMP8	2.48817	3.56913e-06
ENSG00000101425	BPI	2.46244	1.04967e-07
ENSG00000142512	SIGLEC10	2.46034	0.0123277
ENSG00000166670	MMP10	2.46012	4.06952e-05
ENSG00000073756	PTGS2	2.41872	0.0184358
ENSG00000164136	IL15	2.35284	0.00748187
ENSG00000165685	TMEM52B	2.30905	3.70124e-07
ENSG00000255398	HCAR3	2.27411	0.0012385
ENSG00000131355	ADGRE3	2.24935	0.0155221
ENSG00000104953	TLE6	2.21652	4.75208e-06
ENSG00000132965	ALOX5AP	2.19741	0.0224575
ENSG00000173391	OLR1	2.15315	4.80089e-07
ENSG00000099985	OSM	2.14573	0.00258259
ENSG00000250155	SLC1A3-AS1	2.14297	0.032519
ENSG00000126709	IFI6	2.11267	0.0451
ENSG00000105048	TNNT1	2.07188	0.0486383
ENSG00000105991	HOXA1	2.06984	0.000455994
ENSG00000133317	LGALS12	2.04203	0.000484713
ENSG00000130164	LDLR	2.02949	6.79401e-53
ENSG00000175513	TSGA10IP	1.99895	0.0246278
ENSG00000170909	OSCAR	1.993	0.0164487
ENSG00000105889	STEAP1B	1.949	0.00825826
ENSG00000204965	PCDHA5	1.8986	4.95622e-05
ENSG00000014257	ACP3	1.8644	0.0270385
ENSG00000128342	LIF	1.81882	9.57636e-07
ENSG00000150337	FCGR1A	1.81166	0.00100165
ENSG00000109472	CPE	1.75854	3.76583e-06
ENSG00000139572	GPR84	1.71494	0.0338152
ENSG00000147889	CDKN2A	1.70608	8.96751e-15
ENSG00000135424	ITGA7	1.70412	0.0110419
ENSG00000121966	CXCR4	1.60803	0.0221818
ENSG00000059804	SLC2A3	1.5994	0.0139205
ENSG00000161643	SIGLEC16	1.58344	0.0183181
ENSG00000002726	AOC1	1.58027	0.00256124
ENSG00000184156	KCNQ3	1.57944	0.0236437
ENSG00000125730	C3	1.56036	0.00670246
ENSG00000058091	CDK14	1.52768	9.51261e-05
ENSG00000183578	TNFAIP8L3	1.51896	0.0349839
ENSG00000105369	CD79A	1.49407	0.0139686
ENSG00000185567	AHNAK2	1.4869	0.0183181
ENSG00000145284	SCD5	1.47353	0.0114554
ENSG00000156968	MPV17L	1.47103	2.84095e-06
ENSG00000101307	SIRPB1	1.45268	0.0198606
ENSG00000154065	ANKRD29	1.44393	0.00623921
ENSG00000232759	STEAP1B-AS1	1.42829	0.00026037
ENSG00000147036	LANCL3	1.42423	0.00127901
ENSG00000111424	VDR	1.39805	0.00633123
ENSG00000277258	PCGF2	1.3866	0.0132626
ENSG00000176046	NUPR1	1.38052	0.00934639
ENSG00000186074	CD300LF	1.36852	0.0427213
ENSG00000122121	XPNPEP2	1.3357	0.00561561
ENSG00000113763	UNC5A	1.32186	0.0286229
ENSG00000164181	ELOVL7	1.31617	0.0230107
ENSG00000143842	SOX13	1.29056	0.000677681
ENSG00000118785	SPP1	1.27824	0.00023387
ENSG00000101255	TRIB3	1.27614	0.0213046
ENSG00000177301	KCNA2	1.27021	0.0399956
ENSG00000163449	TMEM169	1.26795	4.75208e-06
ENSG00000133048	CHI3L1	1.24495	5.49574e-07
ENSG00000052802	MSMO1	1.23023	0.00572965
ENSG00000172893	DHCR7	1.22741	0.0030959
ENSG00000206503	HLA-A	1.22354	0.00470134
ENSG00000104783	KCNN4	1.19588	0.00805874
ENSG00000170296	GABARAP	1.19394	1.2662e-05
ENSG00000011422	PLAUR	1.18391	0.00800169
ENSG00000157992	KRTCAP3	1.17158	7.57651e-05
ENSG00000163393	SLC22A15	1.16256	0.000404534
ENSG00000147119	CHST7	1.16081	1.36646e-08
ENSG00000140105	WARS1	1.15603	0.00482995
ENSG00000136933	RABEPK	1.15051	5.46177e-07
ENSG00000113108	APBB3	1.12185	4.67186e-07
ENSG00000159625	DRC7	1.12032	0.034326
ENSG00000114631	PODXL2	1.11902	0.00901193
ENSG00000232070	TMEM253	1.08556	0.0376834
ENSG00000167968	DNASE1L2	1.06688	0.0393191
ENSG00000155158	TTC39B	1.06398	0.0177986
ENSG00000168306	ACOX2	1.05796	0.0281498
ENSG00000235831	BHLHE40-AS1	1.0483	0.0247471
ENSG00000183696	UPP1	1.04311	0.0453234
ENSG00000172738	TMEM217	1.03768	0.0129082
ENSG00000162627	SNX7	1.03644	0.0268452
ENSG00000198959	TGM2	1.02855	0.00556813
ENSG00000009950	MLXIPL	1.02629	0.0367162
ENSG00000164056	SPRY1	1.01208	0.000463059
ENSG00000260428	SCX	0.998076	0.00127303
ENSG00000172216	CEBPB	0.99098	0.0481744
ENSG00000147459	DOCK5	0.986818	4.75208e-06
ENSG00000116133	DHCR24	0.981353	0.0478434
ENSG00000232656	IDI2-AS1	0.97867	0.0225405
ENSG00000140379	BCL2A1	0.970001	0.00735904
ENSG00000063180	CA11	0.96873	0.00409017
ENSG00000186994	KANK3	0.960371	0.00180434
ENSG00000104549	SQLE	0.957345	0.00915941
ENSG00000139988	RDH12	0.95606	2.22131e-05
ENSG00000187994	RINL	0.95525	0.00129126
ENSG00000164211	STARD4	0.949198	0.011699
ENSG00000127507	ADGRE2	0.934109	0.000923609
ENSG00000084764	MAPRE3	0.923009	0.00237283
ENSG00000097096	SYDE2	0.904419	0.000941375
ENSG00000234511	C5orf58	0.899053	0.0349389
ENSG00000141526	SLC16A3	0.897281	0.0386157
ENSG00000052749	RRP12	0.891747	0.0284537
ENSG00000139428	MMAB	0.887876	0.000432095
ENSG00000106638	TBL2	0.882661	0.0354411
ENSG00000147454	SLC25A37	0.879656	2.46707e-06
ENSG00000100300	TSPO	0.877668	0.0313073
ENSG00000135587	SMPD2	0.869731	0.000419995
ENSG00000149485	FADS1	0.863105	0.00306989
ENSG00000006468	ETV1	0.862495	0.00594947
ENSG00000167646	DNAAF3	0.854535	0.0463359
ENSG00000170545	SMAGP	0.853645	0.0268452
ENSG00000275074	NUDT18	0.845949	0.000513906
ENSG00000176563	CNTD1	0.842743	0.0205666
ENSG00000164039	BDH2	0.833469	0.00402293
ENSG00000121210	TMEM131L	0.832833	0.0153498
ENSG00000184828	ZBTB7C	0.825008	0.0223009
ENSG00000133961	NUMB	0.811644	0.0376834
ENSG00000242028	HYPK	0.807849	0.00825921
ENSG00000198911	SREBF2	0.806843	1.15773e-05
ENSG00000178053	MLF1	0.801478	0.00749182
ENSG00000132541	RIDA	0.800518	0.0193704
ENSG00000145362	ANK2	0.800052	0.0110592
ENSG00000042493	CAPG	0.798721	0.00295468
ENSG00000145335	SNCA	0.795491	0.0151408
ENSG00000203865	ATP1A1-AS1	0.790935	0.0273746
ENSG00000034510	TMSB10	0.777919	0.0327548
ENSG00000174669	SLC29A2	0.773794	0.00506912
ENSG00000136059	VILL	0.769241	0.00593651
ENSG00000213523	SRA1	0.76637	0.0033445
ENSG00000264235	MYL12-AS1	0.727958	0.00751771
ENSG00000115350	POLE4	0.727229	0.0110984
ENSG00000134575	ACP2	0.725291	0.000923609
ENSG00000113161	HMGCR	0.722044	0.0205519
ENSG00000227617	CERS6-AS1	0.720919	0.0027358
ENSG00000137193	PIM1	0.713851	0.00026037
ENSG00000140526	ABHD2	0.713766	0.0483373
ENSG00000259330	INAFM2	0.707777	0.00850115
ENSG00000147419	CCDC25	0.689329	2.08776e-06
ENSG00000138166	DUSP5	0.682144	0.0412636
ENSG00000011638	LDAF1	0.680222	0.00430239
ENSG00000140391	TSPAN3	0.675135	0.000403868
ENSG00000088836	SLC4A11	0.672126	0.00610102
ENSG00000167613	LAIR1	0.670327	0.0355496
ENSG00000125454	SLC25A19	0.668538	0.0409284
ENSG00000129465	RIPK3	0.662636	0.0204248
ENSG00000243646	IL10RB	0.661782	0.0349839
ENSG00000244405	ETV5	0.661694	0.00244314
ENSG00000072042	RDH11	0.657013	0.00226002
ENSG00000145979	TBC1D7	0.648484	5.35979e-07
ENSG00000164167	LSM6	0.648018	0.0369012
ENSG00000078804	TP53INP2	0.644461	2.94842e-06
ENSG00000162882	HAAO	0.639393	0.0376931
ENSG00000043462	LCP2	0.634021	0.000126739
ENSG00000184730	APOBR	0.629373	0.0442664
ENSG00000168389	MFSD2A	0.628599	0.000186585
ENSG00000079459	FDFT1	0.626898	0.0371236
ENSG00000102172	SMS	0.62017	0.00402293
ENSG00000138119	MYOF	0.608799	0.0205666
ENSG00000106367	AP1S1	0.605215	0.00574851
ENSG00000184117	NIPSNAP1	0.594094	0.0257099
ENSG00000112699	GMDS	0.589449	0.0283005
ENSG00000133627	ACTR3B	0.587973	0.0435654
ENSG00000213906	LTB4R2	0.586005	0.0229708
ENSG00000167600	CYP2S1	0.57763	0.00950569
ENSG00000120889	TNFRSF10B	0.57164	0.00029215
ENSG00000205352	PRR13	0.563432	0.0271078
ENSG00000168495	POLR3D	0.55535	0.00696577
ENSG00000167995	BEST1	0.553259	0.0487934
ENSG00000162385	MAGOH	0.549251	0.00202981
ENSG00000171314	PGAM1	0.545507	0.0483157
ENSG00000169896	ITGAM	0.540447	0.0184448
ENSG00000169371	SNUPN	0.540181	0.00981386
ENSG00000173334	TRIB1	0.534449	0.0185716
ENSG00000160124	MIX23	0.529703	0.0105683
ENSG00000101342	TLDC2	0.509161	0.00434002
ENSG00000170855	TRIAP1	0.507604	0.0383441
ENSG00000063241	ISOC2	0.506028	1.96276e-05
ENSG00000161179	YDJC	0.503198	0.0123277
ENSG00000176845	METRNL	0.497723	0.0108068
ENSG00000088298	EDEM2	0.490834	0.00664014
ENSG00000090266	NDUFB2	0.480982	0.0110984
ENSG00000134809	TIMM10	0.475204	0.000504255
ENSG00000204305	AGER	0.468329	0.0139686
ENSG00000177311	ZBTB38	0.452729	0.0263614
ENSG00000119655	NPC2	0.444801	0.013868
ENSG00000020129	NCDN	0.444105	0.0435654
ENSG00000119013	NDUFB3	0.440632	0.00698872
ENSG00000120314	WDR55	0.439743	0.0217165
ENSG00000100138	SNU13	0.438698	0.0494002
ENSG00000197217	ENTPD4	0.438451	0.046896
ENSG00000125753	VASP	0.437521	0.0416739
ENSG00000170906	NDUFA3	0.43049	0.0386006
ENSG00000105755	ETHE1	0.423985	0.0356282
ENSG00000131408	NR1H2	0.419929	0.042454
ENSG00000175711	B3GNTL1	0.417037	0.0353743
ENSG00000141458	NPC1	0.411759	0.00354491
ENSG00000163191	S100A11	0.405329	0.0251757
ENSG00000156711	MAPK13	0.404897	0.0338152
ENSG00000175197	DDIT3	0.400639	0.0105683
ENSG00000204673	AKT1S1	0.39866	0.00804018
ENSG00000154723	ATP5PF	0.395369	0.0377613
ENSG00000116353	MECR	0.394425	0.0266952
ENSG00000071462	BUD23	0.388445	0.0164607
ENSG00000221968	FADS3	0.388314	0.0140251
ENSG00000130159	ECSIT	0.385923	0.0275884
ENSG00000058799	YIPF1	0.369768	0.0263614
ENSG00000175550	DRAP1	0.368685	0.0480975
ENSG00000110046	ATG2A	0.363425	0.00418636
ENSG00000213593	TMX2	0.36126	0.0435654
ENSG00000203667	COX20	0.351711	0.0299064
ENSG00000101019	UQCC1	0.342672	0.0219915
ENSG00000100401	RANGAP1	0.324166	0.0437344
ENSG00000170145	SIK2	-0.358121	0.0483279
ENSG00000114127	XRN1	-0.37366	0.0222922
ENSG00000178966	RMI1	-0.375471	0.0395697
ENSG00000083642	PDS5B	-0.384778	0.00876518
ENSG00000160299	PCNT	-0.391716	0.0153424
ENSG00000213096	ZNF254	-0.393988	0.0267509
ENSG00000178996	SNX18	-0.395341	0.0369172
ENSG00000088035	ALG6	-0.399372	0.013052
ENSG00000094916	CBX5	-0.40564	0.0490281
ENSG00000083290	ULK2	-0.409287	0.0166968
ENSG00000023516	AKAP11	-0.411908	0.0421551
ENSG00000164985	PSIP1	-0.415371	0.0371236
ENSG00000047648	ARHGAP6	-0.420112	0.0426462
ENSG00000101752	MIB1	-0.428947	0.00183383
ENSG00000135837	CEP350	-0.436811	0.037336
ENSG00000085224	ATRX	-0.436831	0.00054294
ENSG00000164576	SAP30L	-0.439326	0.0111142
ENSG00000197724	PHF2	-0.44025	0.0451
ENSG00000146414	SHPRH	-0.441104	0.0247966
ENSG00000108468	CBX1	-0.448843	0.0123277
ENSG00000172059	KLF11	-0.449256	0.0195134
ENSG00000072415	PALS1	-0.456397	0.0244874
ENSG00000040275	SPDL1	-0.471985	0.0451
ENSG00000103222	ABCC1	-0.47401	0.00106433
ENSG00000163785	RYK	-0.478711	0.0320572
ENSG00000128881	TTBK2	-0.48866	0.0234721
ENSG00000125703	ATG4C	-0.49564	0.0473648
ENSG00000154328	NEIL2	-0.50189	0.0279147
ENSG00000113810	SMC4	-0.507847	0.0143476
ENSG00000146918	NCAPG2	-0.519625	0.00196507
ENSG00000145734	BDP1	-0.524373	0.00562586
ENSG00000115904	SOS1	-0.529274	0.00638119
ENSG00000144283	PKP4	-0.53632	0.0263373
ENSG00000105483	CARD8	-0.537369	0.0271078
ENSG00000185418	TARS3	-0.541531	0.0131962
ENSG00000160957	RECQL4	-0.545726	0.00180177
ENSG00000070961	ATP2B1	-0.548968	0.0454443
ENSG00000140939	NOL3	-0.561108	0.00130704
ENSG00000114779	ABHD14B	-0.573826	0.0268452
ENSG00000197566	ZNF624	-0.578246	0.032519
ENSG00000113140	SPARC	-0.584375	0.000113262
ENSG00000128039	SRD5A3	-0.58567	0.0053736
ENSG00000198056	PRIM1	-0.589375	0.034326
ENSG00000123908	AGO2	-0.60166	0.02323
ENSG00000107957	SH3PXD2A	-0.614231	0.000204836
ENSG00000127564	PKMYT1	-0.616461	0.0124919
ENSG00000146247	PHIP	-0.618623	0.000186585
ENSG00000162063	CCNF	-0.640251	0.00237283
ENSG00000106948	AKNA	-0.651596	0.0481744
ENSG00000138182	KIF20B	-0.687548	0.000112269
ENSG00000023909	GCLM	-0.688035	0.0278445
ENSG00000163239	TDRD10	-0.688364	0.000406988
ENSG00000142731	PLK4	-0.690467	0.000617607
ENSG00000111206	FOXM1	-0.693218	4.80072e-07
ENSG00000178537	SLC25A20	-0.695982	0.0352761
ENSG00000135476	ESPL1	-0.703553	0.0279147
ENSG00000154016	GRAP	-0.704661	0.00244314
ENSG00000261359	PYCARD-AS1	-0.713634	0.025354
ENSG00000057757	PITHD1	-0.716458	0.0125413
ENSG00000178917	ZNF852	-0.716676	0.0053736
ENSG00000236051	MYCBP2-AS1	-0.717686	0.0314157
ENSG00000160949	TONSL	-0.720647	0.0181525
ENSG00000144445	KANSL1L	-0.74429	0.0376834
ENSG00000037757	MRI1	-0.745718	0.00130704
ENSG00000151458	ANKRD50	-0.747529	0.00517873
ENSG00000197555	SIPA1L1	-0.759883	0.0205666
ENSG00000167900	TK1	-0.761881	0.0327034
ENSG00000197121	PGAP1	-0.763266	0.0149134
ENSG00000176208	ATAD5	-0.767951	0.000559149
ENSG00000111912	NCOA7	-0.770297	0.00388805
ENSG00000151276	MAGI1	-0.772961	8.34462e-08
ENSG00000145687	SSBP2	-0.779335	0.000362919
ENSG00000074755	ZZEF1	-0.786111	0.02323
ENSG00000172771	EFCAB12	-0.803084	0.0122191
ENSG00000100697	DICER1	-0.807666	0.000955374
ENSG00000170312	CDK1	-0.813251	0.000240937
ENSG00000185215	TNFAIP2	-0.824803	0.0465133
ENSG00000051341	POLQ	-0.827326	0.00760062
ENSG00000189144	ZNF573	-0.828116	0.0228612
ENSG00000165288	BRWD3	-0.82898	0.000751032
ENSG00000286219	NOTCH2NLC	-0.836055	0.0259138
ENSG00000174718	RESF1	-0.838819	0.0499734
ENSG00000109189	USP46	-0.846702	3.67308e-06
ENSG00000161714	PLCD3	-0.856578	0.0204498
ENSG00000231389	HLA-DPA1	-0.866358	0.000734967
ENSG00000147614	ATP6V0D2	-0.881259	0.0178704
ENSG00000135976	ANKRD36	-0.886756	0.0157408
ENSG00000144354	CDCA7	-0.887668	0.0242755
ENSG00000205913	SRRM2-AS1	-0.894454	0.0259138
ENSG00000136869	TLR4	-0.90331	0.00199801
ENSG00000131759	RARA	-0.904298	0.00825921
ENSG00000184313	MROH7	-0.908411	0.0166589
ENSG00000223865	HLA-DPB1	-0.916581	0.00065318
ENSG00000196584	XRCC2	-0.923381	0.00402293
ENSG00000117399	CDC20	-0.923865	0.0264104
ENSG00000161551	ZNF577	-0.927284	0.0259659
ENSG00000254860	TMEM9B-AS1	-0.931421	0.0354411
ENSG00000106976	DNM1	-0.963521	0.0166589
ENSG00000137496	IL18BP	-0.976548	0.0186584
ENSG00000138640	FAM13A	-0.989441	0.0112748
ENSG00000186193	SAPCD2	-0.991592	0.0327548
ENSG00000242732	RTL5	-1.00118	0.0285163
ENSG00000197928	ZNF677	-1.0076	0.0259138
ENSG00000011426	ANLN	-1.01741	0.00023945
ENSG00000171105	INSR	-1.02817	0.00382129
ENSG00000147872	PLIN2	-1.02836	2.53454e-05
ENSG00000251602	MTA1-DT	-1.02955	0.0470427
ENSG00000003989	SLC7A2	-1.032	0.0110191
ENSG00000243335	KCTD7	-1.05064	0.00186037
ENSG00000125845	BMP2	-1.05447	0.00123182
ENSG00000182636	NDN	-1.06016	4.59663e-13
ENSG00000256150	ITFG2-AS1	-1.06343	0.0359776
ENSG00000111450	STX2	-1.06753	2.96333e-06
ENSG00000101057	MYBL2	-1.06794	4.21779e-06
ENSG00000197256	KANK2	-1.07989	0.0247471
ENSG00000204252	HLA-DOA	-1.10926	0.0127126
ENSG00000174501	ANKRD36C	-1.13518	0.0394362
ENSG00000066279	ASPM	-1.13539	0.00340925
ENSG00000104760	FGL1	-1.15059	1.65142e-08
ENSG00000143819	EPHX1	-1.15396	0.0458031
ENSG00000081818	PCDHB4	-1.15646	0.0304696
ENSG00000245293	CYP2U1-AS1	-1.18169	0.0136349
ENSG00000247708	STX18-AS1	-1.18944	0.0371236
ENSG00000250722	SELENOP	-1.2131	0.0162242
ENSG00000235865	GSN-AS1	-1.23298	0.00790328
ENSG00000267221	C17orf113	-1.23652	0.0153528
ENSG00000165716	DIPK1B	-1.27427	0.0323005
ENSG00000185697	MYBL1	-1.28329	0.0191934
ENSG00000179583	CIITA	-1.31628	0.00835094
ENSG00000179163	FUCA1	-1.31662	0.0442446
ENSG00000010327	STAB1	-1.31792	2.0313e-07
ENSG00000183260	ABHD16B	-1.32023	0.0270969
ENSG00000127946	HIP1	-1.32186	0.0252783
ENSG00000183018	SPNS2	-1.32582	8.38014e-05
ENSG00000182580	EPHB3	-1.32603	0.0369012
ENSG00000167549	CORO6	-1.33595	0.000846181
ENSG00000176749	CDK5R1	-1.33904	0.00159285
ENSG00000275832	ARHGAP23	-1.33997	0.0164588
ENSG00000117707	PROX1	-1.35899	0.0195354
ENSG00000124602	UNC5CL	-1.40948	0.0493354
ENSG00000178127	NDUFV2	-1.41165	0.0163614
ENSG00000109452	INPP4B	-1.4159	0.0259138
ENSG00000049192	ADAMTS6	-1.42896	0.0380005
ENSG00000101871	MID1	-1.43924	0.0130218
ENSG00000198719	DLL1	-1.46312	0.0090324
ENSG00000177707	NECTIN3	-1.464	0.0327548
ENSG00000128602	SMO	-1.49597	0.000167651
ENSG00000042317	SPATA7	-1.50231	5.78295e-06
ENSG00000212232	SNORD17	-1.50256	0.00148063
ENSG00000164638	SLC29A4	-1.54158	0.0344932
ENSG00000260075	NSFP1	-1.54237	0.00097671
ENSG00000249035	CLMAT3	-1.55963	0.00638119
ENSG00000133985	TTC9	-1.56153	0.000970796
ENSG00000077063	CTTNBP2	-1.56214	2.45866e-05
ENSG00000162576	MXRA8	-1.56479	0.0489751
ENSG00000115594	IL1R1	-1.57304	0.000200749
ENSG00000171119	NRTN	-1.58297	0.0363654
ENSG00000178947	SMIM10L2A	-1.5846	0.0316095
ENSG00000110090	CPT1A	-1.58709	1.67912e-05
ENSG00000179913	B3GNT3	-1.63609	0.00683152
ENSG00000164930	FZD6	-1.64226	0.0376834
ENSG00000137265	IRF4	-1.65563	0.000646588
ENSG00000188042	ARL4C	-1.66184	4.27144e-11
ENSG00000167775	CD320	-1.66596	6.49069e-16
ENSG00000204291	COL15A1	-1.67112	0.0436292
ENSG00000135074	ADAM19	-1.68817	0.00050247
ENSG00000187624	LIAT1	-1.69027	0.00054294
ENSG00000206190	ATP10A	-1.71006	0.0301217
ENSG00000204060	FOXO6	-1.71537	0.00487882
ENSG00000156509	FBXO43	-1.72578	0.00417549
ENSG00000141401	IMPA2	-1.77914	3.28554e-11
ENSG00000119283	TRIM67	-1.78187	0.0391105
ENSG00000101955	SRPX	-1.78744	6.02279e-11
ENSG00000130518	IQCN	-1.81904	8.0244e-06
ENSG00000108379	WNT3	-1.82511	4.54891e-05
ENSG00000269190	FBXO17	-1.8882	0.000270275
ENSG00000141314	RHBDL3	-1.89258	0.000122851
ENSG00000113924	HGD	-1.90679	0.0385096
ENSG00000111816	FRK	-1.91059	3.72792e-08
ENSG00000113448	PDE4D	-1.92974	0.0386157
ENSG00000271383	NBPF19	-1.93164	0.00184923
ENSG00000150630	VEGFC	-1.94014	0.00401894
ENSG00000107518	ATRNL1	-1.95587	0.00527105
ENSG00000151320	AKAP6	-1.96875	1.68748e-23
ENSG00000139174	PRICKLE1	-1.97037	0.0380672
ENSG00000170571	EMB	-1.97953	0.0308968
ENSG00000136160	EDNRB	-1.98127	5.79547e-06
ENSG00000101680	LAMA1	-1.98224	0.0340089
ENSG00000254019	SLC45A4-AS1	-2.00252	0.0460893
ENSG00000168546	GFRA2	-2.04276	0.0012506
ENSG00000149591	TAGLN	-2.04794	0.0113994
ENSG00000156886	ITGAD	-2.05793	6.14419e-07
ENSG00000163689	CFAP20DC	-2.07762	0.0144447
ENSG00000145832	SLC25A48	-2.08787	0.00286856
ENSG00000184160	ADRA2C	-2.10038	1.6248e-06
ENSG00000020181	ADGRA2	-2.10487	0.00245788
ENSG00000115183	TANC1	-2.13429	1.36646e-08
ENSG00000145708	CRHBP	-2.14161	0.0487674
ENSG00000103226	NOMO3	-2.19489	0.000636475
ENSG00000134160	TRPM1	-2.21619	0.0109339
ENSG00000082438	COBLL1	-2.22394	5.96563e-06
ENSG00000119547	ONECUT2	-2.2314	0.00136677
ENSG00000196542	SPTSSB	-2.23624	0.0387462
ENSG00000120820	GLT8D2	-2.24069	0.0301217
ENSG00000129038	LOXL1	-2.28858	0.0321718
ENSG00000177675	CD163L1	-2.30518	0.00030914
ENSG00000172232	AZU1	-2.30891	0.0386298
ENSG00000167555	ZNF528	-2.3172	0.00130704
ENSG00000131941	RHPN2	-2.32297	0.0021267
ENSG00000146755	TRIM50	-2.34728	0.0367663
ENSG00000185467	KPNA7	-2.35923	0.0160146
ENSG00000109072	VTN	-2.38401	4.23019e-09
ENSG00000168672	LRATD2	-2.40084	0.0044543
ENSG00000176945	MUC20	-2.40274	0.0155919
ENSG00000174469	CNTNAP2	-2.40532	0.0334928
ENSG00000135218	CD36	-2.4087	0.0121947
ENSG00000178882	RFLNA	-2.40937	0.0138435
ENSG00000132386	SERPINF1	-2.42162	0.000342375
ENSG00000137809	ITGA11	-2.44287	0.00924525
ENSG00000069702	TGFBR3	-2.44872	1.05097e-06
ENSG00000091656	ZFHX4	-2.46552	0.00312917
ENSG00000102287	GABRE	-2.46826	2.16975e-05
ENSG00000115641	FHL2	-2.47886	0.000204836
ENSG00000162458	FBLIM1	-2.50769	1.13411e-05
ENSG00000116774	OLFML3	-2.52923	0.000122851
ENSG00000157322	CLEC18A	-2.53055	0.000574175
ENSG00000204963	PCDHA7	-2.54987	2.39643e-07
ENSG00000106571	GLI3	-2.55834	0.0021538
ENSG00000128656	CHN1	-2.58036	0.0166589
ENSG00000221866	PLXNA4	-2.62512	0.0427213
ENSG00000170421	KRT8	-2.63984	0.0284537
ENSG00000149596	JPH2	-2.6592	0.00153418
ENSG00000244486	SCARF2	-2.67593	3.91258e-05
ENSG00000111186	WNT5B	-2.6782	0.00288922
ENSG00000196549	MME	-2.68046	0.00015212
ENSG00000173597	SULT1B1	-2.68209	0.0213046
ENSG00000149451	ADAM33	-2.69601	0.0319422
ENSG00000205693	MANSC4	-2.70235	0.00772318
ENSG00000164251	F2RL1	-2.71362	0.0123734
ENSG00000163909	HEYL	-2.7169	0.0195405
ENSG00000157570	TSPAN18	-2.72511	0.034326
ENSG00000122420	PTGFR	-2.76921	0.036357
ENSG00000161381	PLXDC1	-2.78091	0.0309099
ENSG00000255690	TRIL	-2.78385	0.035378
ENSG00000140470	ADAMTS17	-2.78424	0.00289028
ENSG00000127920	GNG11	-2.78645	0.0230248
ENSG00000008441	NFIX	-2.84132	0.0252574
ENSG00000157368	IL34	-2.84433	0.037307
ENSG00000228696	ARL17B	-2.8592	5.11282e-08
ENSG00000131711	MAP1B	-2.86128	0.00934639
ENSG00000137573	SULF1	-2.8628	0.0331668
ENSG00000290878	HLA-DRB6	-2.86389	1.35103e-05
ENSG00000185483	ROR1	-2.87651	0.00204421
ENSG00000133110	POSTN	-2.89164	0.00445281
ENSG00000066735	KIF26A	-2.89416	0.0117456
ENSG00000197766	CFD	-2.89859	0.0151841
ENSG00000131849	ZNF132	-2.89882	0.000110576
ENSG00000067842	ATP2B3	-2.90116	0.000297085
ENSG00000146122	DAAM2	-2.9283	0.0483157
ENSG00000164692	COL1A2	-2.94829	0.0367162
ENSG00000154864	PIEZO2	-2.95492	0.002901
ENSG00000153885	KCTD15	-2.98263	0.0196097
ENSG00000106624	AEBP1	-2.98623	0.0292508
ENSG00000162733	DDR2	-2.99649	0.0139686
ENSG00000168646	AXIN2	-3.00925	0.021851
ENSG00000092096	SLC22A17	-3.03856	0.0322492
ENSG00000168952	STXBP6	-3.05987	0.00127622
ENSG00000141338	ABCA8	-3.06501	0.000644346
ENSG00000163520	FBLN2	-3.09147	0.0335082
ENSG00000227051	C14orf132	-3.10202	0.00342518
ENSG00000113494	PRLR	-3.10928	0.0356029
ENSG00000180787	ZFP3	-3.11604	2.05942e-05
ENSG00000130508	PXDN	-3.11648	0.00633123
ENSG00000084636	COL16A1	-3.12363	0.0216755
ENSG00000110693	SOX6	-3.16617	0.027623
ENSG00000113083	LOX	-3.17173	0.015711
ENSG00000042781	USH2A	-3.17197	2.94425e-05
ENSG00000258405	ZNF578	-3.17382	0.0251516
ENSG00000128591	FLNC	-3.18291	0.0125413
ENSG00000101825	MXRA5	-3.19065	0.00574851
ENSG00000143341	HMCN1	-3.20217	0.00287609
ENSG00000204262	COL5A2	-3.22585	0.017896
ENSG00000103184	SEC14L5	-3.22636	0.000117234
ENSG00000253873	PCDHGA11	-3.22905	1.02358e-07
ENSG00000162337	LRP5	-3.2298	1.36646e-08
ENSG00000127954	STEAP4	-3.24233	0.0338197
ENSG00000137968	SLC44A5	-3.24272	0.00216676
ENSG00000121753	ADGRB2	-3.2614	0.000665916
ENSG00000152049	KCNE4	-3.28354	0.000122851
ENSG00000170382	LRRN2	-3.30912	0.0242339
ENSG00000067445	TRO	-3.32492	0.0143818
ENSG00000064692	SNCAIP	-3.32658	5.05441e-11
ENSG00000117519	CNN3	-3.34795	0.00393141
ENSG00000163430	FSTL1	-3.35921	0.0217193
ENSG00000196411	EPHB4	-3.36691	0.000247946
ENSG00000003096	KLHL13	-3.3841	2.86133e-06
ENSG00000165171	METTL27	-3.39051	0.00737674
ENSG00000135919	SERPINE2	-3.40542	0.000119284
ENSG00000166025	AMOTL1	-3.41434	0.0160146
ENSG00000180447	GAS1	-3.42218	0.0027271
ENSG00000112559	MDFI	-3.42346	0.00206519
ENSG00000128052	KDR	-3.43194	0.0262282
ENSG00000153956	CACNA2D1	-3.4729	0.0279481
ENSG00000128849	CGNL1	-3.47531	0.00881914
ENSG00000112186	CAP2	-3.48675	0.0349677
ENSG00000088882	CPXM1	-3.51548	0.00044733
ENSG00000102024	PLS3	-3.51758	0.0283005
ENSG00000141448	GATA6	-3.55268	0.00880058
ENSG00000169946	ZFPM2	-3.57671	0.0268452
ENSG00000145147	SLIT2	-3.58171	0.000613182
ENSG00000166741	NNMT	-3.615	0.000741663
ENSG00000197168	NEK5	-3.6201	0.0383441
ENSG00000149294	NCAM1	-3.62176	1.68117e-27
ENSG00000164946	FREM1	-3.65736	0.0162242
ENSG00000175183	CSRP2	-3.66461	4.82609e-05
ENSG00000181408	UTS2R	-3.67802	0.0411159
ENSG00000062038	CDH3	-3.68081	0.00946432
ENSG00000138650	PCDH10	-3.68531	0.042454
ENSG00000004799	PDK4	-3.71574	4.99335e-09
ENSG00000171992	SYNPO	-3.72551	1.96513e-05
ENSG00000154096	THY1	-3.73287	2.1733e-08
ENSG00000164107	HAND2	-3.76489	0.0095613
ENSG00000117069	ST6GALNAC5	-3.77238	0.000941375
ENSG00000118523	CCN2	-3.77693	0.00163913
ENSG00000163431	LMOD1	-3.79082	0.0164684
ENSG00000122176	FMOD	-3.80088	0.0028843
ENSG00000117114	ADGRL2	-3.82675	0.0195658
ENSG00000187720	THSD4	-3.83094	0.00547989
ENSG00000092758	COL9A3	-3.83404	0.0149557
ENSG00000164106	SCRG1	-3.83693	0.0168665
ENSG00000175928	LRRN1	-3.83975	0.0204498
ENSG00000114019	AMOTL2	-3.85378	0.000347157
ENSG00000254535	PABPC4L	-3.8555	0.00955711
ENSG00000197977	ELOVL2	-3.86083	0.0182567
ENSG00000038427	VCAN	-3.86139	0.00179642
ENSG00000123243	ITIH5	-3.88549	0.000818821
ENSG00000152104	PTPN14	-3.89675	8.51626e-06
ENSG00000137962	ARHGAP29	-3.90871	0.00873967
ENSG00000114698	PLSCR4	-3.92762	0.0169316
ENSG00000171345	KRT19	-3.94698	0.0016296
ENSG00000132561	MATN2	-3.94915	0.000484713
ENSG00000100739	BDKRB1	-3.94938	0.00533621
ENSG00000178538	CA8	-3.96698	1.99005e-09
ENSG00000166482	MFAP4	-3.97778	0.0090324
ENSG00000134363	FST	-3.98061	0.00311814
ENSG00000143869	GDF7	-3.98182	0.0166419
ENSG00000144810	COL8A1	-3.99133	0.000421836
ENSG00000170323	FABP4	-4.00339	0.0252365
ENSG00000158258	CLSTN2	-4.00967	0.002562
ENSG00000284363	MIR224	-4.01729	0.0167913
ENSG00000171951	SCG2	-4.05777	0.00219538
ENSG00000069188	SDK2	-4.05994	0.0142295
ENSG00000170558	CDH2	-4.06129	0.000119284
ENSG00000167912	TOX-DT	-4.07017	0.0204098
ENSG00000103196	CRISPLD2	-4.07607	3.58046e-06
ENSG00000164220	F2RL2	-4.08056	0.03778
ENSG00000153993	SEMA3D	-4.09282	3.61175e-09
ENSG00000163331	DAPL1	-4.09971	0.000105003
ENSG00000182272	B4GALNT4	-4.10989	0.00029215
ENSG00000154736	ADAMTS5	-4.11795	0.0295957
ENSG00000166402	TUB	-4.12293	0.00915833
ENSG00000198846	TOX	-4.12702	0.0204782
ENSG00000156466	GDF6	-4.13108	0.0164684
ENSG00000141449	GREB1L	-4.132	0.0168126
ENSG00000106484	MEST	-4.13567	0.00388805
ENSG00000125378	BMP4	-4.15361	0.0140162
ENSG00000182492	BGN	-4.16114	8.61738e-18
ENSG00000197614	MFAP5	-4.18776	1.07034e-05
ENSG00000130147	SH3BP4	-4.19628	0.001131
ENSG00000142871	CCN1	-4.20145	1.36781e-05
ENSG00000145824	CXCL14	-4.20886	0.0440024
ENSG00000166265	CYYR1	-4.21784	0.0232574
ENSG00000144227	NXPH2	-4.21884	0.0367663
ENSG00000183793	NPIPA5	-4.22234	1.54474e-07
ENSG00000079102	RUNX1T1	-4.24418	0.0427461
ENSG00000171385	KCND3	-4.24759	0.016457
ENSG00000183775	KCTD16	-4.25105	0.00373538
ENSG00000154734	ADAMTS1	-4.25727	0.000138463
ENSG00000091986	CCDC80	-4.29703	0.00789085
ENSG00000170689	HOXB9	-4.30148	0.0143446
ENSG00000129474	AJUBA	-4.31865	0.000110576
ENSG00000019549	SNAI2	-4.336	1.67912e-05
ENSG00000168824	NSG1	-4.34407	0.00258434
ENSG00000115461	IGFBP5	-4.35661	0.0162242
ENSG00000142549	IGLON5	-4.36081	1.77048e-07
ENSG00000046604	DSG2	-4.37638	0.00255951
ENSG00000152661	GJA1	-4.38542	0.00044733
ENSG00000174792	ODAPH	-4.38874	0.0204098
ENSG00000144824	PHLDB2	-4.39255	0.0090324
ENSG00000163638	ADAMTS9	-4.41004	0.00263616
ENSG00000107984	DKK1	-4.44825	0.00648635
ENSG00000138131	LOXL4	-4.45594	0.00426097
ENSG00000136542	GALNT5	-4.46381	0.000581569
ENSG00000134463	ECHDC3	-4.46877	0.000977677
ENSG00000080709	KCNN2	-4.47402	0.0122522
ENSG00000125266	EFNB2	-4.47632	5.605e-07
ENSG00000092607	TBX15	-4.49652	0.000404534
ENSG00000240583	AQP1	-4.50202	0.000941375
ENSG00000237541	HLA-DQA2	-4.50401	6.14419e-07
ENSG00000186973	CFAP144	-4.532	1.15354e-05
ENSG00000204442	NALF1	-4.53362	0.0349389
ENSG00000140937	CDH11	-4.54364	2.88308e-06
ENSG00000037965	HOXC8	-4.55298	0.0414622
ENSG00000057294	PKP2	-4.55671	0.0028441
ENSG00000187955	COL14A1	-4.55813	7.82589e-09
ENSG00000132938	MTUS2	-4.56091	0.034326
ENSG00000127990	SGCE	-4.56543	0.0029032
ENSG00000196159	FAT4	-4.56553	0.0389161
ENSG00000166426	CRABP1	-4.5813	0.0012506
ENSG00000149970	CNKSR2	-4.60826	0.0258036
ENSG00000117152	RGS4	-4.65311	4.70553e-05
ENSG00000086991	NOX4	-4.65347	0.0474164
ENSG00000139329	LUM	-4.70219	0.000280129
ENSG00000121068	TBX2	-4.7183	0.00907725
ENSG00000129951	PLPPR3	-4.72412	0.00341058
ENSG00000182667	NTM	-4.72549	1.18723e-06
ENSG00000250366	TUNAR	-4.74153	0.0344932
ENSG00000073067	CYP2W1	-4.75082	0.0259659
ENSG00000111799	COL12A1	-4.77345	0.000162212
ENSG00000144366	GULP1	-4.80823	0.0113915
ENSG00000164093	PITX2	-4.80939	5.62493e-08
ENSG00000130635	COL5A1	-4.81271	2.57656e-07
ENSG00000112964	GHR	-4.81382	0.000709929
ENSG00000140600	SH3GL3	-4.83979	0.0330823
ENSG00000237125	HAND2-AS1	-4.84531	4.06593e-05
ENSG00000106541	AGR2	-4.85381	0.0163277
ENSG00000099864	PALM	-4.86865	0.00133924
ENSG00000134762	DSC3	-4.87171	0.000122223
ENSG00000183671	CMKLR2	-4.88636	0.0217193
ENSG00000164099	PRSS12	-4.93729	2.45866e-05
ENSG00000218336	TENM3	-4.9553	0.000186585
ENSG00000151322	NPAS3	-4.96753	0.00433353
ENSG00000177425	PAWR	-4.97782	0.01144
ENSG00000241644	INMT	-4.9784	0.0234721
ENSG00000117122	MFAP2	-4.98209	6.51954e-07
ENSG00000174099	MSRB3	-4.98839	8.30066e-06
ENSG00000154330	PGM5	-4.98968	0.00295468
ENSG00000105989	WNT2	-4.99346	0.00103235
ENSG00000133454	MYO18B	-4.99796	0.0200472
ENSG00000109625	CPZ	-5.01767	0.000208801
ENSG00000185559	DLK1	-5.04558	2.54978e-06
ENSG00000106809	OGN	-5.06222	2.72065e-05
ENSG00000071282	LMCD1	-5.09216	4.74428e-06
ENSG00000165323	FAT3	-5.09392	0.00443895
ENSG00000156103	MMP16	-5.13336	0.0114253
ENSG00000137872	SEMA6D	-5.13459	0.0054561
ENSG00000054938	CHRDL2	-5.13557	0.0143782
ENSG00000060718	COL11A1	-5.13639	3.90566e-05
ENSG00000108821	COL1A1	-5.16628	5.11282e-08
ENSG00000138759	FRAS1	-5.17517	0.000273354
ENSG00000145721	LIX1	-5.20307	0.00720184
ENSG00000169594	BNC1	-5.233	0.0197246
ENSG00000242265	PEG10	-5.23541	0.000965257
ENSG00000074047	GLI2	-5.27937	0.0106734
ENSG00000144278	GALNT13	-5.3041	0.0231516
ENSG00000154556	SORBS2	-5.32881	0.00106152
ENSG00000167244	IGF2	-5.33108	4.73052e-05
ENSG00000171004	HS6ST2	-5.34248	0.00021741
ENSG00000156218	ADAMTSL3	-5.36499	0.000977677
ENSG00000169851	PCDH7	-5.44701	0.00633123
ENSG00000121440	PDZRN3	-5.45984	0.000117234
ENSG00000127863	TNFRSF19	-5.47137	0.0166419
ENSG00000260802	SERTM2	-5.47392	0.00230535
ENSG00000144642	RBMS3	-5.47662	3.91258e-05
ENSG00000170624	SGCD	-5.47903	6.67578e-06
ENSG00000168743	NPNT	-5.50468	0.00136677
ENSG00000004776	HSPB6	-5.54579	0.00572965
ENSG00000145536	ADAMTS16	-5.54653	0.000195767
ENSG00000164619	BMPER	-5.55058	0.000741663
ENSG00000184304	PRKD1	-5.55878	0.005516
ENSG00000176204	LRRTM4	-5.58977	0.0475051
ENSG00000011465	DCN	-5.60343	2.28568e-05
ENSG00000240771	ARHGEF25	-5.61565	0.00850115
ENSG00000188153	COL4A5	-5.61613	0.00256025
ENSG00000130600	H19	-5.69624	0.0496276
ENSG00000169744	LDB2	-5.71444	0.0139686
ENSG00000168542	COL3A1	-5.79096	3.61175e-09
ENSG00000162951	LRRTM1	-5.85113	0.0353092
ENSG00000145526	CDH18	-5.8522	0.0294198
ENSG00000116141	MARK1	-5.85398	0.0259138
ENSG00000253404	CTNNA1-AS1	-5.85496	0.0233183
ENSG00000168077	SCARA3	-5.87034	2.18553e-05
ENSG00000088756	ARHGAP28	-5.88655	0.00402293
ENSG00000034239	CLXN	-5.90802	0.0475697
ENSG00000162706	CADM3	-5.91237	3.87349e-07
ENSG00000204970	PCDHA1	-5.94245	0.033417
ENSG00000077942	FBLN1	-5.94593	3.17883e-12
ENSG00000066468	FGFR2	-5.9566	8.70078e-07
ENSG00000189409	MMP23B	-6.0016	0.000941375
ENSG00000187714	SLC18A3	-6.05275	0.0174439
ENSG00000181541	MAB21L2	-6.06534	1.82368e-06
ENSG00000147655	RSPO2	-6.10344	5.51616e-05
ENSG00000151917	BEND6	-6.13138	0.00445281
ENSG00000112562	SMOC2	-6.16691	1.77048e-07
ENSG00000185565	LSAMP	-6.20182	1.18723e-06
ENSG00000178965	ERICH3	-6.23414	0.041842
ENSG00000172379	ARNT2	-6.24909	0.00860153
ENSG00000145242	EPHA5	-6.28373	0.0256438
ENSG00000113196	HAND1	-6.28444	0.00388805
ENSG00000122585	NPY	-6.28712	0.00029215
ENSG00000104435	STMN2	-6.31813	0.01144
ENSG00000078596	ITM2A	-6.40784	0.00880058
ENSG00000169862	CTNND2	-6.44219	4.80089e-07
ENSG00000173157	ADAMTS20	-6.44317	0.000432116
ENSG00000070748	CHAT	-6.45024	0.0193704
ENSG00000111341	MGP	-6.46813	1.10495e-06
ENSG00000176971	FIBIN	-6.47451	8.54572e-07
ENSG00000206538	VGLL3	-6.5101	0.000404534
ENSG00000048540	LMO3	-6.51371	0.0198606
ENSG00000100842	EFS	-6.51559	0.000941375
ENSG00000086696	HSD17B2	-6.53578	0.00664014
ENSG00000078114	NEBL	-6.63669	0.0495044
ENSG00000255020	TDH-AS1	-6.75683	0.0179179
ENSG00000144057	ST6GAL2	-6.76459	0.00368019
ENSG00000196581	AJAP1	-6.79469	0.0172933
ENSG00000077264	PAK3	-6.79733	0.0396144
ENSG00000106819	ASPN	-6.80236	0.0164684
ENSG00000074527	NTN4	-6.82059	0.0436292
ENSG00000184731	FAM110C	-6.82192	0.0195736
ENSG00000174944	P2RY14	-6.84303	0.0238905
ENSG00000264230	ANXA8L1	-6.87126	0.000186585
ENSG00000145423	SFRP2	-6.89802	2.13198e-09
ENSG00000141431	ASXL3	-6.93422	0.00358219
ENSG00000162630	B3GALT2	-6.96966	0.0214325
ENSG00000174946	GPR171	-6.99107	0.0151964
ENSG00000172987	HPSE2	-7.04303	0.0205608
ENSG00000171116	HSFX1	-7.04307	0.0339394
ENSG00000230873	STMND1	-7.06758	0.0233389
ENSG00000124749	COL21A1	-7.07965	3.88639e-06
ENSG00000177508	IRX3	-7.11867	0.00311814
ENSG00000153930	ANKFN1	-7.14653	0.0193649
ENSG00000077274	CAPN6	-7.1767	9.60951e-05
ENSG00000141052	MYOCD	-7.26165	0.000339374
ENSG00000091972	CD200	-7.27254	0.000187449
ENSG00000169302	STK32A	-7.32884	0.00572965
ENSG00000070193	FGF10	-7.79562	0.000901688
ENSG00000149972	CNTN5	-7.89597	2.57483e-06
ENSG00000181195	PENK	-7.91372	0.000527747
ENSG00000143867	OSR1	-7.93326	0.0077736
ENSG00000114200	BCHE	-7.93854	0.00241416
ENSG00000099260	PALMD	-8.22052	0.00023387
ENSG00000164764	SBSPON	-8.24018	0.0232277
ENSG00000081138	CDH7	-8.27354	1.66791e-05
ENSG00000171596	NMUR1	-8.32703	0.0163106
ENSG00000156140	ADAMTS3	-8.33677	0.0100457
ENSG00000162998	FRZB	-8.42121	1.8899e-09
ENSG00000198074	AKR1B10	-8.47164	0.00614916
ENSG00000254585	MAGEL2	-8.52214	0.000845441
ENSG00000081479	LRP2	-8.82683	0.000832472
ENSG00000180875	GREM2	-8.86337	0.000240937
ENSG00000205038	PKHD1L1	-9.58688	0.000818356
ENSG00000247516	MIR4458HG	-9.98173	1.05331e-06
ENSG00000164520	RAET1E	-20.9546	0.00025015

## Sheet: AD iMic OE vs ctr
ensembl_gene_id	hgnc_symbol	logFC	adj.P.Val
ENSG00000109758	HGFAC	3.61197	8.26794e-05
ENSG00000187479	C11orf96	3.3915	8.6359e-06
ENSG00000178568	ERBB4	3.18451	0.00104021
ENSG00000237512	UNC5B-AS1	3.15727	0.0102543
ENSG00000277586	NEFL	3.07876	0.000844085
ENSG00000120278	PLEKHG1	3.02849	0.00012428
ENSG00000102021	LUZP4	2.98979	0.00176189
ENSG00000178343	SHISA3	2.96424	0.0049863
ENSG00000124429	POF1B	2.95226	0.000909336
ENSG00000142149	HUNK	2.9268	0.000234336
ENSG00000230314	ELOVL2-AS1	2.92086	0.00111896
ENSG00000260788	CEDORA	2.88176	0.000964025
ENSG00000124827	GCM2	2.88032	6.25189e-05
ENSG00000075429	CACNG5	2.85328	0.0196898
ENSG00000015520	NPC1L1	2.75457	0.000682894
ENSG00000179348	GATA2	2.75091	0.00211739
ENSG00000186340	THBS2	2.71664	6.70643e-05
ENSG00000189037	DUSP21	2.70774	0.00724576
ENSG00000154027	AK5	2.7071	0.000439898
ENSG00000174473	GALNTL6	2.67011	0.000346146
ENSG00000130294	KIF1A	2.66823	0.000229385
ENSG00000152592	DMP1	2.65974	0.00196391
ENSG00000170324	FRMPD2	2.62031	0.0212053
ENSG00000130700	GATA5	2.60385	0.000418426
ENSG00000142178	SIK1	2.50159	0.00336749
ENSG00000157150	TIMP4	2.49568	1.6829e-06
ENSG00000257588	AQP5-AS1	2.49479	0.00266228
ENSG00000154133	ROBO4	2.48417	0.00249267
ENSG00000196091	MYBPC1	2.48053	0.00152312
ENSG00000159261	CLDN14	2.47788	0.0227502
ENSG00000065325	GLP2R	2.46801	0.000404718
ENSG00000183186	C2CD4C	2.44829	0.0249992
ENSG00000163347	CLDN1	2.44819	8.07698e-07
ENSG00000133134	BEX2	2.42037	0.000168214
ENSG00000163395	IGFN1	2.38076	0.000178521
ENSG00000163888	CAMK2N2	2.36626	0.00121773
ENSG00000163273	NPPC	2.33814	0.000512841
ENSG00000155886	SLC24A2	2.32503	0.0056701
ENSG00000173976	RAX2	2.32354	0.000126984
ENSG00000171517	LPAR3	2.26291	0.00158882
ENSG00000138411	HECW2	2.25321	0.00404188
ENSG00000181291	TMEM132E	2.25235	0.0352839
ENSG00000101489	CELF4	2.24922	0.00129727
ENSG00000111913	RIPOR2	2.23999	0.00524588
ENSG00000128482	RNF112	2.2204	0.00471582
ENSG00000004846	ABCB5	2.2154	0.00763193
ENSG00000168481	LGI3	2.21213	0.0028352
ENSG00000152463	OLAH	2.19211	0.00492121
ENSG00000152954	NRSN1	2.18992	0.00424142
ENSG00000233930	KRTAP5-AS1	2.18926	0.00303063
ENSG00000182916	TCEAL7	2.17179	0.0140835
ENSG00000135318	NT5E	2.16894	0.00359374
ENSG00000105219	CCNP	2.15402	0.0112154
ENSG00000198795	ZNF521	2.14979	0.0473375
ENSG00000180730	SHISA2	2.12978	0.00283105
ENSG00000135638	EMX1	2.11699	0.0309421
ENSG00000110203	FOLR3	2.11641	0.00412524
ENSG00000176177	ENTHD1	2.08964	2.86667e-05
ENSG00000145911	N4BP3	2.07365	1.38703e-08
ENSG00000173080	RXFP4	2.07034	0.011025
ENSG00000112164	GLP1R	2.05906	0.00250872
ENSG00000179111	HES7	2.05526	0.00268807
ENSG00000168298	H1-4	2.03476	0.0448893
ENSG00000147573	TRIM55	2.02642	0.0187697
ENSG00000179546	HTR1D	2.0224	0.0132743
ENSG00000142405	NLRP12	2.00984	0.00598674
ENSG00000042781	USH2A	2.00957	0.00983349
ENSG00000113946	CLDN16	2.00554	0.00649165
ENSG00000175699	CCDC197	2.00055	0.00339212
ENSG00000151790	TDO2	1.98139	2.42655e-05
ENSG00000174521	TTC9B	1.97015	0.00691047
ENSG00000144935	TRPC1	1.96964	0.0130201
ENSG00000198125	MB	1.96905	0.0324666
ENSG00000169427	KCNK9	1.95694	0.039978
ENSG00000128165	ADM2	1.93951	0.000419715
ENSG00000188015	S100A3	1.9389	0.0259916
ENSG00000077984	CST7	1.93882	0.00201814
ENSG00000021645	NRXN3	1.92482	0.0359334
ENSG00000137203	TFAP2A	1.9146	0.00991509
ENSG00000135069	PSAT1	1.91456	0.00022186
ENSG00000196517	SLC6A9	1.91352	7.293e-05
ENSG00000103316	CRYM	1.91292	0.00103904
ENSG00000134160	TRPM1	1.90918	0.0367401
ENSG00000126759	CFP	1.90897	0.0309433
ENSG00000064300	NGFR	1.9045	0.00569232
ENSG00000156265	MAP3K7CL	1.90197	0.0108828
ENSG00000203837	PNLIPRP3	1.89865	0.00699513
ENSG00000126266	FFAR1	1.89207	0.0065107
ENSG00000178445	GLDC	1.89206	0.00386872
ENSG00000204681	GABBR1	1.89184	0.0148039
ENSG00000196611	MMP1	1.89175	2.42214e-06
ENSG00000114923	SLC4A3	1.88831	7.41793e-05
ENSG00000130368	MAS1	1.88386	0.00794771
ENSG00000284730	TMDD1	1.86804	0.0199888
ENSG00000101890	GUCY2F	1.86542	0.0152238
ENSG00000205927	OLIG2	1.85947	5.52191e-07
ENSG00000164120	HPGD	1.85659	0.000296191
ENSG00000122188	LAX1	1.8555	0.01161
ENSG00000118898	PPL	1.84084	1.60998e-08
ENSG00000135324	MRAP2	1.83247	0.00866134
ENSG00000165805	C12orf50	1.82298	0.0360051
ENSG00000111732	AICDA	1.82295	0.0216114
ENSG00000213949	ITGA1	1.82279	0.01546
ENSG00000171989	LDHAL6B	1.81624	0.0368162
ENSG00000100351	GRAP2	1.8147	0.00255527
ENSG00000131711	MAP1B	1.80781	0.00107675
ENSG00000166257	SCN3B	1.80197	0.00378224
ENSG00000124216	SI1	1.79658	0.000760746
ENSG00000168505	GBX2	1.79304	0.0446678
ENSG00000197540	GZMM	1.79227	0.0024428
ENSG00000168124	OR1F1	1.78904	0.0173792
ENSG00000029559	IBSP	1.78595	0.0113113
ENSG00000120500	ARR3	1.78431	0.00440691
ENSG00000164929	BAALC	1.78388	1.04746e-05
ENSG00000218416	GPC1-AS1	1.77761	0.0150384
ENSG00000181240	SLC25A41	1.77138	0.00746124
ENSG00000207739	MIR218-2	1.7702	0.00540107
ENSG00000108702	CCL1	1.7664	0.00127176
ENSG00000204421	LY6G6C	1.76435	0.0264523
ENSG00000152931	PART1	1.76229	0.00685194
ENSG00000172399	MYOZ2	1.75774	0.0138877
ENSG00000106078	COBL	1.75726	0.00606651
ENSG00000183760	ACP7	1.75447	0.0234263
ENSG00000151025	GPR158	1.75181	0.0334558
ENSG00000106070	GRB10	1.74964	0.000379519
ENSG00000204475	NCR3	1.74237	0.0309433
ENSG00000245080	MIR3150BHG	1.73781	0.0214939
ENSG00000246777	DYNC1LI2-DT	1.73727	0.0103087
ENSG00000135406	PRPH	1.73335	0.0174236
ENSG00000183638	RP1L1	1.72931	0.0375281
ENSG00000172548	NIPAL4	1.71869	3.94119e-05
ENSG00000173269	MMRN2	1.70629	0.0109974
ENSG00000258818	RSE4	1.69831	0.0197544
ENSG00000237330	RNF223	1.68635	0.0196848
ENSG00000135925	WNT10A	1.68611	0.0215555
ENSG00000180616	SSTR2	1.68553	3.31581e-06
ENSG00000159197	KCNE2	1.67407	0.0419891
ENSG00000089101	CFAP61	1.66939	0.00387828
ENSG00000185899	TAS2R60	1.66736	0.00478915
ENSG00000205221	VIT	1.66512	0.0447943
ENSG00000133317	LGALS12	1.66398	0.0058649
ENSG00000162771	GARIN4	1.66355	0.0413424
ENSG00000124191	TOX2	1.66109	0.000203585
ENSG00000207725	MIR222	1.66064	0.0117861
ENSG00000005001	PRSS22	1.65432	4.13034e-07
ENSG00000187583	PLEKHN1	1.65336	0.0446678
ENSG00000113739	STC2	1.65034	0.0131761
ENSG00000183873	SCN5A	1.64482	0.0315467
ENSG00000134917	ADAMTS8	1.64402	1.68114e-05
ENSG00000164690	SHH	1.64301	0.0275883
ENSG00000138772	ANXA3	1.64284	0.0080388
ENSG00000204956	PCDHGA1	1.64197	0.0131186
ENSG00000076864	RAP1GAP	1.63957	0.000294289
ENSG00000128965	CHAC1	1.6388	0.00298934
ENSG00000117601	SERPINC1	1.63044	0.0107868
ENSG00000007866	TEAD3	1.62628	0.000110121
ENSG00000183230	CTN3	1.62037	0.0282455
ENSG00000240405	SAMMSON	1.61144	0.0343266
ENSG00000184005	ST6GALC3	1.60631	0.00539839
ENSG00000170801	HTRA3	1.60449	4.73697e-05
ENSG00000145832	SLC25A48	1.60444	3.91878e-05
ENSG00000129244	ATP1B2	1.60261	0.0172035
ENSG00000008735	MAPK8IP2	1.60153	0.000994055
ENSG00000147234	FRMPD3	1.58862	0.019614
ENSG00000007952	NOX1	1.57723	0.0176965
ENSG00000138769	CDKL2	1.57599	0.0186668
ENSG00000188959	C9orf152	1.57345	0.0283493
ENSG00000185634	SHC4	1.57224	0.00027393
ENSG00000135824	RGS8	1.57012	0.0138651
ENSG00000227051	C14orf132	1.56508	0.000168214
ENSG00000157152	SYN2	1.56212	0.0224519
ENSG00000173641	HSPB7	1.56042	3.30403e-08
ENSG00000167311	ART5	1.56027	0.0361004
ENSG00000079112	CDH17	1.55697	0.0253365
ENSG00000092345	DAZL	1.5483	0.046103
ENSG00000163032	VSNL1	1.54087	0.0167336
ENSG00000157087	ATP2B2	1.53848	5.78243e-08
ENSG00000090530	P3H2	1.537	5.59135e-07
ENSG00000070669	ASNS	1.52275	0.0258117
ENSG00000187105	HEATR4	1.51896	0.0206122
ENSG00000122870	BICC1	1.51559	0.0464504
ENSG00000100505	TRIM9	1.51456	4.64405e-05
ENSG00000140519	RHCG	1.51144	0.0186668
ENSG00000121895	TMEM156	1.51133	0.0138147
ENSG00000167476	JSRP1	1.50789	0.0471526
ENSG00000104722	NEFM	1.5064	0.000100397
ENSG00000174871	CNIH2	1.50162	0.038562
ENSG00000102466	FGF14	1.50149	0.00030057
ENSG00000169429	CXCL8	1.48217	5.34961e-05
ENSG00000259293	LIPC-AS1	1.48202	0.0210741
ENSG00000133169	BEX1	1.47781	0.0051333
ENSG00000104723	TUSC3	1.47529	0.000964911
ENSG00000186118	TEX38	1.46929	0.0285716
ENSG00000101405	OXT	1.46782	0.028289
ENSG00000170745	KCNS3	1.46372	0.0276427
ENSG00000125864	BFSP1	1.459	0.000560983
ENSG00000144407	PTH2R	1.458	0.0317382
ENSG00000185112	FAM43A	1.45783	5.02615e-07
ENSG00000092758	COL9A3	1.452	0.0495345
ENSG00000089472	HEPH	1.45091	0.0324004
ENSG00000175084	DES	1.44423	0.0121869
ENSG00000183921	SDR42E2	1.4437	0.0393233
ENSG00000148798	I	1.44255	3.00968e-06
ENSG00000182687	GALR2	1.44126	0.0237049
ENSG00000122733	PHF24	1.43948	0.0480965
ENSG00000152936	LMNTD1	1.43881	0.0485019
ENSG00000284308	C2orf81	1.43652	0.0391893
ENSG00000131188	PRR7	1.43624	0.00636177
ENSG00000107249	GLIS3	1.43554	0.0466575
ENSG00000164171	ITGA2	1.42869	0.0209273
ENSG00000080573	COL5A3	1.42765	1.35687e-05
ENSG00000184697	CLDN6	1.42626	0.0277856
ENSG00000116157	GPX7	1.42499	0.00893275
ENSG00000213626	LBH	1.42204	2.66479e-08
ENSG00000214435	AS3MT	1.42175	0.0492904
ENSG00000167037	SGSM1	1.42158	0.00160495
ENSG00000171056	SOX7	1.42039	0.00294764
ENSG00000185269	NOTUM	1.41908	0.0274312
ENSG00000137731	FXYD2	1.41639	0.0123639
ENSG00000184347	SLIT3	1.41536	1.94445e-05
ENSG00000027869	SH2D2A	1.41352	0.0329031
ENSG00000125900	SIRPD	1.41344	0.0477792
ENSG00000179776	CDH5	1.411	0.0122853
ENSG00000143125	PROK1	1.40847	0.0430451
ENSG00000189120	SP6	1.40569	0.000560649
ENSG00000180596	H2BC4	1.40475	0.000202179
ENSG00000101825	MXRA5	1.40346	0.000167028
ENSG00000165633	VSTM4	1.39506	1.10455e-05
ENSG00000250365	HEATR5A-DT	1.39277	0.0483585
ENSG00000253831	ETV3L	1.38997	0.00242704
ENSG00000243232	PCDHAC2	1.38671	0.00204597
ENSG00000183578	TNFAIP8L3	1.38621	2.95516e-08
ENSG00000101445	PPP1R16B	1.38028	0.0495345
ENSG00000138759	FRAS1	1.3797	0.0401406
ENSG00000283154	IQCJ-SCHIP1	1.37321	0.00433074
ENSG00000186231	KLHL32	1.37057	0.000655765
ENSG00000185633	NDUFA4L2	1.36858	0.0204913
ENSG00000141750	STAC2	1.36731	4.62558e-06
ENSG00000011347	SYT7	1.36667	1.27637e-06
ENSG00000152595	MEPE	1.36336	0.0407829
ENSG00000142765	SYTL1	1.36309	1.9585e-05
ENSG00000167105	TMEM92	1.35888	0.00323843
ENSG00000174945	AMZ1	1.35776	0.00222416
ENSG00000181634	TNFSF15	1.35669	5.90014e-06
ENSG00000186907	RTN4RL2	1.35567	0.00347559
ENSG00000183019	MCEMP1	1.35567	0.0449558
ENSG00000114646	CSPG5	1.35339	0.000214435
ENSG00000163121	NEURL3	1.35244	0.00287646
ENSG00000178821	TMEM52	1.35114	0.000260619
ENSG00000138798	EGF	1.35028	0.0470894
ENSG00000125968	ID1	1.35005	0.0229787
ENSG00000103034	NDRG4	1.34996	9.34571e-07
ENSG00000178498	DTX3	1.34342	0.000520017
ENSG00000092621	PHGDH	1.33997	0.00355007
ENSG00000160460	SPTBN4	1.33989	0.000610506
ENSG00000041982	TNC	1.33988	0.026282
ENSG00000178531	CTXN1	1.33865	7.48575e-05
ENSG00000257335	MGAM	1.33752	0.0194357
ENSG00000014914	MTMR11	1.33609	0.00103904
ENSG00000140479	PCSK6	1.33543	4.85149e-10
ENSG00000173546	CSPG4	1.33522	2.48402e-09
ENSG00000129474	AJUBA	1.33515	0.0257217
ENSG00000176928	GCNT4	1.33441	0.00802408
ENSG00000173267	SNCG	1.332	0.0201989
ENSG00000085831	TTC39A	1.32596	0.0132743
ENSG00000248385	TARM1	1.32301	0.0325904
ENSG00000054356	PTPRN	1.30323	0.00731507
ENSG00000111371	SLC38A1	1.30198	0.00099268
ENSG00000101187	SLCO4A1	1.30056	5.15129e-09
ENSG00000213190	MLLT11	1.29908	3.93692e-06
ENSG00000112195	TREML2	1.29608	0.0276299
ENSG00000244242	IFITM10	1.29497	4.01895e-05
ENSG00000005471	ABCB4	1.29405	5.39724e-07
ENSG00000165794	SLC39A2	1.29081	0.00432951
ENSG00000188290	HES4	1.29039	0.00983784
ENSG00000171798	KNDC1	1.289	0.0326414
ENSG00000158220	ESYT3	1.28492	0.000893083
ENSG00000237232	ZNF295-AS1	1.28483	0.0496855
ENSG00000010310	GIPR	1.28257	0.00275541
ENSG00000173227	SYT12	1.27601	7.57891e-08
ENSG00000157654	PALM2AKAP2	1.2745	0.00106155
ENSG00000137270	GCM1	1.2732	0.046295
ENSG00000197046	SIGLEC15	1.26957	1.41932e-07
ENSG00000078081	LAMP3	1.26943	1.33266e-05
ENSG00000105419	MEIS3	1.2683	0.00885678
ENSG00000165795	NDRG2	1.26677	0.000103806
ENSG00000167306	MYO5B	1.26613	0.00364199
ENSG00000276085	CCL3L3	1.2574	0.00116267
ENSG00000188766	SPRED3	1.25473	0.00320594
ENSG00000188916	INSYN2A	1.25131	0.0263688
ENSG00000101282	RSPO4	1.25124	0.000324386
ENSG00000152583	SPARCL1	1.25044	0.0254146
ENSG00000250423	KIAA1210	1.24337	0.000134006
ENSG00000067715	SYT1	1.24041	0.00232658
ENSG00000273802	H2BC8	1.23804	0.00390447
ENSG00000149948	HMGA2	1.23595	6.75657e-05
ENSG00000265688	MILIP	1.23512	0.00714273
ENSG00000182771	GRID1	1.22757	8.92796e-05
ENSG00000196979	GPRACR	1.2265	0.00527164
ENSG00000118432	CNR1	1.22595	0.0299457
ENSG00000173714	WFIKKN2	1.225	0.00072773
ENSG00000160161	CILP2	1.21892	0.000547564
ENSG00000136010	ALDH1L2	1.21851	0.00432951
ENSG00000179058	C9orf50	1.21731	0.00904244
ENSG00000100228	RAB36	1.2166	7.4302e-06
ENSG00000086159	AQP6	1.21391	0.00916824
ENSG00000147465	STAR	1.21235	0.00432951
ENSG00000135436	FAM186B	1.21147	0.000610506
ENSG00000139044	B4GALNT3	1.21016	0.00154242
ENSG00000170681	CAVIN4	1.20843	0.0162338
ENSG00000177558	FAM187B	1.20183	0.00963055
ENSG00000105426	PTPRS	1.20135	5.66715e-07
ENSG00000131471	AOC3	1.1989	0.00693279
ENSG00000250174	MYLK-AS2	1.19651	0.0301581
ENSG00000159200	RCAN1	1.191	3.70072e-05
ENSG00000164683	HEY1	1.19092	0.00858099
ENSG00000136999	CCN3	1.19073	2.03492e-06
ENSG00000229951	FOSL2-AS1	1.18947	0.0464511
ENSG00000104611	SH2D4A	1.18908	0.000235902
ENSG00000026559	KCNG1	1.18846	0.0225786
ENSG00000130513	GDF15	1.18747	2.03492e-06
ENSG00000115226	FNDC4	1.18713	0.000988423
ENSG00000112139	MDGA1	1.18541	0.00433775
ENSG00000229647	MYOSLID	1.18294	0.0258155
ENSG00000168546	GFRA2	1.18136	0.0034651
ENSG00000175315	CST6	1.18013	0.0259395
ENSG00000069482	GAL	1.18006	9.14478e-06
ENSG00000100628	ASB2	1.17755	5.26981e-07
ENSG00000144596	GRIP2	1.17146	0.0410522
ENSG00000073861	TBX21	1.16609	0.000988423
ENSG00000177106	EPS8L2	1.16597	4.57535e-06
ENSG00000228013	IL6R-AS1	1.16371	0.00238184
ENSG00000083857	FAT1	1.16033	1.19229e-05
ENSG00000083454	P2RX5	1.15944	0.000525462
ENSG00000184545	DUSP8	1.15916	4.86973e-07
ENSG00000120875	DUSP4	1.15765	7.60303e-05
ENSG00000006210	CX3CL1	1.15624	0.0108497
ENSG00000100065	CARD10	1.15304	0.000368517
ENSG00000049249	TNFRSF9	1.15106	0.0150891
ENSG00000112902	SEMA5A	1.15039	0.0433935
ENSG00000166831	RBPMS2	1.14671	0.0146914
ENSG00000161958	FGF11	1.14478	0.046755
ENSG00000184371	CSF1	1.1444	7.57891e-08
ENSG00000162975	KCNF1	1.14425	0.000504391
ENSG00000185800	DMWD	1.14291	1.54381e-06
ENSG00000068615	REEP1	1.14093	1.16916e-05
ENSG00000213937	CLDN9	1.14005	0.000420279
ENSG00000132854	KANK4	1.13929	0.0133153
ENSG00000013016	EHD3	1.1391	1.25161e-06
ENSG00000057704	TMCC3	1.13668	0.000866649
ENSG00000151650	VENTX	1.13602	0.0241561
ENSG00000203805	PLPP4	1.13572	0.009258
ENSG00000065621	GSTO2	1.13538	0.000149275
ENSG00000111981	ULBP1	1.13425	0.0302812
ENSG00000143842	SOX13	1.13372	1.13721e-05
ENSG00000006118	TMEM132A	1.1335	0.0157328
ENSG00000061676	NCKAP1	1.13328	5.95875e-07
ENSG00000164949	GEM	1.1321	3.91276e-07
ENSG00000165912	PACSIN3	1.13015	0.00129495
ENSG00000108176	DJC12	1.12988	0.000609025
ENSG00000144730	IL17RD	1.12894	0.0275883
ENSG00000013588	GPRC5A	1.12756	2.59993e-05
ENSG00000106236	NPTX2	1.12477	0.018017
ENSG00000175697	GPR156	1.12369	2.75987e-05
ENSG00000124762	CDKN1A	1.12051	1.85615e-06
ENSG00000104936	DMPK	1.12025	0.000100397
ENSG00000179954	SSC5D	1.11933	0.00716657
ENSG00000129116	PALLD	1.11898	2.74673e-09
ENSG00000107611	CUBN	1.11886	7.72981e-05
ENSG00000166173	LARP6	1.11799	0.0026585
ENSG00000121101	TEX14	1.11763	0.013959
ENSG00000168334	XIRP1	1.11566	0.00595215
ENSG00000080561	MID2	1.11297	0.0158649
ENSG00000171451	DSEL	1.11081	0.000686576
ENSG00000198542	ITGBL1	1.10924	3.6649e-05
ENSG00000133135	RNF128	1.10668	3.66727e-06
ENSG00000170835	CEL	1.1054	0.0159342
ENSG00000157680	DGKI	1.1027	0.00423852
ENSG00000148082	SHC3	1.10254	0.000165636
ENSG00000137868	STRA6	1.10029	0.0383942
ENSG00000091409	ITGA6	1.10018	1.21853e-06
ENSG00000143479	DYRK3	1.10004	4.41804e-07
ENSG00000088387	DOCK9	1.09811	0.00432951
ENSG00000174123	TLR10	1.09767	9.71319e-05
ENSG00000122224	LY9	1.09509	0.000503846
ENSG00000075340	ADD2	1.09501	0.00866134
ENSG00000184451	CCR10	1.092	0.000168214
ENSG00000118785	SPP1	1.09143	9.78979e-09
ENSG00000167103	PIP5KL1	1.08985	0.0159629
ENSG00000144481	TRPM8	1.08947	0.000273326
ENSG00000127585	FBXL16	1.08601	0.0107376
ENSG00000109472	CPE	1.08257	3.0851e-09
ENSG00000125810	CD93	1.08221	0.00678407
ENSG00000183742	MACC1	1.08123	0.000525462
ENSG00000105855	ITGB8	1.07915	0.000273392
ENSG00000237036	ZEB1-AS1	1.07906	0.000845191
ENSG00000256577	SLC6A12-AS1	1.0778	0.00183853
ENSG00000186952	TMEM232	1.07676	0.000730936
ENSG00000149582	TMEM25	1.07557	0.00361013
ENSG00000156463	SH3RF2	1.07252	4.62558e-06
ENSG00000154277	UCHL1	1.07178	5.56201e-05
ENSG00000143341	HMCN1	1.06985	0.0103373
ENSG00000175874	CREG2	1.06906	0.019476
ENSG00000172818	OVOL1	1.06852	0.00175042
ENSG00000127824	TUBA4A	1.06831	0.00284561
ENSG00000100453	GZMB	1.06589	0.0494802
ENSG00000172927	MYEOV	1.06568	0.0161303
ENSG00000197279	ZNF165	1.06168	0.00348558
ENSG00000125731	SH2D3A	1.05814	0.00150403
ENSG00000111261	MANSC1	1.05765	1.19229e-05
ENSG00000146904	EPHA1	1.05741	0.00916824
ENSG00000183196	CHST6	1.05529	0.00788635
ENSG00000146038	DCDC2	1.05524	0.000411778
ENSG00000149564	ESAM	1.05468	0.0306521
ENSG00000135749	PCNX2	1.05413	0.00176189
ENSG00000213214	ARHGEF35	1.05368	0.00042205
ENSG00000152402	GUCY1A2	1.05289	0.000148617
ENSG00000148516	ZEB1	1.05094	8.58848e-06
ENSG00000136286	MYO1G	1.0502	0.0264118
ENSG00000177469	CAVIN1	1.05003	6.39872e-07
ENSG00000102003	SYP	1.04776	0.000451564
ENSG00000184160	ADRA2C	1.0471	0.0169685
ENSG00000242616	GNG10	1.04695	0.00175391
ENSG00000167779	IGFBP6	1.04555	0.000112991
ENSG00000165731	RET	1.04009	0.00386128
ENSG00000163412	EIF4E3	1.03979	3.12222e-06
ENSG00000104892	KLC3	1.03954	0.0391363
ENSG00000006042	TMEM98	1.03641	0.0118278
ENSG00000111057	KRT18	1.03081	0.000171445
ENSG00000164746	C7orf57	1.02987	0.00176468
ENSG00000268621	IGFL2-AS1	1.02791	0.0270098
ENSG00000180720	CHRM4	1.02426	0.00452214
ENSG00000173805	HAP1	1.02353	0.00920737
ENSG00000132185	FCRLA	1.02067	0.0124655
ENSG00000039560	RAI14	1.01848	0.000653619
ENSG00000235750	KIAA0040	1.01781	2.92812e-05
ENSG00000090104	RGS1	1.01411	3.12222e-06
ENSG00000115828	QPCT	1.01411	0.00635728
ENSG00000115194	SLC30A3	1.01208	7.56841e-08
ENSG00000150764	DIXDC1	1.01016	3.08156e-05
ENSG00000179270	PCARE	1.00888	0.0328783
ENSG00000135127	BICDL1	1.0042	5.08599e-06
ENSG00000196296	ATP2A1	1.00377	0.00769417
ENSG00000103710	RASL12	1.00336	0.030173
ENSG00000111641	NOP2	1.00241	0.0302672
ENSG00000142959	BEST4	1.002	0.0274429
ENSG00000069020	MAST4	0.997334	0.00841174
ENSG00000185567	AHK2	0.99104	1.03975e-06
ENSG00000143387	CTSK	0.988041	0.0302721
ENSG00000149328	GLB1L2	0.987658	0.0432198
ENSG00000101280	ANGPT4	0.986178	0.0300938
ENSG00000073910	FRY	0.97999	0.00615105
ENSG00000170522	ELOVL6	0.97835	0.0096577
ENSG00000163975	MELTF	0.977061	8.24863e-06
ENSG00000162522	KIAA1522	0.976248	3.49324e-07
ENSG00000259207	ITGB3	0.973298	3.52953e-08
ENSG00000086570	FAT2	0.973236	0.00619043
ENSG00000135269	TES	0.972738	0.000642149
ENSG00000154146	NRGN	0.972508	0.000609775
ENSG00000077009	NMRK2	0.97129	0.00270325
ENSG00000139351	SYCP3	0.970734	0.0492904
ENSG00000152484	USP12	0.970693	2.22115e-09
ENSG00000133048	CHI3L1	0.970034	6.40281e-09
ENSG00000110042	DTX4	0.968852	2.62747e-05
ENSG00000144136	SLC20A1	0.968462	5.81413e-08
ENSG00000197506	SLC28A3	0.967485	6.4521e-06
ENSG00000214402	LCNL1	0.966481	0.02273
ENSG00000181649	PHLDA2	0.962753	0.00276459
ENSG00000171786	NHLH1	0.962481	0.00467286
ENSG00000138678	GPAT3	0.961935	8.5526e-07
ENSG00000130751	NPAS1	0.96166	0.000740751
ENSG00000131016	AKAP12	0.961652	0.000112991
ENSG00000155893	PXYLP1	0.960709	6.68792e-05
ENSG00000151651	ADAM8	0.959861	0.00957803
ENSG00000125735	TNFSF14	0.9598	7.4297e-06
ENSG00000158089	GALNT14	0.959732	0.00909151
ENSG00000163793	DJC5G	0.958607	0.0307422
ENSG00000143333	RGS16	0.95686	3.1426e-06
ENSG00000008277	ADAM22	0.955916	0.00014698
ENSG00000255874	PRECSIT	0.954833	0.00372067
ENSG00000163629	PTPN13	0.954528	0.00785073
ENSG00000197249	SERPI1	0.954273	0.0239424
ENSG00000063660	GPC1	0.954096	0.00109556
ENSG00000164309	CMYA5	0.953762	0.00396156
ENSG00000090539	CHRD	0.953083	0.00603127
ENSG00000186652	PRG2	0.950191	0.00348951
ENSG00000156535	CD109	0.949673	2.24448e-07
ENSG00000077522	ACTN2	0.947952	0.00165378
ENSG00000055163	CYFIP2	0.941825	4.08964e-05
ENSG00000110799	VWF	0.941578	0.0050703
ENSG00000280780	JAKMIP2-AS1	0.94004	0.00686038
ENSG00000104689	TNFRSF10A	0.939266	5.4315e-09
ENSG00000130477	UNC13A	0.938499	0.00216405
ENSG00000106105	GARS1	0.933751	1.54479e-07
ENSG00000084710	EFR3B	0.93166	4.41804e-07
ENSG00000111181	SLC6A12	0.931658	4.42161e-06
ENSG00000117298	ECE1	0.931586	3.66727e-06
ENSG00000084731	KIF3C	0.931568	5.78243e-08
ENSG00000277075	H2AC8	0.930712	0.0377981
ENSG00000145247	OCIAD2	0.930125	0.00031982
ENSG00000188522	FAM83G	0.92994	5.78387e-08
ENSG00000112290	WASF1	0.929087	1.9801e-05
ENSG00000187634	SAMD11	0.928986	0.000428112
ENSG00000146054	TRIM7	0.92894	0.00973966
ENSG00000156453	PCDH1	0.923572	1.08489e-07
ENSG00000169884	WNT10B	0.922845	0.0241147
ENSG00000101255	TRIB3	0.922025	4.02672e-05
ENSG00000207870	MIR221	0.921608	0.00405712
ENSG00000158406	H4C8	0.921332	0.00492121
ENSG00000196408	NOXO1	0.91963	0.0350061
ENSG00000182575	NXPH3	0.918032	5.33307e-05
ENSG00000256940	PPP1R14B-AS1	0.915033	9.681e-05
ENSG00000214814	FER1L6	0.913506	0.000132178
ENSG00000137869	CYP19A1	0.912525	0.0220013
ENSG00000096433	ITPR3	0.912243	0.000203653
ENSG00000147257	GPC3	0.910164	0.00103524
ENSG00000054654	SYNE2	0.908577	0.00549409
ENSG00000253948	VPS13B-DT	0.908259	0.0164812
ENSG00000110092	CCND1	0.907047	4.85149e-10
ENSG00000076716	GPC4	0.906419	3.30403e-08
ENSG00000262406	MMP12	0.903325	0.019673
ENSG00000161638	ITGA5	0.902835	5.59135e-07
ENSG00000155011	DKK2	0.902251	0.000790383
ENSG00000186642	PDE2A	0.901671	0.000976886
ENSG00000168917	SLC35G2	0.896027	3.80885e-05
ENSG00000197653	DH10	0.894831	0.0360666
ENSG00000135063	ENTREP1	0.894763	0.00870701
ENSG00000181790	ADGRB1	0.892563	0.00490021
ENSG00000158481	CD1C	0.890952	0.000130083
ENSG00000184307	ZDHHC23	0.890208	0.00521769
ENSG00000274290	H2BC6	0.889829	0.0394285
ENSG00000101000	PROCR	0.886369	0.0214193
ENSG00000186510	CLCNKA	0.883357	0.0011559
ENSG00000113758	DBN1	0.882411	1.08257e-05
ENSG00000182489	XKRX	0.87993	1.31303e-06
ENSG00000125895	TMEM74B	0.879844	0.00763196
ENSG00000073150	PANX2	0.879735	0.00245423
ENSG00000052126	PLEKHA5	0.878037	0.0169761
ENSG00000163040	CCDC74A	0.877056	3.14251e-06
ENSG00000178878	APOLD1	0.876604	0.0270098
ENSG00000198576	ARC	0.876564	0.0213802
ENSG00000178015	GPR150	0.874585	0.000856096
ENSG00000053747	LAMA3	0.87378	0.0106151
ENSG00000117595	IRF6	0.873512	0.0213249
ENSG00000127328	RAB3IP	0.873471	0.000507826
ENSG00000076826	CAMSAP3	0.873143	0.000503846
ENSG00000109686	SH3D19	0.872561	0.000160059
ENSG00000178233	TMEM151B	0.871389	0.0355854
ENSG00000161835	TAMALIN	0.871122	3.46885e-05
ENSG00000124635	H2BC11	0.87072	0.00373985
ENSG00000131480	AOC2	0.869917	0.0350169
ENSG00000145390	USP53	0.86846	3.27804e-05
ENSG00000205861	PCOTH	0.868366	0.00188892
ENSG00000182871	COL18A1	0.86785	0.0180643
ENSG00000188643	S100A16	0.863016	0.00143559
ENSG00000169116	PARM1	0.862142	0.0372757
ENSG00000163069	SGCB	0.860029	1.03975e-06
ENSG00000103647	CORO2B	0.859942	0.0191878
ENSG00000175003	SLC22A1	0.859449	7.78296e-05
ENSG00000244161	FLNB-AS1	0.858773	0.0223668
ENSG00000130787	HIP1R	0.858755	0.00535897
ENSG00000116661	FBXO2	0.856345	0.0496743
ENSG00000024422	EHD2	0.855999	0.0104402
ENSG00000174672	BRSK2	0.853461	0.00073678
ENSG00000181754	AMIGO1	0.853039	0.000642149
ENSG00000135116	HRK	0.852285	0.000274649
ENSG00000176170	SPHK1	0.851412	5.77332e-06
ENSG00000181773	GPR3	0.851014	0.0179011
ENSG00000164023	SGMS2	0.848955	0.0318865
ENSG00000095397	WHRN	0.848001	2.91959e-08
ENSG00000166546	BEAN1	0.846485	0.000308172
ENSG00000184292	TACSTD2	0.84551	0.0250047
ENSG00000102804	TSC22D1	0.844911	7.18984e-10
ENSG00000185101	ANO9	0.842881	0.0484085
ENSG00000125170	DOK4	0.842672	0.000683611
ENSG00000176945	MUC20	0.842592	0.00148075
ENSG00000050327	ARHGEF5	0.842546	6.66269e-05
ENSG00000147100	SLC16A2	0.841376	0.000125928
ENSG00000175556	LONRF3	0.841314	5.51052e-05
ENSG00000175946	KLHL38	0.839301	0.00694064
ENSG00000134070	IRAK2	0.838585	7.94587e-07
ENSG00000088899	LZTS3	0.835028	2.91362e-07
ENSG00000136689	IL1RN	0.833352	7.93233e-07
ENSG00000228486	C2orf92	0.830997	6.16295e-08
ENSG00000166289	PLEKHF1	0.826997	2.53886e-06
ENSG00000072195	SPEG	0.825884	5.33264e-07
ENSG00000100852	ARHGAP5	0.824634	1.63577e-06
ENSG00000104177	MYEF2	0.823406	0.0191665
ENSG00000247708	STX18-AS1	0.823194	0.00259378
ENSG00000164850	GPER1	0.822883	1.33708e-05
ENSG00000114315	HES1	0.822685	0.0342266
ENSG00000176049	JAKMIP2	0.822586	0.0120516
ENSG00000125872	LRRN4	0.820263	0.0212524
ENSG00000158292	GPR153	0.818766	0.000173967
ENSG00000188611	ASAH2	0.816252	0.0182422
ENSG00000152076	CCDC74B	0.816134	0.0172923
ENSG00000172738	TMEM217	0.815201	0.000130513
ENSG00000115718	PROC	0.814137	0.00123561
ENSG00000125430	HS3ST3B1	0.813525	0.0146096
ENSG00000138100	TRIM54	0.812757	8.07698e-07
ENSG00000171812	COL8A2	0.812362	0.000560983
ENSG00000280213	UCKL1-AS1	0.811841	0.0471656
ENSG00000198743	SLC5A3	0.811731	0.00112002
ENSG00000197905	TEAD4	0.810541	0.000855336
ENSG00000264522	OTUD7B	0.809917	0.000150894
ENSG00000102024	PLS3	0.809404	0.030398
ENSG00000162490	DRAXIN	0.809248	0.000616562
ENSG00000162374	ELAVL4	0.806877	3.44988e-06
ENSG00000180758	GPR157	0.806049	0.000172747
ENSG00000182308	DCAF4L1	0.805206	0.00769803
ENSG00000113924	HGD	0.80507	0.0495548
ENSG00000133816	MICAL2	0.803389	2.68632e-06
ENSG00000112378	PERP	0.80084	0.000147082
ENSG00000168502	MTCL1	0.800478	0.0273206
ENSG00000155897	ADCY8	0.800367	0.000117437
ENSG00000162738	VANGL2	0.79967	0.000164692
ENSG00000198336	MYL4	0.795624	0.0487118
ENSG00000246582	TNFRSF10A-DT	0.794303	0.00580888
ENSG00000105357	MYH14	0.793441	0.0369814
ENSG00000139116	KIF21A	0.792423	0.000113809
ENSG00000145107	TM4SF19	0.791605	0.000380449
ENSG00000165175	MID1IP1	0.790172	0.00300955
ENSG00000205683	DPF3	0.78962	0.0194442
ENSG00000166963	MAP1A	0.786861	0.016363
ENSG00000184232	OAF	0.784182	0.0132743
ENSG00000163359	COL6A3	0.783855	0.000234469
ENSG00000149115	TNKS1BP1	0.783032	3.56245e-05
ENSG00000154240	CEP112	0.781006	0.000112991
ENSG00000105270	CLIP3	0.780356	0.00680948
ENSG00000223573	TINCR	0.780208	0.0251814
ENSG00000131080	EDA2R	0.775462	0.0101724
ENSG00000026751	SLAMF7	0.775413	4.62558e-06
ENSG00000168487	BMP1	0.774796	5.15129e-09
ENSG00000105289	TJP3	0.774194	0.0108828
ENSG00000152939	MARVELD2	0.772343	0.00691047
ENSG00000085733	CTTN	0.769491	3.19971e-08
ENSG00000154153	RETREG1	0.769262	0.000610506
ENSG00000116761	CTH	0.764793	0.000180482
ENSG00000162551	ALPL	0.764383	0.0426789
ENSG00000100139	MICALL1	0.761853	9.63391e-07
ENSG00000135519	KCNH3	0.759988	0.0135816
ENSG00000285219	HULC	0.759928	0.0387846
ENSG00000128578	STRIP2	0.757871	0.000283904
ENSG00000186451	SPATA12	0.756627	0.0258155
ENSG00000151208	DLG5	0.756407	1.52239e-05
ENSG00000185386	MAPK11	0.753469	0.00144423
ENSG00000128641	MYO1B	0.751944	0.00123561
ENSG00000137819	PAQR5	0.751782	0.00135656
ENSG00000213199	ASIC3	0.750884	0.00062129
ENSG00000149218	ENDOD1	0.750365	7.26737e-05
ENSG00000119782	FKBP1B	0.749506	9.12423e-08
ENSG00000135525	MAP7	0.749171	0.000430052
ENSG00000112379	ARFGEF3	0.747142	0.000129231
ENSG00000196420	S100A5	0.747082	0.0103899
ENSG00000147509	RGS20	0.745819	0.00145715
ENSG00000215252	GOLGA8B	0.745073	3.63724e-05
ENSG00000133657	ATP13A3	0.744623	2.12097e-06
ENSG00000132688	NES	0.743779	3.42431e-05
ENSG00000048052	HDAC9	0.742526	2.64269e-05
ENSG00000139725	RHOF	0.741939	0.000104855
ENSG00000154065	ANKRD29	0.741489	8.3088e-06
ENSG00000126709	IFI6	0.740879	0.0275883
ENSG00000166145	SPINT1	0.740751	3.0851e-09
ENSG00000114107	CEP70	0.740742	0.00159447
ENSG00000139514	SLC7A1	0.739374	0.000456994
ENSG00000109089	CDR2L	0.739229	1.17104e-06
ENSG00000104635	SLC39A14	0.738705	1.64046e-06
ENSG00000074706	IPCEF1	0.736567	0.0224511
ENSG00000133055	MYBPH	0.736312	0.000346146
ENSG00000115756	HPCAL1	0.736187	1.95417e-06
ENSG00000095370	SH2D3C	0.735082	7.24303e-05
ENSG00000177098	SCN4B	0.734684	0.00353791
ENSG00000164236	ANKRD33B	0.734483	0.00757987
ENSG00000149599	DUSP15	0.733961	0.0267944
ENSG00000139174	PRICKLE1	0.733107	0.00572516
ENSG00000168056	LTBP3	0.730228	0.000560983
ENSG00000273604	EPOP	0.72857	0.03555
ENSG00000124225	PMEPA1	0.727814	0.0153948
ENSG00000105699	LSR	0.725206	3.82662e-05
ENSG00000125657	TNFSF9	0.723938	0.0023155
ENSG00000096696	DSP	0.723785	0.000994055
ENSG00000235897	TM4SF19-AS1	0.723737	0.00401736
ENSG00000111412	SPRING1	0.723156	7.04287e-07
ENSG00000198892	SHISA4	0.723121	0.000773792
ENSG00000151914	DST	0.719965	1.69231e-06
ENSG00000100321	SYNGR1	0.71936	0.00015595
ENSG00000012171	SEMA3B	0.718447	0.0218651
ENSG00000166123	GPT2	0.718355	0.0014371
ENSG00000179292	TMEM151A	0.717715	0.000976886
ENSG00000135622	SEMA4F	0.717056	6.72589e-05
ENSG00000253973	NRIP3-DT	0.714838	0.00894613
ENSG00000157800	SLC37A3	0.713546	2.64269e-05
ENSG00000173210	ABLIM3	0.712912	8.07698e-07
ENSG00000110195	FOLR1	0.711205	0.0393345
ENSG00000115884	SDC1	0.71118	7.71093e-05
ENSG00000102271	KLHL4	0.710158	0.0286318
ENSG00000176919	C8G	0.709681	0.0203534
ENSG00000177301	KC2	0.709423	0.000690863
ENSG00000163485	ADORA1	0.708847	7.08565e-05
ENSG00000161681	SHANK1	0.708596	0.00760079
ENSG00000147883	CDKN2B	0.707948	8.07698e-07
ENSG00000156804	FBXO32	0.707546	4.61122e-06
ENSG00000135631	RAB11FIP5	0.707494	0.000149165
ENSG00000050438	SLC4A8	0.706491	2.30754e-05
ENSG00000140403	DJA4	0.706361	1.83752e-05
ENSG00000151014	NOCT	0.706004	0.00444005
ENSG00000131015	ULBP2	0.705399	0.0167876
ENSG00000145757	SPATA9	0.702464	0.00218809
ENSG00000163071	SPATA18	0.702227	2.8441e-05
ENSG00000107281	NPDC1	0.702079	0.0134414
ENSG00000115963	RND3	0.701105	0.0154025
ENSG00000180871	CXCR2	0.701076	0.0327696
ENSG00000165023	DIRAS2	0.700345	0.000152685
ENSG00000166165	CKB	0.699185	0.0175069
ENSG00000136425	CIB2	0.698995	0.0171901
ENSG00000101425	BPI	0.698825	0.000588543
ENSG00000005379	TSPOAP1	0.6982	0.00587981
ENSG00000173535	TNFRSF10C	0.697823	0.000158733
ENSG00000134294	SLC38A2	0.696654	1.6829e-06
ENSG00000111886	GABRR2	0.695677	0.00123067
ENSG00000085563	ABCB1	0.695504	0.0045226
ENSG00000179397	CATSPERE	0.695273	0.00973153
ENSG00000049449	RCN1	0.694752	0.00298231
ENSG00000173926	MARCHF3	0.694544	0.00341034
ENSG00000173898	SPTBN2	0.69385	0.00524373
ENSG00000104953	TLE6	0.692543	0.00891076
ENSG00000013619	MAMLD1	0.690879	0.000196557
ENSG00000173530	TNFRSF10D	0.689948	5.86876e-05
ENSG00000107731	UNC5B	0.689644	0.00184652
ENSG00000079691	CARMIL1	0.687694	5.81413e-08
ENSG00000145850	TIMD4	0.6876	0.00140943
ENSG00000070808	CAMK2A	0.687573	0.00693218
ENSG00000165886	UBTD1	0.686873	2.66106e-05
ENSG00000183696	UPP1	0.68677	8.19519e-06
ENSG00000188559	RALGAPA2	0.686665	1.01076e-05
ENSG00000272398	CD24	0.686009	0.0434603
ENSG00000165868	HSPA12A	0.685392	0.0152238
ENSG00000127418	FGFRL1	0.685198	2.09706e-07
ENSG00000275880	XD-AS1	0.684808	0.0161067
ENSG00000213246	SUPT4H1	0.684507	0.0421466
ENSG00000174307	PHLDA3	0.681869	6.22543e-06
ENSG00000067177	PHKA1	0.680365	2.22749e-05
ENSG00000198513	ATL1	0.680279	0.000146838
ENSG00000074370	ATP2A3	0.680073	6.66269e-05
ENSG00000188037	CLCN1	0.679478	0.00298934
ENSG00000187994	RINL	0.67917	3.13299e-05
ENSG00000136383	ALPK3	0.677625	0.00211361
ENSG00000184785	SMIM10	0.677216	0.0348135
ENSG00000113249	HAVCR1	0.675179	0.000886884
ENSG00000060982	BCAT1	0.673852	2.15226e-05
ENSG00000163449	TMEM169	0.672554	0.0086469
ENSG00000153531	ADPRHL1	0.670582	0.0311474
ENSG00000204147	ASAH2B	0.670038	0.0186892
ENSG00000186994	KANK3	0.669633	0.000163548
ENSG00000054392	HHAT	0.669289	0.000288354
ENSG00000214575	CPEB1	0.6689	0.0127527
ENSG00000143515	ATP8B2	0.667893	0.000168214
ENSG00000132692	BCAN	0.666866	0.0327911
ENSG00000163171	CDC42EP3	0.666777	2.91687e-06
ENSG00000148154	UGCG	0.665664	0.000616392
ENSG00000166016	ABTB2	0.665441	0.000119359
ENSG00000157077	ZFYVE9	0.664676	0.0159927
ENSG00000197147	LRRC8B	0.664462	0.000228511
ENSG00000006638	TBXA2R	0.664393	0.00227356
ENSG00000102349	KLF8	0.664049	0.000183245
ENSG00000188818	ZDHHC11	0.663137	0.030398
ENSG00000104067	TJP1	0.662907	0.00144423
ENSG00000066697	MSANTD3	0.662794	6.11448e-06
ENSG00000229153	EPHA1-AS1	0.662784	0.025603
ENSG00000100558	PLEK2	0.66186	0.000360343
ENSG00000102057	KCND1	0.660947	0.0443427
ENSG00000136193	SCRN1	0.660202	2.91959e-08
ENSG00000251322	SHANK3	0.657911	0.00159083
ENSG00000169181	GSG1L	0.656795	0.00513551
ENSG00000184985	SORCS2	0.656668	0.0408738
ENSG00000158373	H2BC5	0.655034	0.00885088
ENSG00000175984	DENND2C	0.654969	0.0118927
ENSG00000159784	FAM131B	0.654529	2.73381e-06
ENSG00000122121	XPNPEP2	0.653906	0.00437994
ENSG00000071054	MAP4K4	0.653865	0.000344019
ENSG00000078804	TP53INP2	0.65377	7.55012e-06
ENSG00000147206	NXF3	0.652413	0.0270056
ENSG00000114853	ZBTB47	0.652165	5.78243e-08
ENSG00000167749	KLK4	0.651947	0.046755
ENSG00000160588	MPZL3	0.651866	2.61605e-05
ENSG00000104833	TUBB4A	0.651808	0.0171614
ENSG00000174514	MFSD4A	0.651805	0.0011583
ENSG00000133069	TMCC2	0.65093	1.26447e-06
ENSG00000123989	CHPF	0.650418	0.000585538
ENSG00000165923	AGBL2	0.649226	0.0398826
ENSG00000065809	FAM107B	0.649094	0.000435573
ENSG00000131370	SH3BP5	0.648388	6.55968e-07
ENSG00000129354	AP1M2	0.644494	0.0427166
ENSG00000179314	WSCD1	0.642484	7.95482e-07
ENSG00000182253	SYNM	0.642169	0.000513459
ENSG00000120802	TMPO	0.638504	0.000147082
ENSG00000111674	ENO2	0.638311	0.000325087
ENSG00000162493	PDPN	0.637731	0.0468706
ENSG00000067191	CACNB1	0.635728	0.00622468
ENSG00000157657	ZNF618	0.634534	0.00072773
ENSG00000179862	CITED4	0.63425	0.00393427
ENSG00000117586	TNFSF4	0.633337	0.000990547
ENSG00000234465	PINLYP	0.633328	0.00788635
ENSG00000169715	MT1E	0.633253	0.0268118
ENSG00000143013	LMO4	0.632986	0.000413578
ENSG00000062282	DGAT2	0.632446	0.028951
ENSG00000164951	PDP1	0.631631	7.63261e-06
ENSG00000106537	TSPAN13	0.631545	0.0380627
ENSG00000132182	NUP210	0.631067	3.0851e-09
ENSG00000106976	DNM1	0.630727	3.91276e-07
ENSG00000175197	DDIT3	0.630372	1.00523e-06
ENSG00000076356	PLX2	0.629928	8.17928e-06
ENSG00000165548	TMEM63C	0.629857	0.000793593
ENSG00000164935	DCSTAMP	0.629756	1.72911e-05
ENSG00000162430	SELENON	0.629532	1.5745e-08
ENSG00000109944	JHY	0.628801	0.00768842
ENSG00000048140	TSPAN17	0.628622	7.41974e-07
ENSG00000155066	PROM2	0.628328	0.0351212
ENSG00000196754	S100A2	0.628023	0.0467108
ENSG00000006451	RALA	0.626857	8.64643e-06
ENSG00000143028	SYPL2	0.626827	0.000337987
ENSG00000153944	MSI2	0.625337	0.000107984
ENSG00000177685	CRACR2B	0.624541	0.00534578
ENSG00000115350	POLE4	0.624082	4.21083e-05
ENSG00000103496	STX4	0.623593	1.26624e-05
ENSG00000198832	SELENOM	0.623328	0.0465208
ENSG00000166920	C15orf48	0.622974	0.0156958
ENSG00000081320	STK17B	0.620461	0.0289927
ENSG00000110619	CARS1	0.619615	0.00115084
ENSG00000221890	NPTXR	0.619408	0.000337987
ENSG00000006327	TNFRSF12A	0.619106	6.4477e-06
ENSG00000065534	MYLK	0.618413	0.00340288
ENSG00000108932	SLC16A6	0.617808	0.00219554
ENSG00000162643	DI3	0.617011	0.00572293
ENSG00000003436	TFPI	0.617007	0.000710762
ENSG00000110660	SLC35F2	0.616901	0.0010375
ENSG00000007384	RHBDF1	0.616872	0.000128376
ENSG00000186716	BCR	0.616335	0.00223899
ENSG00000072274	TFRC	0.615057	0.000160059
ENSG00000130702	LAMA5	0.61351	0.00368263
ENSG00000271643	PDCD6IP-DT	0.612718	0.00102963
ENSG00000180834	MAP6D1	0.610565	0.0218557
ENSG00000143409	MINDY1	0.609354	3.02139e-06
ENSG00000189337	KAZN	0.609239	0.00168849
ENSG00000239887	C1orf226	0.608665	0.00023959
ENSG00000143786	CNIH3	0.608401	5.90706e-07
ENSG00000052795	FNIP2	0.606793	0.00878155
ENSG00000135541	AHI1	0.606447	0.000172805
ENSG00000125841	NRSN2	0.605888	3.1968e-05
ENSG00000198855	FICD	0.605687	0.000853722
ENSG00000113657	DPYSL3	0.605653	0.000637733
ENSG00000105810	CDK6	0.60565	0.000674089
ENSG00000140105	WARS1	0.604882	1.54253e-06
ENSG00000102760	RGCC	0.604699	4.71821e-05
ENSG00000156011	PSD3	0.604458	1.27064e-05
ENSG00000117245	KIF17	0.603094	0.00030057
ENSG00000196305	IARS1	0.602751	1.71217e-07
ENSG00000138623	SEMA7A	0.601642	0.00116954
ENSG00000176658	MYO1D	0.600553	1.69357e-07
ENSG00000164830	OXR1	0.600399	9.00838e-05
ENSG00000213123	DYNLT2B	0.599493	0.0393233
ENSG00000128918	ALDH1A2	0.599143	0.0006399
ENSG00000121653	MAPK8IP1	0.597467	0.00390447
ENSG00000166313	APBB1	0.59627	0.000158733
ENSG00000099194	SCD	0.595749	2.57972e-05
ENSG00000167676	PLIN4	0.595647	0.01403
ENSG00000165410	CFL2	0.593527	0.000125363
ENSG00000136068	FLNB	0.59256	0.000212239
ENSG00000139318	DUSP6	0.591732	0.0080142
ENSG00000132170	PPARG	0.591184	0.0338131
ENSG00000155366	RHOC	0.58876	6.48321e-05
ENSG00000076604	TRAF4	0.588268	8.62741e-06
ENSG00000165915	SLC39A13	0.587706	1.73219e-05
ENSG00000137449	CPEB2	0.58746	0.00566351
ENSG00000171621	SPSB1	0.586526	0.0011267
ENSG00000102781	KATL1	0.585973	0.00111455
ENSG00000197959	DNM3	0.585546	0.000398203
ENSG00000260852	FBXL19-AS1	0.585019	0.0228449
ENSG00000172965	MIR4435-2HG	0.584619	0.00223083
ENSG00000243156	MICAL3	0.583626	0.0406764
ENSG00000180573	H2AC6	0.58337	0.00304281
ENSG00000148848	ADAM12	0.582361	0.0131684
ENSG00000109501	WFS1	0.581897	1.14483e-07
ENSG00000010278	CD9	0.581774	0.003284
ENSG00000197702	PARVA	0.58024	0.00710584
ENSG00000131400	PSA	0.5802	0.0431685
ENSG00000185250	PPIL6	0.579302	0.00473471
ENSG00000157870	PRXL2B	0.578683	8.56201e-05
ENSG00000119185	ITGB1BP1	0.578272	0.000140408
ENSG00000147852	VLDLR	0.57817	0.0391893
ENSG00000101670	LIPG	0.577185	0.0120052
ENSG00000133961	NUMB	0.5756	3.18505e-06
ENSG00000172164	SNTB1	0.573987	9.99796e-07
ENSG00000198853	RUSC2	0.572533	2.54499e-07
ENSG00000101350	KIF3B	0.571691	8.08149e-06
ENSG00000106089	STX1A	0.571547	0.0448058
ENSG00000115085	ZAP70	0.570822	0.0277341
ENSG00000006652	IFRD1	0.569806	0.00244748
ENSG00000196154	S100A4	0.567059	0.00119143
ENSG00000075651	PLD1	0.565778	0.000168214
ENSG00000188191	PRKAR1B	0.565663	0.00153144
ENSG00000163155	LYSMD1	0.565611	0.00308329
ENSG00000115993	TRAK2	0.564727	1.79942e-05
ENSG00000138031	ADCY3	0.56445	4.71821e-05
ENSG00000197380	DACT3	0.564076	0.000257574
ENSG00000137267	TUBB2A	0.563902	0.00763196
ENSG00000151746	BICD1	0.562642	2.29664e-06
ENSG00000121316	PLBD1	0.562583	5.04777e-06
ENSG00000078269	SYNJ2	0.561374	0.0132008
ENSG00000235831	BHLHE40-AS1	0.561352	0.000443898
ENSG00000259332	ST20-MTHFS	0.560448	0.00223957
ENSG00000134107	BHLHE40	0.560171	1.64046e-06
ENSG00000170909	OSCAR	0.558647	0.0355241
ENSG00000115648	MLPH	0.558218	0.00633496
ENSG00000110841	PPFIBP1	0.557997	3.73339e-06
ENSG00000083544	TDRD3	0.557738	0.00295541
ENSG00000131018	SYNE1	0.557266	0.00505538
ENSG00000186792	HYAL3	0.557252	0.00118718
ENSG00000177076	ACER2	0.556719	0.0188236
ENSG00000002726	AOC1	0.556627	0.000229385
ENSG00000119138	KLF9	0.556552	2.03492e-06
ENSG00000168439	STIP1	0.556404	9.18668e-06
ENSG00000243927	MRPS6	0.556014	0.00284561
ENSG00000114423	CBLB	0.555556	0.00031982
ENSG00000263874	LASP1NB	0.55445	0.0492904
ENSG00000172840	PDP2	0.554445	7.65707e-05
ENSG00000165209	STRBP	0.553621	1.64046e-06
ENSG00000151690	MFSD6	0.553503	2.29271e-05
ENSG00000128567	PODXL	0.553216	0.000168214
ENSG00000133818	RRAS2	0.55317	0.00115225
ENSG00000196781	TLE1	0.552565	0.00973966
ENSG00000120318	ARAP3	0.551296	2.84563e-09
ENSG00000119630	PGF	0.551099	0.0074515
ENSG00000184828	ZBTB7C	0.55089	3.63724e-05
ENSG00000075420	FNDC3B	0.550545	0.000278366
ENSG00000185761	ADAMTSL5	0.548558	0.0331706
ENSG00000110492	MDK	0.54813	0.00724954
ENSG00000088538	DOCK3	0.547895	0.00546912
ENSG00000158470	B4GALT5	0.547736	2.09011e-06
ENSG00000154358	OBSCN	0.547511	0.00609193
ENSG00000196914	ARHGEF12	0.547408	0.00121925
ENSG00000100767	PAPLN	0.546312	0.000743168
ENSG00000136141	LRCH1	0.545958	0.000211434
ENSG00000164038	SLC9B2	0.545902	0.0437711
ENSG00000174939	ASPHD1	0.545339	0.000734034
ENSG00000153395	LPCAT1	0.545073	0.00226519
ENSG00000204947	ZNF425	0.544282	0.000102451
ENSG00000225439	BOLA3-DT	0.544161	0.00100874
ENSG00000034152	MAP2K3	0.543494	1.23196e-05
ENSG00000119681	LTBP2	0.543181	0.0438363
ENSG00000105245	NUMBL	0.542653	5.45725e-05
ENSG00000172508	CARNS1	0.542285	0.00152033
ENSG00000143320	CRABP2	0.540787	0.000196061
ENSG00000163162	RNF149	0.540644	1.49772e-06
ENSG00000186480	INSIG1	0.539459	0.00454982
ENSG00000185950	IRS2	0.539196	4.32951e-05
ENSG00000120306	CYSTM1	0.538282	2.53886e-06
ENSG00000198380	GFPT1	0.53749	3.75645e-06
ENSG00000154914	USP43	0.535702	0.0269068
ENSG00000247271	ZBED5-AS1	0.535445	0.000341342
ENSG00000138433	CIR1	0.535439	0.00446727
ENSG00000185022	MAFF	0.533127	0.00284742
ENSG00000278828	H3C10	0.532683	0.0149771
ENSG00000158286	RNF207	0.531703	0.0173306
ENSG00000106992	AK1	0.531652	0.00534192
ENSG00000174996	KLC2	0.530758	3.08204e-06
ENSG00000145362	ANK2	0.529678	0.00016673
ENSG00000100276	RASL10A	0.528336	0.000787336
ENSG00000167077	MEI1	0.527741	0.00706226
ENSG00000134779	TPGS2	0.527334	8.36306e-05
ENSG00000164976	MYORG	0.526952	0.0476138
ENSG00000169783	LINGO1	0.526847	0.0432095
ENSG00000102996	MMP15	0.525954	0.0153643
ENSG00000072840	EVC	0.525109	0.00169454
ENSG00000142156	COL6A1	0.524826	0.000179793
ENSG00000158019	BABAM2	0.524481	2.2849e-05
ENSG00000091129	NRCAM	0.523862	0.0196928
ENSG00000165434	PGM2L1	0.523519	0.000658267
ENSG00000174370	KCNJ5-AS1	0.522392	0.0438349
ENSG00000162772	ATF3	0.522371	0.0074515
ENSG00000001461	NIPAL3	0.521937	5.12428e-08
ENSG00000167554	ZNF610	0.521586	0.0152083
ENSG00000172893	DHCR7	0.520832	0.00186805
ENSG00000162896	PIGR	0.520395	0.0190936
ENSG00000272899	SPMIP1	0.520055	0.0056339
ENSG00000130766	SESN2	0.519154	0.00186315
ENSG00000129250	KIF1C	0.517813	2.64651e-05
ENSG00000177238	TRIM72	0.517017	0.0471744
ENSG00000110811	P3H3	0.517005	0.0386305
ENSG00000196391	ZNF774	0.516963	0.00276459
ENSG00000050820	BCAR1	0.516923	0.00349197
ENSG00000174529	TMEM81	0.515739	0.00837001
ENSG00000068305	MEF2A	0.515426	9.48265e-06
ENSG00000129226	CD68	0.515379	0.0472229
ENSG00000175463	TBC1D10C	0.515216	0.0244927
ENSG00000196267	ZNF836	0.514952	0.00298934
ENSG00000184271	POU6F1	0.514481	0.00144882
ENSG00000137936	BCAR3	0.514308	0.000255854
ENSG00000167535	CACNB3	0.514231	1.76037e-06
ENSG00000131378	RFTN1	0.513564	0.00236592
ENSG00000224531	SMIM13	0.513457	1.44306e-07
ENSG00000119514	GALNT12	0.51299	0.001499
ENSG00000058091	CDK14	0.512273	0.000371974
ENSG00000163376	KBTBD8	0.511756	4.39384e-06
ENSG00000138670	RASGEF1B	0.511357	2.49899e-05
ENSG00000013725	CD6	0.51127	0.0089778
ENSG00000162909	CAPN2	0.510757	1.3291e-06
ENSG00000149489	ROM1	0.510397	0.0235335
ENSG00000160062	ZBTB8A	0.510394	0.00983784
ENSG00000129646	QRICH2	0.508654	0.00348558
ENSG00000147324	MFHAS1	0.508405	0.00605716
ENSG00000164291	ARSK	0.508013	6.32692e-05
ENSG00000181381	DDX60L	0.507596	0.0341398
ENSG00000087586	AURKA	0.506442	0.000997445
ENSG00000116396	KCNC4	0.506321	0.000172805
ENSG00000100490	CDKL1	0.505571	0.0359961
ENSG00000187678	SPRY4	0.505553	0.00174794
ENSG00000110013	SIAE	0.50411	1.98465e-05
ENSG00000164695	CHMP4C	0.503168	0.038562
ENSG00000139289	PHLDA1	0.502571	0.000246066
ENSG00000049130	KITLG	0.502371	0.0104255
ENSG00000177432	P1L5	0.500535	0.00257792
ENSG00000070214	SLC44A1	0.500123	3.09819e-06
ENSG00000204967	PCDHA4	0.499817	0.000276184
ENSG00000104783	KCNN4	0.499422	0.0106403
ENSG00000162852	CNST	0.499377	3.46885e-05
ENSG00000140368	PSTPIP1	0.498952	0.00266492
ENSG00000198046	ZNF667	0.498859	0.0446658
ENSG00000076554	TPD52	0.498812	0.00222416
ENSG00000005243	COPZ2	0.497386	0.00403056
ENSG00000278224	PRICKLE4	0.496206	0.0364486
ENSG00000260916	CCPG1	0.496031	0.00193638
ENSG00000124615	MOCS1	0.495472	0.0127527
ENSG00000089159	PXN	0.495153	4.79244e-07
ENSG00000196743	GM2A	0.494915	0.00623185
ENSG00000090097	PCBP4	0.494621	0.0029328
ENSG00000159217	IGF2BP1	0.494509	0.0241561
ENSG00000147533	GOLGA7	0.494445	1.01266e-06
ENSG00000105851	PIK3CG	0.493883	4.76231e-05
ENSG00000099365	STX1B	0.493312	0.00747234
ENSG00000164284	GRPEL2	0.493052	0.00429134
ENSG00000064886	CHI3L2	0.492635	0.0241886
ENSG00000104814	MAP4K1	0.491697	0.0353273
ENSG00000158488	CD1E	0.490168	0.00837001
ENSG00000069966	GNB5	0.489898	0.00128071
ENSG00000276023	DUSP14	0.489546	0.000226617
ENSG00000145990	GFOD1	0.489205	0.00529436
ENSG00000166900	STX3	0.489191	2.09706e-07
ENSG00000116133	DHCR24	0.488471	6.0001e-06
ENSG00000129353	SLC44A2	0.486408	0.0426758
ENSG00000233822	H2BC15	0.486005	0.0375348
ENSG00000198829	SUCNR1	0.485857	5.6899e-06
ENSG00000140682	TGFB1I1	0.484972	0.0131186
ENSG00000141696	P3H4	0.484796	0.0212677
ENSG00000184575	XPOT	0.482856	0.000427278
ENSG00000159399	HK2	0.482654	0.00435022
ENSG00000157510	AFAP1L1	0.482333	0.0166302
ENSG00000137225	CAPN11	0.482232	0.0403301
ENSG00000198929	NOS1AP	0.482077	0.026282
ENSG00000115216	NRBP1	0.481394	0.000124975
ENSG00000151929	BAG3	0.480529	7.41793e-05
ENSG00000089723	OTUB2	0.480466	0.000990547
ENSG00000151247	EIF4E	0.480033	1.97841e-05
ENSG00000138162	TACC2	0.479996	0.0366456
ENSG00000131398	KCNC3	0.479936	0.00140604
ENSG00000132819	RBM38	0.479932	0.000671863
ENSG00000100311	PDGFB	0.479474	0.000686296
ENSG00000018408	WWTR1	0.479413	0.0218688
ENSG00000040531	CTNS	0.478994	0.000976886
ENSG00000156345	CDK20	0.477731	0.00129314
ENSG00000136830	NIBAN2	0.477349	3.75089e-06
ENSG00000139190	VAMP1	0.476739	0.000233124
ENSG00000111452	ADGRD1	0.476668	0.00105775
ENSG00000138166	DUSP5	0.476193	3.12222e-06
ENSG00000099889	ARVCF	0.476154	0.0103373
ENSG00000112576	CCND3	0.475357	2.775e-05
ENSG00000250565	ATP6V1E2	0.475063	0.038529
ENSG00000087589	CASS4	0.474863	1.92435e-05
ENSG00000126814	TRMT5	0.472649	3.57701e-05
ENSG00000088808	PPP1R13B	0.47176	0.000184921
ENSG00000147036	LANCL3	0.470777	0.00597137
ENSG00000115020	PIKFYVE	0.470153	0.00294235
ENSG00000175352	NRIP3	0.470039	1.36553e-05
ENSG00000104450	SPAG1	0.469919	0.000976886
ENSG00000198805	PNP	0.4696	0.000131913
ENSG00000120129	DUSP1	0.46864	2.10752e-06
ENSG00000008294	SPAG9	0.467764	0.000621147
ENSG00000158234	FAIM	0.467499	0.00284711
ENSG00000103855	CD276	0.466459	0.0076157
ENSG00000115419	GLS	0.465957	0.000196323
ENSG00000142192	APP	0.465932	0.00153115
ENSG00000108091	CCDC6	0.463358	3.13012e-06
ENSG00000001084	GCLC	0.463269	0.0135816
ENSG00000145730	PAM	0.462716	0.00524113
ENSG00000152684	PELO	0.461801	0.000510657
ENSG00000111859	NEDD9	0.461379	0.0041657
ENSG00000164989	CCDC171	0.460865	0.0453705
ENSG00000000938	FGR	0.460658	0.00242704
ENSG00000134531	EMP1	0.460657	0.0227199
ENSG00000176490	DIRAS1	0.46027	0.0273972
ENSG00000175592	FOSL1	0.459133	0.0240891
ENSG00000162739	SLAMF6	0.459015	0.000863262
ENSG00000090975	PITPNM2	0.458891	0.00129805
ENSG00000183856	IQGAP3	0.458696	0.00380356
ENSG00000157193	LRP8	0.458652	0.00393427
ENSG00000281103	TRG-AS1	0.458548	0.000515363
ENSG00000137331	IER3	0.458395	0.0332181
ENSG00000082641	NFE2L1	0.457466	1.48184e-07
ENSG00000112394	SLC16A10	0.457243	0.0449366
ENSG00000143324	XPR1	0.456935	2.06447e-06
ENSG00000145860	RNF145	0.456445	0.000304663
ENSG00000124171	PARD6B	0.456437	0.0334111
ENSG00000203668	CHML	0.454613	0.00373947
ENSG00000140678	ITGAX	0.454375	0.000212239
ENSG00000151773	CCDC122	0.454263	0.0396199
ENSG00000165943	MOAP1	0.453651	0.000570367
ENSG00000107593	PKD2L1	0.453323	0.00186805
ENSG00000095303	PTGS1	0.452498	0.00439014
ENSG00000110218	PANX1	0.452045	0.000199725
ENSG00000091039	OSBPL8	0.451591	0.00598116
ENSG00000096092	TMEM14A	0.450411	0.0434012
ENSG00000211445	GPX3	0.449644	0.00369141
ENSG00000102743	SLC25A15	0.449485	0.00175249
ENSG00000115956	PLEK	0.448516	2.3344e-05
ENSG00000143322	ABL2	0.447593	0.00278944
ENSG00000129295	DAF11	0.447578	0.0169614
ENSG00000139629	GALNT6	0.446832	1.25639e-06
ENSG00000141012	GALNS	0.446014	8.02264e-05
ENSG00000127507	ADGRE2	0.445931	0.002584
ENSG00000109466	KLHL2	0.44555	5.17023e-06
ENSG00000065717	TLE2	0.445374	0.0243588
ENSG00000125648	SLC25A23	0.444061	0.00165376
ENSG00000143771	CNIH4	0.443745	0.0124167
ENSG00000055732	MCOLN3	0.443085	0.00226519
ENSG00000138835	RGS3	0.442903	0.00510789
ENSG00000165983	PTER	0.442521	0.00659182
ENSG00000102547	CAB39L	0.44099	0.00695729
ENSG00000178607	ERN1	0.440823	0.000609775
ENSG00000169439	SDC2	0.440727	6.02726e-05
ENSG00000117266	CDK18	0.44064	0.000510657
ENSG00000063180	CA11	0.439963	0.000182294
ENSG00000196365	LONP1	0.43897	1.9585e-05
ENSG00000134684	YARS1	0.438687	0.0342857
ENSG00000182534	MXRA7	0.438549	0.000647785
ENSG00000162413	KLHL21	0.438361	0.00175042
ENSG00000145335	SNCA	0.438118	1.00525e-05
ENSG00000196449	YRDC	0.437802	0.000115558
ENSG00000166770	ZNF667-AS1	0.437366	0.0191134
ENSG00000108179	PPIF	0.437182	0.000775191
ENSG00000175137	SH3BP5L	0.436919	2.01133e-05
ENSG00000068383	INPP5A	0.436705	0.00330679
ENSG00000136840	ST6GALC4	0.436332	0.000277229
ENSG00000184584	STING1	0.436207	0.0063278
ENSG00000198933	TBKBP1	0.436187	1.52239e-05
ENSG00000159231	CBR3	0.436134	0.0109974
ENSG00000177606	JUN	0.435913	0.000181374
ENSG00000107104	KANK1	0.43565	0.000611959
ENSG00000092445	TYRO3	0.434799	0.0223723
ENSG00000185561	TLCD2	0.434664	0.00973153
ENSG00000149635	OCSTAMP	0.434643	0.000616562
ENSG00000102007	PLP2	0.434472	0.00184276
ENSG00000151458	ANKRD50	0.43429	0.00467344
ENSG00000171160	MORN4	0.433733	0.00476886
ENSG00000196843	ARID5A	0.433365	0.0010667
ENSG00000111490	TBC1D30	0.433283	0.0103899
ENSG00000139182	CLSTN3	0.43315	0.000916576
ENSG00000135253	KCP	0.432835	0.0168169
ENSG00000197956	S100A6	0.431904	0.00114311
ENSG00000108262	GIT1	0.430908	1.63577e-06
ENSG00000181026	AEN	0.429527	7.60303e-05
ENSG00000158477	CD1A	0.429433	0.0376578
ENSG00000137193	PIM1	0.42847	5.19952e-06
ENSG00000119703	ZC2HC1C	0.428408	0.012359
ENSG00000153879	CEBPG	0.428301	0.00115092
ENSG00000117592	PRDX6	0.428296	8.89275e-05
ENSG00000075702	WDR62	0.427944	0.0086469
ENSG00000072682	P4HA2	0.426891	0.000627842
ENSG00000121797	CCRL2	0.424728	0.00100405
ENSG00000144724	PTPRG	0.424536	0.0229527
ENSG00000140876	NUDT7	0.424087	0.0109185
ENSG00000173559	BP1	0.423869	0.00354417
ENSG00000058668	ATP2B4	0.423071	0.020771
ENSG00000111254	AKAP3	0.422902	0.0163315
ENSG00000158050	DUSP2	0.422835	0.0222829
ENSG00000038002	AGA	0.422313	0.000161811
ENSG00000104866	PPP1R37	0.421722	0.000918298
ENSG00000136153	LMO7	0.421665	0.030398
ENSG00000133874	RNF122	0.421301	0.00680261
ENSG00000128342	LIF	0.420806	0.000768985
ENSG00000125618	PAX8	0.419862	0.000642149
ENSG00000128989	ARPP19	0.419814	1.94808e-06
ENSG00000143067	ZNF697	0.419345	3.26969e-05
ENSG00000067113	PLPP1	0.419295	0.00341701
ENSG00000081181	ARG2	0.418795	0.0148039
ENSG00000072110	ACTN1	0.417581	6.94916e-07
ENSG00000104885	DOT1L	0.417502	0.0402584
ENSG00000197122	SRC	0.417134	0.000818377
ENSG00000025434	NR1H3	0.416208	0.00195555
ENSG00000040487	SLC66A1	0.415554	7.71347e-05
ENSG00000023287	RB1CC1	0.415191	0.000653619
ENSG00000127314	RAP1B	0.414684	1.10455e-05
ENSG00000274605	PCCA-DT	0.41374	0.0436391
ENSG00000105281	SLC1A5	0.413502	0.0135634
ENSG00000101384	JAG1	0.413204	3.79143e-05
ENSG00000106617	PRKAG2	0.413059	6.67682e-06
ENSG00000079156	OSBPL6	0.410818	0.0277938
ENSG00000204516	MICB	0.410532	1.60014e-05
ENSG00000100036	SLC35E4	0.41049	5.50867e-05
ENSG00000163811	WDR43	0.409957	0.000114183
ENSG00000113966	ARL6	0.409923	0.0194999
ENSG00000111961	SASH1	0.409922	0.0172623
ENSG00000222041	CYTOR	0.409701	0.00695729
ENSG00000150995	ITPR1	0.409289	0.00891265
ENSG00000178789	CD300LB	0.40859	0.00174787
ENSG00000239998	LILRA2	0.408028	0.00371174
ENSG00000142798	HSPG2	0.406457	0.00464214
ENSG00000164674	SYTL3	0.40643	0.0225998
ENSG00000233384	CNIH3-AS2	0.40627	0.0316632
ENSG00000246273	SBF2-AS1	0.405924	0.000240089
ENSG00000176973	FAM89B	0.405705	0.000277011
ENSG00000104497	SNX16	0.404758	0.00475777
ENSG00000170396	ZNF804A	0.404484	0.0010375
ENSG00000091262	ABCC6	0.404466	0.00507123
ENSG00000166908	PIP4K2C	0.404004	1.26915e-05
ENSG00000198517	MAFK	0.402649	0.00195316
ENSG00000176014	TUBB6	0.402268	0.00499949
ENSG00000116857	TMEM9	0.401823	0.00281743
ENSG00000101928	MOSPD1	0.401588	0.000419991
ENSG00000147459	DOCK5	0.401216	0.000637733
ENSG00000132522	GPS2	0.401003	0.00965147
ENSG00000110046	ATG2A	0.400521	0.00024551
ENSG00000013375	PGM3	0.400501	0.000515363
ENSG00000073350	LLGL2	0.400272	0.00129764
ENSG00000141458	NPC1	0.399102	3.47895e-06
ENSG00000092964	DPYSL2	0.399099	0.00421137
ENSG00000034677	RNF19A	0.398143	0.000212239
ENSG00000137942	FNBP1L	0.3979	0.000165693
ENSG00000069956	MAPK6	0.397698	0.000357777
ENSG00000020129	NCDN	0.397546	2.74059e-05
ENSG00000158186	MRAS	0.397466	0.00394266
ENSG00000108797	CNTP1	0.395918	0.0311567
ENSG00000166986	MARS1	0.395735	0.0261553
ENSG00000154582	ELOC	0.392992	0.000360421
ENSG00000225190	PLEKHM1	0.392139	0.00164084
ENSG00000104974	LILRA1	0.391362	0.0430638
ENSG00000170684	ZNF296	0.390991	0.00857663
ENSG00000102471	NDFIP2	0.390566	0.00196159
ENSG00000147889	CDKN2A	0.390551	0.0187764
ENSG00000162734	PEA15	0.390544	0.000500849
ENSG00000115183	TANC1	0.390263	0.0336311
ENSG00000071242	RPS6KA2	0.390074	0.0176965
ENSG00000136810	TXN	0.389852	0.00351319
ENSG00000159208	CIART	0.389743	0.0178221
ENSG00000171208	NETO2	0.389244	0.00518346
ENSG00000007264	MATK	0.388965	0.0101089
ENSG00000101986	ABCD1	0.38806	0.000975961
ENSG00000105655	ISY1	0.387971	0.0294483
ENSG00000166579	NDEL1	0.387541	0.000136489
ENSG00000087074	PPP1R15A	0.386779	0.000112991
ENSG00000197903	H2BC12	0.386405	0.000571927
ENSG00000135842	NIBAN1	0.385395	0.00035994
ENSG00000197712	FAM114A1	0.385117	0.00392343
ENSG00000165948	IFI27L1	0.3849	0.0202456
ENSG00000081913	PHLPP1	0.384861	0.00054837
ENSG00000132510	KDM6B	0.384126	0.000647695
ENSG00000163697	APBB2	0.384097	0.000990547
ENSG00000031698	SARS1	0.383476	0.0267777
ENSG00000047249	ATP6V1H	0.383094	0.000447662
ENSG00000079739	PGM1	0.382877	0.000600693
ENSG00000236753	MKLN1-AS	0.382374	0.00499949
ENSG00000031081	ARHGAP31	0.381855	0.00368255
ENSG00000129355	CDKN2D	0.381193	0.021709
ENSG00000068366	ACSL4	0.381155	0.0330404
ENSG00000120756	PLS1	0.380907	0.0436641
ENSG00000134369	V1	0.380888	0.0104255
ENSG00000120265	PCMT1	0.380655	3.73339e-06
ENSG00000165138	ANKS6	0.380099	0.00743877
ENSG00000075391	RASAL2	0.380053	0.00176468
ENSG00000099625	CBARP	0.379968	0.0391363
ENSG00000147799	ARHGAP39	0.379946	0.00356104
ENSG00000143412	ANXA9	0.379791	0.0181804
ENSG00000110514	MADD	0.379721	0.000234516
ENSG00000260027	HOXB7	0.378669	0.0422077
ENSG00000105499	PLA2G4C	0.378456	0.000172805
ENSG00000203739	PRDX6-AS1	0.377421	0.0491974
ENSG00000184719	RNLS	0.377203	0.00490021
ENSG00000172575	RASGRP1	0.375758	0.000988423
ENSG00000119714	GPR68	0.375177	0.00512376
ENSG00000173276	ZBTB21	0.374675	0.00405127
ENSG00000179532	DNHD1	0.373663	0.0186892
ENSG00000145391	SETD7	0.372993	0.00490219
ENSG00000155304	HSPA13	0.372651	0.000975961
ENSG00000157985	AGAP1	0.372181	0.0450266
ENSG00000118985	ELL2	0.371825	0.0467108
ENSG00000119812	FAM98A	0.371729	0.000508261
ENSG00000047849	MAP4	0.371447	1.00799e-05
ENSG00000169710	FASN	0.371405	0.0183955
ENSG00000145740	SLC30A5	0.37082	0.00013026
ENSG00000214193	SH3D21	0.370035	0.010961
ENSG00000099814	CEP170B	0.369892	0.000527732
ENSG00000135052	GOLM1	0.369567	0.000572005
ENSG00000103404	USP31	0.369544	0.0297555
ENSG00000108582	CPD	0.368371	0.00746124
ENSG00000065600	PACC1	0.366984	0.000503774
ENSG00000133065	SLC41A1	0.366675	0.015724
ENSG00000102683	SGCG	0.366376	0.00763196
ENSG00000133805	AMPD3	0.366346	0.000203448
ENSG00000169155	ZBTB43	0.365776	0.000333004
ENSG00000197860	SGTB	0.365317	7.41793e-05
ENSG00000157978	LDLRAP1	0.365039	0.00622468
ENSG00000064225	ST3GAL6	0.364678	1.36179e-05
ENSG00000163820	FYCO1	0.363322	0.00041175
ENSG00000188070	ZFTA	0.363083	0.00215731
ENSG00000196715	VKORC1L1	0.36234	0.000100217
ENSG00000241764	CBLL1-AS1	0.361161	0.0292484
ENSG00000137710	RDX	0.361106	0.0054809
ENSG00000141098	GFOD2	0.360655	0.000419543
ENSG00000135679	MDM2	0.359746	0.00281006
ENSG00000144655	CSRNP1	0.359712	0.00275548
ENSG00000090020	SLC9A1	0.359419	0.00333511
ENSG00000136802	LRRC8A	0.359394	0.000227243
ENSG00000173621	LRFN4	0.359076	0.00155614
ENSG00000154783	FGD5	0.358545	0.000367831
ENSG00000134318	ROCK2	0.35837	0.0227791
ENSG00000105519	CAPS	0.358226	0.0023532
ENSG00000104228	TRIM35	0.358133	9.5046e-05
ENSG00000179855	GIPC3	0.35789	0.0377709
ENSG00000119729	RHOQ	0.35708	2.45496e-05
ENSG00000116679	IVNS1ABP	0.3561	4.11329e-06
ENSG00000144749	LRIG1	0.355913	0.0367815
ENSG00000158555	GDPD5	0.355744	0.00987924
ENSG00000104756	KCTD9	0.355418	0.00279369
ENSG00000057608	GDI2	0.353437	0.000658267
ENSG00000113013	HSPA9	0.353324	2.74059e-05
ENSG00000100605	ITPK1	0.353148	0.00693574
ENSG00000130363	RSPH3	0.353097	0.000858406
ENSG00000164292	RHOBTB3	0.352357	0.00878155
ENSG00000156026	MCU	0.352291	0.000127362
ENSG00000117155	SSX2IP	0.351609	0.0310149
ENSG00000088179	PTPN4	0.351071	0.00605716
ENSG00000139641	ESYT1	0.350685	0.00347202
ENSG00000181789	COPG1	0.349844	4.92756e-06
ENSG00000181885	CLDN7	0.349288	0.0187422
ENSG00000128340	RAC2	0.348942	0.00701381
ENSG00000173599	PC	0.34822	0.000994055
ENSG00000116815	CD58	0.348049	0.0142035
ENSG00000139977	A30	0.348044	0.00269563
ENSG00000173545	ZNF622	0.347879	4.76486e-05
ENSG00000145545	SRD5A1	0.347798	0.000116026
ENSG00000103089	FA2H	0.346909	0.0380627
ENSG00000100285	NEFH	0.346856	0.0101089
ENSG00000169515	CCDC8	0.346847	0.00749622
ENSG00000013573	DDX11	0.34577	0.000575157
ENSG00000130052	STARD8	0.345729	0.00588646
ENSG00000057657	PRDM1	0.345455	0.0034494
ENSG00000072364	AFF4	0.345432	0.0363229
ENSG00000186187	ZNRF1	0.345405	0.020919
ENSG00000129473	BCL2L2	0.344532	0.0054719
ENSG00000131100	ATP6V1E1	0.344142	0.000203448
ENSG00000185825	BCAP31	0.344141	0.0105098
ENSG00000035687	ADSS2	0.343187	0.00021104
ENSG00000112031	MTRF1L	0.342681	0.00404188
ENSG00000185905	C16orf54	0.341605	0.0400234
ENSG00000163624	CDS1	0.341559	0.0148566
ENSG00000117691	NENF	0.340938	0.0436976
ENSG00000156671	SAMD8	0.340107	0.000234336
ENSG00000154767	XPC	0.340026	0.000136899
ENSG00000267121	FMNL1-DT	0.339833	0.00175042
ENSG00000142186	SCYL1	0.339738	7.36574e-05
ENSG00000041880	PARP3	0.339647	0.0220419
ENSG00000140157	NIPA2	0.339589	3.14019e-06
ENSG00000164933	SLC25A32	0.339586	0.0361883
ENSG00000181830	SLC35C1	0.339559	0.00152212
ENSG00000109586	GALNT7	0.339168	7.18751e-05
ENSG00000170113	NIPA1	0.338733	0.0194442
ENSG00000198270	TMEM116	0.338706	0.0132299
ENSG00000266094	RASSF5	0.338353	1.52409e-05
ENSG00000154122	ANKH	0.337286	0.0309433
ENSG00000114480	GBE1	0.337272	0.0127279
ENSG00000115902	SLC1A4	0.337175	0.044598
ENSG00000166046	TCP11L2	0.336908	0.0258414
ENSG00000181938	GINS3	0.336689	0.0335847
ENSG00000067225	PKM	0.335768	0.000338228
ENSG00000144118	RALB	0.33562	0.000236973
ENSG00000164181	ELOVL7	0.335137	0.0328204
ENSG00000165752	STK32C	0.33508	0.0113895
ENSG00000134780	DAGLA	0.334912	0.0214193
ENSG00000120053	GOT1	0.334833	7.73049e-05
ENSG00000178381	ZFAND2A	0.334817	0.000461394
ENSG00000134109	EDEM1	0.334053	0.000334902
ENSG00000100241	SBF1	0.333881	0.000116026
ENSG00000118369	USP35	0.333524	0.0277938
ENSG00000134802	SLC43A3	0.332958	0.0119966
ENSG00000113441	LNPEP	0.332922	0.00222671
ENSG00000160285	LSS	0.332778	0.000686296
ENSG00000139323	POC1B	0.331405	0.00548604
ENSG00000011638	LDAF1	0.330855	0.000508519
ENSG00000111110	PPM1H	0.330576	0.000478777
ENSG00000130559	CAMSAP1	0.329904	0.002244
ENSG00000088727	KIF9	0.329714	0.0308486
ENSG00000170017	ALCAM	0.329528	0.02533
ENSG00000136628	EPRS1	0.328567	0.00585995
ENSG00000123091	RNF11	0.327736	4.08009e-05
ENSG00000175224	ATG13	0.327559	3.73339e-06
ENSG00000173846	PLK3	0.326971	0.00070429
ENSG00000142235	LMTK3	0.326774	0.0460753
ENSG00000134490	TMEM241	0.326654	0.00265539
ENSG00000164024	METAP1	0.326536	2.41307e-05
ENSG00000198246	SLC29A3	0.325878	0.00203823
ENSG00000124313	IQSEC2	0.325374	0.0105675
ENSG00000066056	TIE1	0.325322	0.000503846
ENSG00000147155	EBP	0.325154	0.0456323
ENSG00000118939	UCHL3	0.325069	0.0476146
ENSG00000071553	ATP6AP1	0.324972	0.00450008
ENSG00000153046	CDYL	0.32443	9.74944e-05
ENSG00000166311	SMPD1	0.324272	0.00735794
ENSG00000198363	ASPH	0.323845	0.000173215
ENSG00000198369	SPRED2	0.323697	6.65538e-06
ENSG00000097033	SH3GLB1	0.323595	0.000152685
ENSG00000160213	CSTB	0.323395	0.015194
ENSG00000184574	LPAR5	0.322974	0.000127904
ENSG00000179295	PTPN11	0.322948	0.00394266
ENSG00000169032	MAP2K1	0.322356	1.19229e-05
ENSG00000187688	TRPV2	0.322289	0.0309976
ENSG00000197081	IGF2R	0.322078	0.00680261
ENSG00000198624	CCDC69	0.321411	0.00132761
ENSG00000088836	SLC4A11	0.319657	0.0282152
ENSG00000107404	DVL1	0.319612	0.00217804
ENSG00000260807	CEROX1	0.319267	0.0138911
ENSG00000159176	CSRP1	0.318916	0.000690863
ENSG00000186106	ANKRD46	0.317303	0.0010849
ENSG00000185453	ZSWIM9	0.316969	0.0222403
ENSG00000160606	TLCD1	0.316953	0.036533
ENSG00000120063	G13	0.316707	0.024861
ENSG00000138119	MYOF	0.316705	0.000481789
ENSG00000168003	SLC3A2	0.316346	0.00115497
ENSG00000110719	TCIRG1	0.31608	0.00322514
ENSG00000110925	CSRNP2	0.315912	0.000103806
ENSG00000172071	EIF2AK3	0.315878	0.0126127
ENSG00000165714	BORCS5	0.314251	0.000394205
ENSG00000162650	ATXN7L2	0.314003	0.0135239
ENSG00000152749	GPR180	0.313851	0.000990547
ENSG00000129245	FXR2	0.313776	7.01367e-05
ENSG00000169016	E2F6	0.313403	0.000199725
ENSG00000143367	TUFT1	0.313232	0.0155745
ENSG00000155085	AK9	0.313154	0.0296153
ENSG00000052749	RRP12	0.313145	0.000571152
ENSG00000162928	PEX13	0.312892	6.25189e-05
ENSG00000160877	CC1	0.312786	0.000205911
ENSG00000164543	STK17A	0.312565	0.00219272
ENSG00000136295	TTYH3	0.311928	0.00378016
ENSG00000148180	GSN	0.31177	0.000585174
ENSG00000130758	MAP3K10	0.311415	0.000419543
ENSG00000105327	BBC3	0.31117	0.00668971
ENSG00000012660	ELOVL5	0.310622	0.000168214
ENSG00000135241	PNPLA8	0.310367	0.000490261
ENSG00000178467	P4HTM	0.310195	0.0122834
ENSG00000109220	CHIC2	0.310056	0.00623185
ENSG00000134461	ANKRD16	0.309529	0.0311881
ENSG00000160746	ANO10	0.308953	0.0255912
ENSG00000140941	MAP1LC3B	0.307887	0.00053022
ENSG00000198925	ATG9A	0.307778	0.00236615
ENSG00000131504	DIAPH1	0.307768	7.61802e-05
ENSG00000186469	GNG2	0.307517	0.0390678
ENSG00000150787	PTS	0.307333	0.0150891
ENSG00000174775	HRAS	0.306488	0.02229
ENSG00000174669	SLC29A2	0.306266	0.0172967
ENSG00000171928	TVP23B	0.30617	0.00306129
ENSG00000138593	SECISBP2L	0.305496	0.0278639
ENSG00000258429	PDF	0.30324	0.0347733
ENSG00000197077	KIAA1671	0.302809	0.0466992
ENSG00000196177	ACADSB	0.302442	0.00389068
ENSG00000156052	GQ	0.302442	0.00112298
ENSG00000148841	ITPRIP	0.302179	0.000570367
ENSG00000135587	SMPD2	0.302131	0.00174794
ENSG00000159445	THEM4	0.302117	0.0125744
ENSG00000159788	RGS12	0.301851	0.0181932
ENSG00000118257	NRP2	0.30142	0.000790383
ENSG00000151233	GXYLT1	0.301411	0.035418
ENSG00000139645	ANKRD52	0.301108	0.00185308
ENSG00000171552	BCL2L1	0.301053	0.0117664
ENSG00000197324	LRP10	0.300719	5.38181e-06
ENSG00000106003	LFNG	0.300583	0.0079998
ENSG00000161642	ZNF385A	0.29941	0.000279578
ENSG00000135905	DOCK10	0.299147	0.00561263
ENSG00000005238	ATOSB	0.299116	0.00022884
ENSG00000144711	IQSEC1	0.298376	0.000710519
ENSG00000111711	GOLT1B	0.298192	0.00103068
ENSG00000197496	SLC2A10	0.297616	0.0472171
ENSG00000211455	STK38L	0.297175	0.0275101
ENSG00000184730	APOBR	0.296666	0.000856522
ENSG00000109133	TMEM33	0.296567	3.1968e-05
ENSG00000154265	ABCA5	0.296273	0.00704721
ENSG00000187531	SIRT7	0.29598	0.0275479
ENSG00000011422	PLAUR	0.295966	0.0311762
ENSG00000068796	KIF2A	0.295501	0.000583513
ENSG00000135940	COX5B	0.295439	0.00249067
ENSG00000116584	ARHGEF2	0.295425	0.000164692
ENSG00000027075	PRKCH	0.295045	0.0234263
ENSG00000142856	ITGB3BP	0.294945	0.0310606
ENSG00000100296	THOC5	0.294808	0.00108358
ENSG00000143369	ECM1	0.294654	0.00910412
ENSG00000092148	HECTD1	0.294613	0.0142765
ENSG00000169991	IFFO2	0.294407	0.0278652
ENSG00000198752	CDC42BPB	0.293351	0.00133894
ENSG00000143514	TP53BP2	0.293327	0.00986382
ENSG00000136888	ATP6V1G1	0.293325	0.000243037
ENSG00000152556	PFKM	0.292576	0.0113748
ENSG00000197417	SHPK	0.292521	0.0211205
ENSG00000163960	UBXN7	0.292221	0.0337809
ENSG00000146733	PSPH	0.29219	0.0353273
ENSG00000070882	OSBPL3	0.292178	0.00148826
ENSG00000136560	TANK	0.291992	0.00133826
ENSG00000167657	DAPK3	0.291735	0.00349197
ENSG00000164466	SFXN1	0.291374	0.00610633
ENSG00000109689	STIM2	0.291204	0.0326421
ENSG00000254470	AP5B1	0.290363	0.00410505
ENSG00000048392	RRM2B	0.290239	0.00255605
ENSG00000221968	FADS3	0.289187	0.00141041
ENSG00000169018	FEM1B	0.28875	0.0317393
ENSG00000169193	CCDC126	0.288695	0.042629
ENSG00000109572	CLCN3	0.288246	0.00108568
ENSG00000051620	HEBP2	0.288058	0.000142398
ENSG00000100097	LGALS1	0.287426	0.0477502
ENSG00000113273	ARSB	0.286748	0.00484778
ENSG00000108010	GLRX3	0.286585	0.000565242
ENSG00000152332	UHMK1	0.286046	0.0398512
ENSG00000171314	PGAM1	0.286004	0.0023139
ENSG00000185158	LRRC37B	0.285397	0.0206732
ENSG00000157224	CLDN12	0.28523	0.0131398
ENSG00000167840	ZNF232	0.284359	0.0145032
ENSG00000128590	DJB9	0.284278	0.000503774
ENSG00000118515	SGK1	0.284242	8.64643e-06
ENSG00000151292	CSNK1G3	0.284149	0.00317905
ENSG00000136205	TNS3	0.283795	0.0200048
ENSG00000069849	ATP1B3	0.283164	7.95669e-05
ENSG00000177311	ZBTB38	0.282943	0.00916824
ENSG00000159363	ATP13A2	0.282761	0.011621
ENSG00000086544	ITPKC	0.282658	0.00313546
ENSG00000137309	HMGA1	0.282505	0.0203969
ENSG00000135953	MFSD9	0.28236	0.0141269
ENSG00000196704	AMZ2	0.28225	0.00321103
ENSG00000107130	NCS1	0.282242	0.0149883
ENSG00000108175	ZMIZ1	0.282035	0.000366985
ENSG00000120899	PTK2B	0.282007	0.0137594
ENSG00000133612	AGAP3	0.281989	0.000346146
ENSG00000139197	PEX5	0.28172	0.00029766
ENSG00000196220	SRGAP3	0.281718	0.0210407
ENSG00000142669	SH3BGRL3	0.281635	0.0223723
ENSG00000067057	PFKP	0.281205	0.00372406
ENSG00000130311	DDA1	0.280618	0.0049903
ENSG00000100926	TM9SF1	0.280557	0.0467786
ENSG00000169635	HIC2	0.280367	0.00706226
ENSG00000164054	SHISA5	0.280216	0.0387076
ENSG00000128923	MINDY2	0.279921	0.0496808
ENSG00000117016	RIMS3	0.279362	0.0386275
ENSG00000182022	CHST15	0.278684	0.000105545
ENSG00000158747	NBL1	0.277937	0.0491077
ENSG00000108100	CCNY	0.277177	0.000734034
ENSG00000181061	HIGD1A	0.277125	0.00413961
ENSG00000198938	MT-CO3	0.276882	0.023192
ENSG00000185164	NOMO2	0.276452	0.00579887
ENSG00000170876	TMEM43	0.276281	5.61111e-05
ENSG00000164620	RELL2	0.275297	0.0109752
ENSG00000137073	UBAP2	0.274961	0.000560673
ENSG00000023909	GCLM	0.27456	0.0231588
ENSG00000187091	PLCD1	0.274365	0.0181009
ENSG00000176473	WDR25	0.274338	0.0203075
ENSG00000099804	CDC34	0.274335	0.000961393
ENSG00000172432	GTPBP2	0.2743	0.00693813
ENSG00000002834	LASP1	0.274145	0.0191688
ENSG00000084234	APLP2	0.273982	0.000242916
ENSG00000135334	AKIRIN2	0.27283	0.00129999
ENSG00000182208	MOB2	0.272794	0.00119855
ENSG00000184867	ARMCX2	0.272618	0.0209273
ENSG00000132334	PTPRE	0.272096	0.00494269
ENSG00000085978	ATG16L1	0.272073	0.000587872
ENSG00000091490	SEL1L3	0.27204	0.000680751
ENSG00000123240	OPTN	0.271543	0.0172878
ENSG00000128815	WDFY4	0.270765	0.017166
ENSG00000164889	SLC4A2	0.270629	0.00235721
ENSG00000078237	TIGAR	0.270376	0.00238947
ENSG00000178074	C2orf69	0.270342	0.00862807
ENSG00000160785	SLC25A44	0.269244	0.00467344
ENSG00000013392	RWDD2A	0.269161	0.00275541
ENSG00000158109	TPRG1L	0.268889	0.000168214
ENSG00000185880	TRIM69	0.268743	0.0492904
ENSG00000150093	ITGB1	0.268294	0.000989234
ENSG00000101266	CSNK2A1	0.267633	0.00102899
ENSG00000077782	FGFR1	0.267626	0.0386223
ENSG00000127870	RNF6	0.267179	0.00184983
ENSG00000158715	SLC45A3	0.267168	0.0289927
ENSG00000138758	SEPTIN11	0.267055	0.000698874
ENSG00000086015	MAST2	0.266902	0.00223957
ENSG00000213281	NRAS	0.266669	0.030398
ENSG00000128595	CALU	0.266347	0.000220044
ENSG00000168710	AHCYL1	0.266193	7.68294e-05
ENSG00000156675	RAB11FIP1	0.265863	0.0106458
ENSG00000163399	ATP1A1	0.265743	6.67682e-06
ENSG00000030110	BAK1	0.265253	0.00298934
ENSG00000118242	MREG	0.265104	0.030398
ENSG00000198677	SKIC3	0.264713	0.00719626
ENSG00000164733	CTSB	0.264253	0.00432951
ENSG00000130779	CLIP1	0.264227	0.00949445
ENSG00000180423	HARBI1	0.263818	0.012253
ENSG00000174684	B4GAT1	0.263465	0.0010254
ENSG00000103264	FBXO31	0.262838	0.00181744
ENSG00000181788	SIAH2	0.262585	0.0166359
ENSG00000204520	MICA	0.262385	0.0386323
ENSG00000168228	ZCCHC4	0.261969	0.0111939
ENSG00000100412	ACO2	0.261816	0.000775191
ENSG00000164442	CITED2	0.261555	0.000209332
ENSG00000125505	MBOAT7	0.260469	0.00363501
ENSG00000175606	TMEM70	0.260259	0.00526236
ENSG00000115084	SLC35F5	0.260253	0.00348558
ENSG00000198954	KIFBP	0.26018	0.0130549
ENSG00000143217	NECTIN4	0.25962	0.00670873
ENSG00000112996	MRPS30	0.259606	0.000884082
ENSG00000164885	CDK5	0.259524	0.0176965
ENSG00000169504	CLIC4	0.259269	0.000988423
ENSG00000100243	CYB5R3	0.258676	0.00913658
ENSG00000130338	TULP4	0.258461	0.00270325
ENSG00000081760	AACS	0.258007	0.00845214
ENSG00000254093	PINX1	0.257346	0.0427669
ENSG00000196975	ANXA4	0.257038	0.000172805
ENSG00000198792	TMEM184B	0.256166	0.00180948
ENSG00000108829	LRRC59	0.255947	0.000450648
ENSG00000254858	MPV17L2	0.255555	0.015194
ENSG00000156374	PCGF6	0.254997	0.0152689
ENSG00000182220	ATP6AP2	0.254871	0.000698874
ENSG00000161011	SQSTM1	0.254634	0.0102922
ENSG00000170468	RIOX1	0.25441	0.0248949
ENSG00000100916	BRMS1L	0.254156	0.0367758
ENSG00000130956	HABP4	0.253843	0.0172336
ENSG00000015153	YAF2	0.253357	0.0150891
ENSG00000101574	METTL4	0.252962	0.00901435
ENSG00000106367	AP1S1	0.252674	0.0148039
ENSG00000107331	ABCA2	0.252084	0.00473115
ENSG00000203950	RTL8A	0.25193	0.0235273
ENSG00000167702	KIFC2	0.25107	0.013426
ENSG00000118971	CCND2	0.250784	0.0275479
ENSG00000197694	SPTAN1	0.250365	0.00714273
ENSG00000124788	ATXN1	0.250212	0.0162335
ENSG00000164053	ATRIP	-0.250327	0.0454501
ENSG00000108298	RPL19	-0.250361	0.0202279
ENSG00000175354	PTPN2	-0.250952	0.0127575
ENSG00000244405	ETV5	-0.251025	0.0169533
ENSG00000182979	MTA1	-0.251084	0.0229486
ENSG00000054983	GALC	-0.251323	0.0181009
ENSG00000183049	CAMK1D	-0.251698	0.0279908
ENSG00000261221	ZNF865	-0.251786	0.00818841
ENSG00000163565	IFI16	-0.251857	0.00569721
ENSG00000196123	MATCAP1	-0.251925	0.0115195
ENSG00000171792	RHNO1	-0.252049	0.00428123
ENSG00000032742	IFT88	-0.252263	0.0248967
ENSG00000109062	NHERF1	-0.252588	0.00857554
ENSG00000051128	HOMER3	-0.253244	0.0166737
ENSG00000138668	HNRNPD	-0.253442	0.000585538
ENSG00000163823	CCR1	-0.254003	0.0283838
ENSG00000100836	PABPN1	-0.254205	0.00659817
ENSG00000166326	TRIM44	-0.254226	0.00347202
ENSG00000103653	CSK	-0.254536	0.00282268
ENSG00000117697	NSL1	-0.254802	0.00653228
ENSG00000179029	TMEM107	-0.254857	0.0310321
ENSG00000130684	ZNF337	-0.255059	0.00524113
ENSG00000002549	LAP3	-0.25582	0.0383729
ENSG00000170275	CRTAP	-0.256141	8.83881e-05
ENSG00000164713	BRI3	-0.25619	0.00637337
ENSG00000205581	HMGN1	-0.256206	0.000713765
ENSG00000100324	TAB1	-0.256323	0.00584024
ENSG00000158122	PRXL2C	-0.256777	0.00789085
ENSG00000102921	N4BP1	-0.25679	0.0242829
ENSG00000128694	OSGEPL1	-0.256944	0.0122834
ENSG00000109911	ELP4	-0.257055	0.0380267
ENSG00000179041	RRS1	-0.257394	0.0301546
ENSG00000079974	RABL2B	-0.257464	0.00231001
ENSG00000075188	NUP37	-0.257959	0.0309421
ENSG00000130332	LSM7	-0.258316	0.0146167
ENSG00000083290	ULK2	-0.258416	0.0029328
ENSG00000188811	NHLRC3	-0.258527	0.00387307
ENSG00000168961	LGALS9	-0.258648	0.0177477
ENSG00000160602	NEK8	-0.258773	0.028951
ENSG00000089820	ARHGAP4	-0.258972	0.0120149
ENSG00000169683	LRRC45	-0.259531	0.0290905
ENSG00000101665	SMAD7	-0.259707	0.0452431
ENSG00000131469	RPL27	-0.259722	0.0484085
ENSG00000198951	GA	-0.259773	0.000298689
ENSG00000122435	TRMT13	-0.259839	0.0109752
ENSG00000105248	YJU2	-0.25989	0.0170486
ENSG00000141497	ZMYND15	-0.260029	0.00858072
ENSG00000188785	ZNF548	-0.2606	0.0228449
ENSG00000169925	BRD3	-0.260633	0.00281006
ENSG00000175395	ZNF25	-0.260718	0.0154434
ENSG00000103274	NUBP1	-0.260814	0.00103189
ENSG00000198740	ZNF652	-0.261093	0.0181009
ENSG00000135929	CYP27A1	-0.261177	0.00913658
ENSG00000075624	ACTB	-0.261279	0.0198172
ENSG00000137274	BPHL	-0.261437	0.047596
ENSG00000225663	MCRIP1	-0.261527	0.0307618
ENSG00000178996	SNX18	-0.261764	0.00208925
ENSG00000176476	SGF29	-0.262058	0.0275479
ENSG00000059588	TARBP1	-0.262537	0.00379752
ENSG00000183020	AP2A2	-0.262888	0.000916576
ENSG00000213930	GALT	-0.263088	0.0116996
ENSG00000116874	WARS2	-0.263804	0.0364812
ENSG00000169299	PGM2	-0.264414	0.0160462
ENSG00000138386	B1	-0.264472	0.0292877
ENSG00000168310	IRF2	-0.264512	0.000432592
ENSG00000006534	ALDH3B1	-0.264637	0.0212333
ENSG00000135912	TTLL4	-0.264841	0.00116989
ENSG00000006015	REX1BD	-0.26513	0.0179206
ENSG00000139163	ETNK1	-0.265508	0.00169462
ENSG00000162231	NXF1	-0.265513	0.000130518
ENSG00000213390	ARHGAP19	-0.265546	0.014866
ENSG00000004534	RBM6	-0.265556	0.000830625
ENSG00000100288	CHKB	-0.265606	0.00103189
ENSG00000184009	ACTG1	-0.26576	0.00419222
ENSG00000136451	VEZF1	-0.265771	0.00552524
ENSG00000166965	RCCD1	-0.266668	0.00216712
ENSG00000129657	SEC14L1	-0.267014	0.032744
ENSG00000177733	HNRNPA0	-0.267243	0.000151936
ENSG00000119711	ALDH6A1	-0.267525	0.03107
ENSG00000141905	NFIC	-0.268172	0.00364052
ENSG00000130396	AFDN	-0.268415	0.0367845
ENSG00000114942	EEF1B2	-0.268866	0.0484085
ENSG00000115875	SRSF7	-0.268972	0.000113399
ENSG00000125249	RAP2A	-0.269661	0.0127279
ENSG00000143458	GABPB2	-0.269774	0.0117543
ENSG00000272047	GTF2H5	-0.270136	0.0177826
ENSG00000135845	PIGC	-0.270376	0.00266948
ENSG00000175455	CCDC14	-0.271013	0.0319365
ENSG00000081870	IFT25	-0.271401	0.00458524
ENSG00000215012	RTL10	-0.271577	0.00141457
ENSG00000157500	APPL1	-0.271887	0.0178897
ENSG00000133812	SBF2	-0.272182	0.0310009
ENSG00000062716	VMP1	-0.272335	0.011025
ENSG00000158552	ZFAND2B	-0.272678	0.00699891
ENSG00000143442	POGZ	-0.272862	0.00272866
ENSG00000069275	NUCKS1	-0.273347	0.00393427
ENSG00000110063	DCPS	-0.273436	0.00272746
ENSG00000143933	CALM2	-0.273673	0.0295224
ENSG00000215256	DHRS4-AS1	-0.274163	0.00724954
ENSG00000241058	NSUN6	-0.2743	0.0430003
ENSG00000163644	PPM1K	-0.274408	0.00206616
ENSG00000167842	MIS12	-0.27449	0.00723833
ENSG00000155330	C16orf87	-0.274544	0.0157632
ENSG00000134255	CEPT1	-0.275434	0.00103904
ENSG00000119772	DNMT3A	-0.276117	0.0054809
ENSG00000173992	CCS	-0.276263	0.00507962
ENSG00000109787	KLF3	-0.276407	0.0134414
ENSG00000235954	TTC28-AS1	-0.276458	0.0468957
ENSG00000136636	KCTD3	-0.276603	0.0022967
ENSG00000169570	DTWD2	-0.276676	0.00874886
ENSG00000100319	ZMAT5	-0.277449	0.0148039
ENSG00000131115	ZNF227	-0.278195	0.0119976
ENSG00000181220	ZNF746	-0.27832	0.00109587
ENSG00000044446	PHKA2	-0.27839	0.0283986
ENSG00000177352	CCDC71	-0.278426	0.011027
ENSG00000004660	CAMKK1	-0.278711	0.010421
ENSG00000204576	PRR3	-0.278863	0.0234363
ENSG00000135363	LMO2	-0.278978	0.0013509
ENSG00000173418	A20	-0.279002	0.000752017
ENSG00000197111	PCBP2	-0.279217	0.025603
ENSG00000007255	TRAPPC6A	-0.28041	0.0307422
ENSG00000077458	FAM76B	-0.280442	0.0412066
ENSG00000158201	ABHD3	-0.28058	0.00140922
ENSG00000179761	PIPOX	-0.280712	0.0423973
ENSG00000108799	EZH1	-0.281022	0.000230226
ENSG00000128951	DUT	-0.28145	0.00151543
ENSG00000112144	CILK1	-0.281783	0.028951
ENSG00000128000	ZNF780B	-0.282684	0.0433935
ENSG00000104365	IKBKB	-0.28293	2.97486e-05
ENSG00000277283	RAB35-AS1	-0.282931	0.0380909
ENSG00000130755	GMFG	-0.283445	0.0169093
ENSG00000106049	HIBADH	-0.283475	0.00591885
ENSG00000163322	ABRAXAS1	-0.283991	0.0198684
ENSG00000163694	RBM47	-0.284075	0.00299468
ENSG00000142694	EVA1B	-0.284564	0.0387076
ENSG00000148908	RGS10	-0.285204	0.0116642
ENSG00000117569	PTBP2	-0.285372	0.0206641
ENSG00000196683	TOMM7	-0.285382	0.0105865
ENSG00000206573	THUMPD3-AS1	-0.285723	0.00900548
ENSG00000189403	HMGB1	-0.285855	0.000151936
ENSG00000131759	RARA	-0.285949	0.00692335
ENSG00000141577	CEP131	-0.286156	0.0273043
ENSG00000205302	SNX2	-0.286363	0.00159349
ENSG00000152219	ARL14EP	-0.286399	0.00739308
ENSG00000086619	ERO1B	-0.286404	0.0482837
ENSG00000158987	RAPGEF6	-0.286515	0.0297013
ENSG00000160226	CFAP410	-0.28661	0.00686589
ENSG00000164125	GASK1B	-0.286934	0.0301546
ENSG00000186298	PPP1CC	-0.28695	0.000418204
ENSG00000085832	EPS15	-0.287541	0.0394109
ENSG00000119778	ATAD2B	-0.288248	0.0228835
ENSG00000142552	RCN3	-0.289267	0.0155766
ENSG00000062370	ZNF112	-0.289703	0.0391363
ENSG00000099910	KLHL22	-0.289741	0.000775191
ENSG00000134758	RNF138	-0.289754	0.0049903
ENSG00000167004	PDIA3	-0.289778	0.00180416
ENSG00000271605	MILR1	-0.290004	0.0252642
ENSG00000158717	RNF166	-0.290277	0.00229329
ENSG00000162384	CZIB	-0.290483	0.00340288
ENSG00000135482	ZC3H10	-0.290713	0.00544257
ENSG00000145592	RPL37	-0.291416	0.0379272
ENSG00000162869	PPP1R21	-0.291491	0.0132133
ENSG00000135452	TSPAN31	-0.291718	0.000245698
ENSG00000198105	ZNF248	-0.291908	0.00866134
ENSG00000102977	ACD	-0.292091	0.00624981
ENSG00000157326	DHRS4	-0.292104	0.00181655
ENSG00000078043	PIAS2	-0.292246	0.00275541
ENSG00000196470	SIAH1	-0.292305	0.000562543
ENSG00000197008	ZNF138	-0.292439	0.0358376
ENSG00000072135	PTPN18	-0.292831	6.2119e-05
ENSG00000066926	FECH	-0.293134	0.00474317
ENSG00000135372	T10	-0.29338	8.64643e-06
ENSG00000184990	SIVA1	-0.293402	0.00432951
ENSG00000054965	FAM168A	-0.294283	0.00101521
ENSG00000140931	CMTM3	-0.294579	0.011641
ENSG00000138413	IDH1	-0.294725	1.90871e-05
ENSG00000108468	CBX1	-0.294835	0.000158657
ENSG00000153140	CETN3	-0.295072	0.0342025
ENSG00000196670	ZFP62	-0.295176	0.0017466
ENSG00000123427	EEF1AKMT3	-0.295437	0.00437994
ENSG00000008988	RPS20	-0.296311	0.0216438
ENSG00000148175	STOM	-0.296577	0.018613
ENSG00000101474	APMAP	-0.29675	0.0014371
ENSG00000107554	DNMBP	-0.296757	0.00304748
ENSG00000167232	ZNF91	-0.296901	0.0274211
ENSG00000183283	DAZAP2	-0.298188	6.51498e-06
ENSG00000197329	PELI1	-0.298271	0.00597367
ENSG00000077514	POLD3	-0.298291	0.00659182
ENSG00000178921	PFAS	-0.299373	0.00143096
ENSG00000110324	IL10RA	-0.299379	0.00692335
ENSG00000104903	LYL1	-0.299382	0.0180377
ENSG00000113282	CLINT1	-0.300166	0.00140994
ENSG00000137831	UACA	-0.300409	0.00332912
ENSG00000213445	SIPA1	-0.300595	0.00022884
ENSG00000140350	ANP32A	-0.300979	0.000103552
ENSG00000154328	NEIL2	-0.301327	0.0156963
ENSG00000120837	NFYB	-0.301523	0.0015645
ENSG00000116044	NFE2L2	-0.301588	0.00177355
ENSG00000163617	CCDC191	-0.301642	0.00746124
ENSG00000138796	HADH	-0.30236	0.00844164
ENSG00000010219	DYRK4	-0.302499	0.0374434
ENSG00000152147	GEMIN6	-0.302587	0.00276511
ENSG00000125457	MIF4GD	-0.3026	0.00845291
ENSG00000142534	RPS11	-0.302881	0.0274429
ENSG00000162512	SDC3	-0.302985	0.00226519
ENSG00000257621	PSMA3-AS1	-0.303184	0.000964689
ENSG00000149806	FAU	-0.303419	0.0107105
ENSG00000070404	FSTL3	-0.303905	0.0185917
ENSG00000135093	USP30	-0.304095	0.0071778
ENSG00000156976	EIF4A2	-0.305063	0.00200936
ENSG00000176783	RUFY1	-0.305115	2.64835e-05
ENSG00000126453	BCL2L12	-0.305306	0.00846499
ENSG00000124126	PREX1	-0.305984	0.000775191
ENSG00000175538	KCNE3	-0.306035	0.00592811
ENSG00000137700	SLC37A4	-0.306277	0.000893819
ENSG00000115539	PDCL3	-0.306682	0.00757833
ENSG00000005302	MSL3	-0.306714	0.0188144
ENSG00000004975	DVL2	-0.307166	0.00436092
ENSG00000196214	ZNF766	-0.307186	0.00320094
ENSG00000148444	COMMD3	-0.307359	0.0261009
ENSG00000081791	DELE1	-0.30747	2.95738e-05
ENSG00000119471	HSDL2	-0.307811	0.00271874
ENSG00000204392	LSM2	-0.308058	0.00278944
ENSG00000119688	ABCD4	-0.308219	4.28568e-05
ENSG00000047188	YTHDC2	-0.308346	0.00485099
ENSG00000187187	ZNF546	-0.308423	0.0460182
ENSG00000131127	ZNF141	-0.308524	0.0285716
ENSG00000104889	RSEH2A	-0.309361	0.0362736
ENSG00000254685	FPGT	-0.309511	0.0308883
ENSG00000169964	TMEM42	-0.309539	0.00888478
ENSG00000204922	UQCC3	-0.309543	0.00878155
ENSG00000119401	TRIM32	-0.309778	0.00118622
ENSG00000205220	PSMB10	-0.310922	0.00288407
ENSG00000254087	LYN	-0.311647	0.0138911
ENSG00000122678	POLM	-0.312089	0.00569629
ENSG00000167526	RPL13	-0.312191	0.0415484
ENSG00000143947	RPS27A	-0.312517	0.0321247
ENSG00000183864	TOB2	-0.31319	8.24114e-05
ENSG00000088876	ZNF343	-0.313332	0.00178557
ENSG00000065413	ANKRD44	-0.313592	0.0188236
ENSG00000136147	PHF11	-0.314008	0.00857249
ENSG00000139668	WDFY2	-0.314146	0.000635134
ENSG00000229833	PET100	-0.314592	0.047078
ENSG00000122026	RPL21	-0.3146	0.0235995
ENSG00000185829	ARL17A	-0.314621	0.0460186
ENSG00000145604	SKP2	-0.314691	0.0172787
ENSG00000162976	SLC66A3	-0.314733	0.000211434
ENSG00000136485	DCAF7	-0.315843	0.000999117
ENSG00000187630	DHRS4L2	-0.316665	0.0155766
ENSG00000120696	KBTBD7	-0.316791	0.0328289
ENSG00000187266	EPOR	-0.317109	0.0331331
ENSG00000172059	KLF11	-0.317579	0.00436092
ENSG00000076258	FMO4	-0.317868	0.00320048
ENSG00000243789	JMJD7	-0.318471	0.0127744
ENSG00000160961	ZNF333	-0.318522	0.00408737
ENSG00000146729	NIPSP2	-0.318601	2.41521e-05
ENSG00000068784	SRBD1	-0.318642	0.0193071
ENSG00000100997	ABHD12	-0.318709	0.0166368
ENSG00000138613	APH1B	-0.319085	0.000329606
ENSG00000146802	TMEM168	-0.319195	0.00228374
ENSG00000170889	RPS9	-0.319226	0.0275883
ENSG00000110700	RPS13	-0.319565	0.0285417
ENSG00000291035	RRP7BP	-0.319684	0.0377167
ENSG00000171940	ZNF217	-0.320257	0.00724386
ENSG00000137509	PRCP	-0.320432	0.000110802
ENSG00000175602	CCDC85B	-0.320523	0.0433475
ENSG00000165030	NFIL3	-0.3208	0.00381391
ENSG00000140988	RPS2	-0.320959	0.025603
ENSG00000128604	IRF5	-0.321463	8.61582e-05
ENSG00000205213	LGR4	-0.321821	0.0470418
ENSG00000251247	ZNF345	-0.321833	0.0472521
ENSG00000103966	EHD4	-0.32186	0.000555838
ENSG00000144445	KANSL1L	-0.321898	0.0438959
ENSG00000198420	TCAF1	-0.322201	0.0336313
ENSG00000186222	BLOC1S4	-0.322275	0.00117745
ENSG00000149929	HIRIP3	-0.322276	0.0248005
ENSG00000179241	LDLRAD3	-0.322531	0.0324004
ENSG00000152404	CWF19L2	-0.32259	0.00129065
ENSG00000130023	ERMARD	-0.323042	0.000334902
ENSG00000156521	TYSND1	-0.32322	0.0035369
ENSG00000141480	ARRB2	-0.323349	0.000856096
ENSG00000113648	MACROH2A1	-0.323544	8.07698e-07
ENSG00000133243	BTBD2	-0.324573	0.000990547
ENSG00000142676	RPL11	-0.324905	0.0220594
ENSG00000165802	NSMF	-0.325251	0.00073678
ENSG00000196628	TCF4	-0.325738	0.0443427
ENSG00000112137	PHACTR1	-0.325832	0.0282455
ENSG00000100316	RPL3	-0.325844	0.0419672
ENSG00000137575	SDCBP	-0.325999	9.25545e-07
ENSG00000189007	ADAT2	-0.326154	0.00600728
ENSG00000164654	MIOS	-0.326181	0.000435677
ENSG00000105193	RPS16	-0.326195	0.0371405
ENSG00000126790	L3HYPDH	-0.326375	0.00145586
ENSG00000166441	RPL27A	-0.327767	0.00435022
ENSG00000171840	NINJ2	-0.327783	0.0172876
ENSG00000160233	LRRC3	-0.328301	0.00569721
ENSG00000147604	RPL7	-0.328457	0.0373532
ENSG00000166821	PEX11A	-0.329402	0.0379272
ENSG00000105202	FBL	-0.32963	0.0118818
ENSG00000163297	ANTXR2	-0.329865	0.00642222
ENSG00000189180	ZNF33A	-0.330309	0.000481789
ENSG00000109475	RPL34	-0.330356	0.0469713
ENSG00000118507	AKAP7	-0.330631	0.0351593
ENSG00000074582	BCS1L	-0.331037	0.00570842
ENSG00000118816	CCNI	-0.332009	0.000767862
ENSG00000122406	RPL5	-0.332404	0.0358684
ENSG00000124357	GK	-0.332981	0.00267611
ENSG00000116830	TTF2	-0.333287	0.0030158
ENSG00000151422	FER	-0.333509	0.0293385
ENSG00000245556	SCAMP1-AS1	-0.333619	0.006334
ENSG00000143162	CREG1	-0.334735	6.32374e-05
ENSG00000011201	ANOS1	-0.33533	0.00313546
ENSG00000134419	RPS15A	-0.335345	0.042852
ENSG00000143891	GALM	-0.335486	1.52409e-05
ENSG00000186376	ZNF75D	-0.335759	0.00121123
ENSG00000138326	RPS24	-0.336824	0.0254146
ENSG00000180902	D2HGDH	-0.336984	0.000548942
ENSG00000130304	SLC27A1	-0.337008	0.00447416
ENSG00000129515	SNX6	-0.337066	0.000203585
ENSG00000125691	RPL23	-0.337313	0.0156476
ENSG00000125450	NUP85	-0.337871	0.000169713
ENSG00000169860	P2RY1	-0.337918	0.0448936
ENSG00000114735	HEMK1	-0.338041	0.00184652
ENSG00000003400	CASP10	-0.338081	0.000990547
ENSG00000104983	CCDC61	-0.33845	0.0118098
ENSG00000125458	NT5C	-0.33845	0.00226815
ENSG00000143924	EML4	-0.338719	0.00571738
ENSG00000239713	APOBEC3G	-0.339036	0.00121046
ENSG00000154237	LRRK1	-0.339389	0.00130833
ENSG00000271270	TMCC1-DT	-0.339722	0.00760769
ENSG00000101265	RASSF2	-0.339964	3.79143e-05
ENSG00000196757	ZNF700	-0.340402	0.00181943
ENSG00000145425	RPS3A	-0.342199	0.0258155
ENSG00000105835	MPT	-0.342236	0.0339976
ENSG00000161920	MED11	-0.3424	0.00127491
ENSG00000163154	TNFAIP8L2	-0.342618	0.0144741
ENSG00000185896	LAMP1	-0.342764	0.000192238
ENSG00000155849	ELMO1	-0.342928	1.38679e-05
ENSG00000137478	FCHSD2	-0.343099	0.00384842
ENSG00000132780	SP	-0.343158	5.50748e-06
ENSG00000185432	TMT1A	-0.343311	6.32374e-05
ENSG00000270231	NBPF8	-0.343704	0.00910412
ENSG00000184060	ADAP2	-0.344021	3.61554e-05
ENSG00000196150	ZNF250	-0.344056	0.0131158
ENSG00000119686	FLVCR2	-0.344097	0.000294502
ENSG00000152518	ZFP36L2	-0.345267	3.91049e-07
ENSG00000169554	ZEB2	-0.346152	0.00360294
ENSG00000177600	RPLP2	-0.346743	0.0180612
ENSG00000084070	SMAP2	-0.346999	0.000169558
ENSG00000152782	PANK1	-0.347013	0.0310606
ENSG00000171055	FEZ2	-0.347816	0.00916824
ENSG00000100726	TELO2	-0.348143	0.00222416
ENSG00000126945	HNRNPH2	-0.349798	1.45682e-05
ENSG00000136156	ITM2B	-0.349811	3.90601e-05
ENSG00000166432	ZMAT1	-0.349987	0.0141214
ENSG00000278274	SNORA61	-0.35027	0.0451067
[truncated: 667 more rows]

## Sheet: Healthy iMic OE vs ctr
ensembl_gene_id	hgnc_symbol	logFC	adj.P.Val
ENSG00000172548	NIPAL4	3.57266	1.05283e-05
ENSG00000126353	CCR7	3.51852	6.94827e-05
ENSG00000163347	CLDN1	3.37385	6.60247e-13
ENSG00000085265	FCN1	2.97526	0.00154491
ENSG00000157551	KCNJ15	2.82245	2.02384e-05
ENSG00000142405	NLRP12	2.78555	0.00471511
ENSG00000108702	CCL1	2.74142	9.40537e-07
ENSG00000170324	FRMPD2	2.71158	9.37804e-06
ENSG00000124143	ARHGAP40	2.5967	3.69755e-06
ENSG00000164266	SPINK1	2.5478	6.01965e-05
ENSG00000029559	IBSP	2.53696	2.10635e-05
ENSG00000178732	GP5	2.49913	4.08192e-05
ENSG00000163273	NPPC	2.47202	0.000157942
ENSG00000169429	CXCL8	2.43453	1.06602e-10
ENSG00000133317	LGALS12	2.39944	2.37132e-05
ENSG00000205358	MT1H	2.36978	2.4957e-06
ENSG00000108688	CCL7	2.35987	8.08094e-05
ENSG00000125144	MT1G	2.31554	1.427e-06
ENSG00000169385	RSE2	2.31031	0.000423223
ENSG00000258227	CLEC5A	2.29581	1.36661e-10
ENSG00000205927	OLIG2	2.27376	7.26671e-06
ENSG00000123610	TNFAIP6	2.25508	0.000298478
ENSG00000104722	NEFM	2.25222	0.000121031
ENSG00000159261	CLDN14	2.201	1.50236e-05
ENSG00000188916	INSYN2A	2.19968	0.000172141
ENSG00000148677	ANKRD1	2.1704	0.000474625
ENSG00000186407	CD300E	2.15976	2.09673e-07
ENSG00000171346	KRT15	2.14007	5.43498e-05
ENSG00000248464	FGF10-AS1	2.1328	0.000313781
ENSG00000280780	JAKMIP2-AS1	2.13112	0.000104212
ENSG00000115009	CCL20	2.11664	0.000142351
ENSG00000151790	TDO2	2.11433	1.16378e-06
ENSG00000197587	DMBX1	2.09452	0.0019231
ENSG00000101331	CCM2L	2.04664	0.000332366
ENSG00000205364	MT1M	2.02746	3.67864e-06
ENSG00000152463	OLAH	2.0228	0.000188708
ENSG00000166670	MMP10	2.01692	3.39201e-06
ENSG00000156427	FGF18	2.01438	0.00062075
ENSG00000125538	IL1B	2.0138	3.875e-06
ENSG00000183019	MCEMP1	1.98332	0.0323442
ENSG00000166592	RRAD	1.97777	0.000362494
ENSG00000177272	KC3	1.94638	0.000479533
ENSG00000164188	RANBP3L	1.94462	0.00338538
ENSG00000136696	IL36B	1.92144	0.00192073
ENSG00000162771	GARIN4	1.91895	0.00216504
ENSG00000170837	GPR27	1.90836	0.000335104
ENSG00000173930	SLCO4C1	1.9072	5.11273e-05
ENSG00000159167	STC1	1.90495	0.00052375
ENSG00000124731	TREM1	1.90382	6.72332e-08
ENSG00000198576	ARC	1.89557	1.88356e-05
ENSG00000128564	VGF	1.88257	0.00801995
ENSG00000164746	C7orf57	1.88069	0.000326887
ENSG00000253368	TRNP1	1.87707	4.8237e-05
ENSG00000255398	HCAR3	1.87599	2.5122e-06
ENSG00000271503	CCL5	1.87337	0.000250863
ENSG00000135318	NT5E	1.8698	0.000410711
ENSG00000128165	ADM2	1.86038	3.82735e-06
ENSG00000185633	NDUFA4L2	1.8591	5.63014e-07
ENSG00000181773	GPR3	1.85443	1.23691e-05
ENSG00000226806	LCT-AS1	1.84172	2.26107e-06
ENSG00000136546	SCN7A	1.80106	0.00745062
ENSG00000182782	HCAR2	1.79725	3.79973e-06
ENSG00000041982	TNC	1.79278	9.51865e-06
ENSG00000122756	CNTFR	1.79148	0.00227078
ENSG00000162641	AKD1	1.7905	0.00108895
ENSG00000184292	TACSTD2	1.78838	4.02935e-05
ENSG00000143333	RGS16	1.78799	6.8113e-08
ENSG00000168334	XIRP1	1.78415	0.00111566
ENSG00000179148	ALOXE3	1.76462	0.00043157
ENSG00000203883	SOX18	1.76263	0.00166364
ENSG00000101255	TRIB3	1.75822	1.63623e-08
ENSG00000148344	PTGES	1.7528	0.000247399
ENSG00000103647	CORO2B	1.74154	0.000204298
ENSG00000187479	C11orf96	1.73112	0.00511968
ENSG00000175832	ETV4	1.71223	0.00536855
ENSG00000237596	PDE7B-AS1	1.71223	0.00418869
ENSG00000236719	OVAAL	1.71135	0.00702174
ENSG00000120471	TP53AIP1	1.70635	0.00732665
ENSG00000197249	SERPI1	1.70316	1.7165e-07
ENSG00000163629	PTPN13	1.70206	8.44607e-07
ENSG00000137203	TFAP2A	1.70114	0.00233586
ENSG00000152583	SPARCL1	1.70081	0.00627634
ENSG00000168078	PBK	1.69921	3.93879e-06
ENSG00000101292	PROKR2	1.68079	0.00899568
ENSG00000179603	GRM8	1.67707	0.000587906
ENSG00000180616	SSTR2	1.66509	0.000359726
ENSG00000184005	ST6GALC3	1.6601	0.0015295
ENSG00000165794	SLC39A2	1.65945	0.00213059
ENSG00000145936	KCNMB1	1.64538	9.38996e-08
ENSG00000118160	SLC8A2	1.64207	0.000652104
ENSG00000012223	LTF	1.63332	0.00377462
ENSG00000135069	PSAT1	1.62638	1.83485e-08
ENSG00000173267	SNCG	1.62415	1.3635e-06
ENSG00000133134	BEX2	1.61333	0.000168927
ENSG00000262406	MMP12	1.61247	3.14391e-05
ENSG00000092621	PHGDH	1.61182	1.4205e-05
ENSG00000092850	TEKT2	1.6092	0.00338853
ENSG00000226979	LTA	1.60806	0.00321249
ENSG00000124216	SI1	1.60295	0.000616692
ENSG00000136881	BAAT	1.595	0.00496743
ENSG00000114251	WNT5A	1.59465	6.20652e-09
ENSG00000184156	KCNQ3	1.5928	3.34548e-09
ENSG00000198417	MT1F	1.58834	5.34748e-08
ENSG00000121895	TMEM156	1.58745	0.000223681
ENSG00000179546	HTR1D	1.58354	0.00184298
ENSG00000179300	RTL3	1.57934	0.0178296
ENSG00000125726	CD70	1.5785	0.0106939
ENSG00000104918	RETN	1.57517	0.0225179
ENSG00000196517	SLC6A9	1.57294	3.65823e-05
ENSG00000183196	CHST6	1.56938	0.00148032
ENSG00000260788	CEDORA	1.56703	0.00324893
ENSG00000278195	SSTR3	1.56581	0.0113802
ENSG00000229647	MYOSLID	1.56552	0.00355623
ENSG00000179348	GATA2	1.55173	0.00674743
ENSG00000178773	CPNE7	1.53526	0.000716083
ENSG00000145911	N4BP3	1.53142	3.32274e-07
ENSG00000176049	JAKMIP2	1.52672	1.53746e-11
ENSG00000171517	LPAR3	1.51908	2.97676e-05
ENSG00000125740	FOSB	1.51694	5.68511e-05
ENSG00000177398	UMODL1	1.51316	0.00611664
ENSG00000142765	SYTL1	1.49432	4.69905e-09
ENSG00000007314	SCN4A	1.49035	0.0084993
ENSG00000276085	CCL3L3	1.4865	4.38737e-06
ENSG00000227431	CSE1L-DT	1.48236	0.00996529
ENSG00000129354	AP1M2	1.48187	0.00543496
ENSG00000136010	ALDH1L2	1.48039	1.7735e-07
ENSG00000257335	MGAM	1.46593	4.94005e-07
ENSG00000148357	HMCN2	1.46505	0.0139616
ENSG00000112195	TREML2	1.46466	0.000811404
ENSG00000144407	PTH2R	1.46226	0.00939363
ENSG00000148798	INA	1.45328	0.000105062
ENSG00000290710	HLA-V	1.44279	0.0157849
ENSG00000183760	ACP7	1.44169	0.0136383
ENSG00000253831	ETV3L	1.44082	2.25006e-06
ENSG00000255874	PRECSIT	1.44059	0.000630027
ENSG00000183054	RGPD6	1.4389	0.0334785
ENSG00000135406	PRPH	1.4305	0.00595298
ENSG00000065325	GLP2R	1.43024	0.00032202
ENSG00000145040	UCN2	1.42662	4.63862e-05
ENSG00000164171	ITGA2	1.42371	2.84173e-06
ENSG00000149948	HMGA2	1.41822	7.34689e-06
ENSG00000165795	NDRG2	1.41621	3.95675e-07
ENSG00000171056	SOX7	1.40613	1.1638e-05
ENSG00000196878	LAMB3	1.40253	2.21609e-08
ENSG00000188996	HUS1B	1.3984	0.00244613
ENSG00000221955	SLC12A8	1.39554	4.57392e-07
ENSG00000156265	MAP3K7CL	1.39311	0.00434515
ENSG00000172927	MYEOV	1.39286	0.00327513
ENSG00000080618	CPB2	1.39226	0.0134309
ENSG00000227210	WDR35-DT	1.39034	0.0292335
ENSG00000277586	NEFL	1.38949	0.00304367
ENSG00000017483	SLC38A5	1.3846	0.0028664
ENSG00000163827	LRRC2	1.38421	0.0260572
ENSG00000049249	TNFRSF9	1.38291	0.00533189
ENSG00000120278	PLEKHG1	1.38288	0.0260733
ENSG00000181649	PHLDA2	1.38039	2.34469e-06
ENSG00000140465	CYP1A1	1.3783	0.0124843
ENSG00000169884	WNT10B	1.37661	0.00145922
ENSG00000178031	ADAMTSL1	1.3753	0.00862447
ENSG00000250174	MYLK-AS2	1.37524	0.000194336
ENSG00000018625	ATP1A2	1.3751	0.00388716
ENSG00000101187	SLCO4A1	1.3748	3.21542e-08
ENSG00000131019	ULBP3	1.37433	0.00223708
ENSG00000125245	GPR18	1.37187	0.034158
ENSG00000183742	MACC1	1.37044	1.91165e-07
ENSG00000136535	TBR1	1.36655	0.00447594
ENSG00000167103	PIP5KL1	1.36474	0.00390944
ENSG00000174521	TTC9B	1.3637	0.0337604
ENSG00000123689	G0S2	1.36016	0.000503628
ENSG00000183128	CALHM3	1.35823	0.0205057
ENSG00000173391	OLR1	1.35497	7.61819e-07
ENSG00000130477	UNC13A	1.34449	0.00135591
ENSG00000102359	SRPX2	1.34416	4.42762e-07
ENSG00000105048	TNNT1	1.3434	1.31842e-10
ENSG00000147166	ITGB1BP2	1.34286	0.000137082
ENSG00000170745	KCNS3	1.33275	0.00783626
ENSG00000078081	LAMP3	1.33023	0.000234707
ENSG00000026559	KCNG1	1.32896	0.000908345
ENSG00000273604	EPOP	1.3282	1.11776e-05
ENSG00000255587	RAB44	1.32731	0.0103035
ENSG00000173269	MMRN2	1.32692	8.59889e-06
ENSG00000256746	MADD-AS1	1.32665	0.010075
ENSG00000163082	SGPP2	1.32458	0.00652954
ENSG00000159556	ISL2	1.32131	0.048011
ENSG00000284690	CD300H	1.32067	0.00990307
ENSG00000118094	TREH	1.31382	0.0477664
ENSG00000257588	AQP5-AS1	1.30918	0.00928924
ENSG00000188993	LRRC66	1.30815	0.0214668
ENSG00000127585	FBXL16	1.30644	0.000320665
ENSG00000196611	MMP1	1.30212	0.00338538
ENSG00000198910	L1CAM	1.30116	0.0071477
ENSG00000182798	MAGEB17	1.2993	0.00273062
ENSG00000188211	NCR3LG1	1.29859	1.34553e-08
ENSG00000126262	FFAR2	1.29494	2.68348e-06
ENSG00000207719	MIR623	1.28938	0.00391133
ENSG00000006283	CAC1G	1.28677	0.00420224
ENSG00000186998	EMID1	1.28529	0.0247534
ENSG00000258137	GPR84-AS1	1.28499	0.0116794
ENSG00000168306	ACOX2	1.28122	4.13704e-07
ENSG00000113739	STC2	1.27818	0.00268468
ENSG00000187193	MT1X	1.27798	3.63157e-07
ENSG00000112164	GLP1R	1.27623	0.046839
ENSG00000187116	LILRA5	1.2734	2.70412e-05
ENSG00000165685	TMEM52B	1.27117	4.4178e-07
ENSG00000149328	GLB1L2	1.2698	0.000361284
ENSG00000197208	SLC22A4	1.26918	7.62912e-08
ENSG00000132688	NES	1.26898	5.25117e-08
ENSG00000181634	TNFSF15	1.26788	4.56857e-06
ENSG00000213085	CFAP45	1.267	0.0171568
ENSG00000101213	PTK6	1.26146	0.0139059
ENSG00000101825	MXRA5	1.26091	3.3378e-05
ENSG00000152766	ANKRD22	1.25796	0.00786115
ENSG00000095587	TLL2	1.25444	0.0154193
ENSG00000167861	HID1	1.25393	0.000880332
ENSG00000259803	SLC22A31	1.25321	0.0165622
ENSG00000271133	ITGB8-AS1	1.24495	0.00021628
ENSG00000137757	CASP5	1.24411	0.000491439
ENSG00000104783	KCNN4	1.24388	1.45078e-07
ENSG00000257446	ZNF878	1.24358	0.0284657
ENSG00000130368	MAS1	1.24201	0.0291345
ENSG00000118473	SGIP1	1.24163	0.000175468
ENSG00000175592	FOSL1	1.24047	1.555e-07
ENSG00000197106	SLC6A17	1.23981	0.00152261
ENSG00000173432	SAA1	1.23969	0.0242093
ENSG00000156206	CFAP161	1.23745	0.00967075
ENSG00000175093	SPSB4	1.23734	0.0334787
ENSG00000163735	CXCL5	1.23595	0.0412836
ENSG00000102387	TAF7L	1.23409	0.0372072
ENSG00000173728	SPMIP3	1.23274	0.0252218
ENSG00000166920	C15orf48	1.23018	2.75099e-05
ENSG00000101222	SPEF1	1.22983	0.0296761
ENSG00000136999	CCN3	1.22719	7.23489e-07
ENSG00000135625	EGR4	1.2246	0.00702164
ENSG00000066248	NGEF	1.22382	0.0113843
ENSG00000164047	CAMP	1.21983	0.00120846
ENSG00000141750	STAC2	1.21937	0.000456884
ENSG00000205856	C22orf42	1.21636	0.0286579
ENSG00000125787	GNRH2	1.21256	0.00590943
ENSG00000163421	PROK2	1.20604	0.0351722
ENSG00000148848	ADAM12	1.20459	2.04773e-07
ENSG00000241322	FBXW10B	1.2042	0.0369039
ENSG00000188266	HYKK	1.20261	0.0173923
ENSG00000251179	TMEM92-AS1	1.2023	0.0100166
ENSG00000283154	IQCJ-SCHIP1	1.1997	0.0160006
ENSG00000137673	MMP7	1.19923	6.66575e-05
ENSG00000263513	FAM72C	1.19876	0.0091532
ENSG00000284481	MIR1292	1.19687	0.0128227
ENSG00000115963	RND3	1.19609	1.84953e-09
ENSG00000160326	SLC2A6	1.19467	0.000218811
ENSG00000177469	CAVIN1	1.19205	2.04773e-07
ENSG00000135269	TES	1.1879	4.70282e-07
ENSG00000128422	KRT17	1.18771	0.000381123
ENSG00000105926	PALS2	1.18728	3.60506e-08
ENSG00000128918	ALDH1A2	1.18472	1.08728e-10
ENSG00000137252	HCRTR2	1.18444	0.0320309
ENSG00000161638	ITGA5	1.18268	1.07518e-08
ENSG00000158481	CD1C	1.18132	0.000146904
ENSG00000118432	CNR1	1.18131	7.04461e-05
ENSG00000169715	MT1E	1.17925	8.22531e-07
ENSG00000205362	MT1A	1.1765	0.0282071
ENSG00000135454	B4GALNT1	1.17316	0.00928642
ENSG00000158486	DH3	1.17249	0.0479765
ENSG00000277632	CCL3	1.16987	4.58052e-08
ENSG00000136286	MYO1G	1.1694	5.25641e-08
ENSG00000165383	LRRC18	1.16922	0.00749859
ENSG00000143515	ATP8B2	1.16872	6.18216e-05
ENSG00000170775	GPR37	1.16801	0.0301303
ENSG00000258947	TUBB3	1.16688	0.0251065
ENSG00000101188	NTSR1	1.16209	0.0271779
ENSG00000266826	IGBP1C	1.16074	0.00237002
ENSG00000094804	CDC6	1.16045	3.16365e-07
ENSG00000160200	CBS	1.15971	4.71602e-08
ENSG00000170681	CAVIN4	1.1571	9.87502e-05
ENSG00000095932	SMIM24	1.15696	0.0360412
ENSG00000168209	DDIT4	1.1568	5.91604e-08
ENSG00000152592	DMP1	1.1568	0.049159
ENSG00000143674	MAP3K21	1.15452	3.54419e-06
ENSG00000157800	SLC37A3	1.15404	1.32249e-06
ENSG00000008056	SYN1	1.15265	0.0252709
ENSG00000204086	RPA4	1.15163	0.0396071
ENSG00000188522	FAM83G	1.15006	2.04412e-07
ENSG00000173080	RXFP4	1.14948	0.0194656
ENSG00000182809	CRIP2	1.14756	0.0336037
ENSG00000108932	SLC16A6	1.14506	0.000942929
ENSG00000113356	POLR3G	1.13462	1.15538e-07
ENSG00000137819	PAQR5	1.13462	3.83671e-12
ENSG00000207870	MIR221	1.13333	0.000423801
ENSG00000158164	TMSB15A	1.13132	0.0345439
ENSG00000106366	SERPINE1	1.13128	0.000233366
ENSG00000106089	STX1A	1.13103	9.66537e-07
ENSG00000146904	EPHA1	1.12915	0.0356888
ENSG00000142512	SIGLEC10	1.12909	6.29753e-05
ENSG00000146054	TRIM7	1.12841	6.82609e-06
ENSG00000290838	NCF1B	1.12601	0.0461236
ENSG00000176177	ENTHD1	1.12422	0.0117608
ENSG00000178860	MSC	1.12339	0.000301034
ENSG00000103021	CCDC113	1.12227	2.60161e-05
ENSG00000197921	HES5	1.11967	0.011634
ENSG00000158517	NCF1	1.11767	0.000221887
ENSG00000166246	DAF8	1.11765	0.00282148
ENSG00000127507	ADGRE2	1.11604	2.85659e-10
ENSG00000168427	KLHL30	1.11292	0.0465528
ENSG00000111424	VDR	1.11003	1.29528e-10
ENSG00000147465	STAR	1.10937	0.0390142
ENSG00000171786	NHLH1	1.109	0.000514218
ENSG00000111837	MAK	1.10662	0.00795896
ENSG00000019169	MARCO	1.1056	0.00626742
ENSG00000111879	FAM184A	1.1048	0.0253146
ENSG00000187772	LIN28B	1.1037	9.15777e-10
ENSG00000117525	F3	1.10263	0.000405824
ENSG00000171798	KNDC1	1.10031	0.000296866
ENSG00000163032	VSNL1	1.09949	7.47913e-05
ENSG00000144596	GRIP2	1.09944	8.91997e-06
ENSG00000101447	FAM83D	1.09696	0.000332704
ENSG00000013619	MAMLD1	1.09613	1.81447e-06
ENSG00000183578	TNFAIP8L3	1.09402	3.63157e-07
ENSG00000100558	PLEK2	1.09324	1.13954e-09
ENSG00000100604	CHGA	1.08917	0.0090748
ENSG00000152760	DYNLT5	1.0852	0.00039608
ENSG00000171848	RRM2	1.08242	3.43471e-06
ENSG00000105855	ITGB8	1.0807	3.63157e-07
ENSG00000175315	CST6	1.07933	0.00693672
ENSG00000110660	SLC35F2	1.07867	0.00115328
ENSG00000188766	SPRED3	1.07858	1.83536e-05
ENSG00000136689	IL1RN	1.07765	3.52642e-06
ENSG00000184545	DUSP8	1.07745	8.44607e-07
ENSG00000138821	SLC39A8	1.07667	7.46139e-06
ENSG00000164236	ANKRD33B	1.07109	0.000716083
ENSG00000139514	SLC7A1	1.07092	1.02977e-09
ENSG00000169402	RSPH10B2	1.0703	0.0138927
ENSG00000007968	E2F2	1.06989	1.07757e-06
ENSG00000084734	GCKR	1.06962	0.0447122
ENSG00000277639	CHD9NB	1.06912	2.39319e-05
ENSG00000157657	ZNF618	1.06803	2.24467e-07
ENSG00000244242	IFITM10	1.06797	0.000145601
ENSG00000140519	RHCG	1.06649	0.00480126
ENSG00000187867	PALM3	1.06555	0.0287611
ENSG00000122863	CHST3	1.06462	0.00315723
ENSG00000184515	BEX5	1.06393	0.0223971
ENSG00000174945	AMZ1	1.06372	0.000189628
ENSG00000100065	CARD10	1.063	0.00568532
ENSG00000006118	TMEM132A	1.05635	0.00022759
ENSG00000161270	NPHS1	1.05599	0.0287296
ENSG00000091409	ITGA6	1.0554	2.14356e-08
ENSG00000115414	FN1	1.05391	0.0127406
ENSG00000147100	SLC16A2	1.05032	7.65335e-06
ENSG00000155893	PXYLP1	1.04849	2.08542e-05
ENSG00000073150	PANX2	1.04833	3.46912e-06
ENSG00000186193	SAPCD2	1.0436	4.26267e-07
ENSG00000196923	PDLIM7	1.04356	1.8318e-08
ENSG00000196778	OR52K1	1.04279	0.0380859
ENSG00000137731	FXYD2	1.04164	0.0024953
ENSG00000182759	MAFA	1.03688	0.00269439
ENSG00000013588	GPRC5A	1.0355	0.0148789
ENSG00000114315	HES1	1.03501	0.0351552
ENSG00000166825	ANPEP	1.02928	2.33169e-06
ENSG00000115844	DLX2	1.02913	0.04299
ENSG00000170426	SDR9C7	1.02809	0.0434757
ENSG00000099958	DERL3	1.02729	0.000500707
ENSG00000135749	PCNX2	1.02614	6.34259e-08
ENSG00000174990	CA5A	1.02549	0.00394805
ENSG00000115828	QPCT	1.02449	9.95398e-06
ENSG00000035664	DAPK2	1.02444	0.000406564
ENSG00000151651	ADAM8	1.02387	0.000202439
ENSG00000120875	DUSP4	1.02377	0.000323536
ENSG00000117091	CD48	1.02278	9.10931e-07
ENSG00000132704	FCRL2	1.02157	0.0366499
ENSG00000237714	P4HA2-AS1	1.02026	0.0466974
ENSG00000134824	FADS2	1.01868	0.00010303
ENSG00000175697	GPR156	1.01638	7.59112e-07
ENSG00000151012	SLC7A11	1.0161	0.000154408
ENSG00000132692	BCAN	1.01565	8.5556e-05
ENSG00000185567	AHK2	1.01441	0.00167624
ENSG00000102230	PCYT1B	1.01374	0.0294667
ENSG00000158477	CD1A	1.01371	5.85246e-05
ENSG00000004848	ARX	1.01299	0.0393384
ENSG00000011422	PLAUR	1.01224	3.81394e-08
ENSG00000114646	CSPG5	1.01146	0.00767287
ENSG00000171476	HOPX	1.0098	0.037307
ENSG00000125148	MT2A	1.00943	3.56703e-08
ENSG00000261210	CLEC19A	1.00857	7.29316e-07
ENSG00000118785	SPP1	1.00771	2.88244e-11
ENSG00000112038	OPRM1	1.00424	0.0173046
ENSG00000158825	CDA	1.00269	0.00132637
ENSG00000188761	BCL2L15	0.99997	0.0401787
ENSG00000183840	GPR39	0.996928	0.000106728
ENSG00000204815	ODAD4	0.99552	0.0130242
ENSG00000184838	PRR16	0.995392	0.000256015
ENSG00000167077	MEI1	0.995338	6.02556e-05
ENSG00000103257	SLC7A5	0.99244	3.30939e-05
ENSG00000154146	NRGN	0.991736	1.02316e-06
ENSG00000241697	TMEFF1	0.991442	0.033766
ENSG00000131095	GFAP	0.988762	0.0334976
ENSG00000102743	SLC25A15	0.987958	5.64255e-08
ENSG00000169116	PARM1	0.985115	0.00123749
ENSG00000166257	SCN3B	0.981832	0.0008434
ENSG00000163069	SGCB	0.981064	1.15787e-07
ENSG00000132718	SYT11	0.979257	2.88061e-10
ENSG00000137869	CYP19A1	0.972857	0.0123748
ENSG00000100985	MMP9	0.971336	0.0030269
ENSG00000183696	UPP1	0.971113	1.69991e-07
ENSG00000166546	BEAN1	0.970408	2.26817e-07
ENSG00000101057	MYBL2	0.970169	5.29829e-05
ENSG00000170439	TMT1B	0.968631	0.0104809
ENSG00000171208	NETO2	0.967472	6.92121e-09
ENSG00000065534	MYLK	0.966787	3.01431e-06
ENSG00000115616	SLC9A2	0.965203	0.0446414
ENSG00000232810	TNF	0.960827	2.24716e-05
ENSG00000255733	IFNG-AS1	0.957217	0.0368654
ENSG00000157856	DRC1	0.956782	0.0175376
ENSG00000168913	ENHO	0.954135	0.0122899
ENSG00000166317	SYNPO2L	0.950036	0.049679
ENSG00000197905	TEAD4	0.949743	3.17943e-05
ENSG00000184371	CSF1	0.949355	3.28934e-06
ENSG00000196979	GPRACR	0.948891	3.65378e-06
ENSG00000155066	PROM2	0.947308	6.79823e-05
ENSG00000197747	S100A10	0.94348	5.01139e-08
ENSG00000115008	IL1A	0.943326	0.0296859
ENSG00000130707	ASS1	0.942709	0.00130085
ENSG00000126583	PRKCG	0.940938	0.0368536
ENSG00000184221	OLIG1	0.939798	0.00225341
ENSG00000276070	CCL4L2	0.938196	0.000956253
ENSG00000196754	S100A2	0.938153	0.0102389
ENSG00000155011	DKK2	0.937857	0.000412617
ENSG00000117650	NEK2	0.937506	0.000220042
ENSG00000155367	PPM1J	0.937014	0.00216487
ENSG00000164136	IL15	0.931775	0.00317284
ENSG00000179044	EXOC3L1	0.930168	0.0390188
ENSG00000184661	CDCA2	0.929656	3.31138e-05
ENSG00000128641	MYO1B	0.9295	8.99617e-05
ENSG00000170801	HTRA3	0.928661	0.00156926
ENSG00000111962	UST	0.928253	1.07649e-08
ENSG00000106070	GRB10	0.926405	0.000218387
ENSG00000144354	CDCA7	0.924825	0.00338649
ENSG00000266370	MIR3657	0.922743	0.0351583
ENSG00000164949	GEM	0.92082	5.44474e-05
ENSG00000158488	CD1E	0.920311	0.0355922
ENSG00000134070	IRAK2	0.920114	2.13096e-10
ENSG00000073756	PTGS2	0.919762	7.02443e-05
ENSG00000065328	MCM10	0.919148	0.000821763
ENSG00000160161	CILP2	0.916799	0.00210211
ENSG00000166851	PLK1	0.911774	2.49912e-06
ENSG00000171241	SHCBP1	0.911167	1.6772e-06
ENSG00000144136	SLC20A1	0.910368	8.76607e-07
ENSG00000184557	SOCS3	0.910084	4.17858e-07
ENSG00000018280	SLC11A1	0.909628	4.41959e-06
ENSG00000198805	PNP	0.907957	4.12589e-07
ENSG00000114268	PFKFB4	0.907226	9.80592e-09
ENSG00000078018	MAP2	0.906442	1.40875e-05
ENSG00000024526	DEPDC1	0.904515	4.66498e-05
ENSG00000107249	GLIS3	0.903363	0.00959445
ENSG00000172893	DHCR7	0.903279	7.03179e-05
ENSG00000182575	NXPH3	0.901325	2.4726e-06
ENSG00000104689	TNFRSF10A	0.90032	2.38118e-05
ENSG00000165891	E2F7	0.899908	0.000326291
ENSG00000133048	CHI3L1	0.897992	6.34403e-07
ENSG00000111981	ULBP1	0.897871	0.00165892
ENSG00000029534	ANK1	0.896654	0.0250695
ENSG00000186907	RTN4RL2	0.896378	0.00123754
ENSG00000173262	SLC2A14	0.892809	0.0113581
ENSG00000126709	IFI6	0.892614	0.00111575
ENSG00000164045	CDC25A	0.892446	3.2412e-08
ENSG00000165474	GJB2	0.892153	0.00476977
ENSG00000093009	CDC45	0.890218	0.000354445
ENSG00000173868	PHOSPHO1	0.890017	0.00102708
ENSG00000081803	CADPS2	0.887781	9.1917e-05
ENSG00000164929	BAALC	0.886056	0.00116919
ENSG00000259426	KIF23-AS1	0.885864	0.00240306
ENSG00000140284	SLC27A2	0.885349	0.0482485
ENSG00000143067	ZNF697	0.884136	6.32984e-07
ENSG00000132965	ALOX5AP	0.883805	2.95568e-05
ENSG00000137807	KIF23	0.881346	8.59889e-06
ENSG00000104549	SQLE	0.880285	9.73777e-05
ENSG00000259207	ITGB3	0.878563	2.38549e-07
ENSG00000225684	FAM225B	0.876875	0.00967075
ENSG00000153721	CNKSR3	0.87672	5.32597e-07
ENSG00000231528	FAM225A	0.875921	0.0001457
ENSG00000169710	FASN	0.875791	9.2249e-07
ENSG00000116675	DJC6	0.875276	0.00787184
ENSG00000166165	CKB	0.873299	0.00057204
ENSG00000175063	UBE2C	0.873159	0.00018726
ENSG00000134917	ADAMTS8	0.872386	0.0222036
ENSG00000166123	GPT2	0.871388	9.02268e-09
ENSG00000065621	GSTO2	0.870608	0.000525488
ENSG00000110092	CCND1	0.868905	2.19719e-05
ENSG00000184232	OAF	0.86684	6.1356e-05
ENSG00000157193	LRP8	0.866191	8.56039e-08
ENSG00000165480	SKA3	0.865985	0.000655016
ENSG00000166664	CHRFAM7A	0.864727	0.045615
ENSG00000229867	STEAP3-AS1	0.864024	0.0458547
ENSG00000124191	TOX2	0.862252	4.72895e-05
ENSG00000261656	BEAN1-AS1	0.859561	0.0135525
ENSG00000171657	GPR82	0.858136	6.23918e-05
ENSG00000130751	NPAS1	0.858118	0.000364937
ENSG00000128965	CHAC1	0.856171	4.36461e-05
ENSG00000197506	SLC28A3	0.855389	4.12346e-05
ENSG00000105088	OLFM2	0.854992	0.00387697
ENSG00000115107	STEAP3	0.854448	9.5296e-07
ENSG00000173546	CSPG4	0.849995	0.000503096
ENSG00000102265	TIMP1	0.847682	6.17368e-05
ENSG00000149485	FADS1	0.846295	1.39846e-06
ENSG00000243927	MRPS6	0.846164	6.32984e-07
ENSG00000117399	CDC20	0.843139	0.000119056
ENSG00000167779	IGFBP6	0.842498	0.00216615
ENSG00000169607	CKAP2L	0.842177	8.81681e-05
ENSG00000221241	SNORD88A	0.842134	0.0370005
ENSG00000106327	TFR2	0.840644	0.000175739
ENSG00000108691	CCL2	0.839228	5.08683e-05
ENSG00000113161	HMGCR	0.838528	1.87505e-06
ENSG00000268500	SIGLEC5	0.834879	0.0018207
ENSG00000167748	KLK1	0.833628	0.00170547
ENSG00000174371	EXO1	0.833566	5.69842e-05
ENSG00000165244	ZNF367	0.832753	0.000129414
ENSG00000182985	CADM1	0.83238	1.81904e-06
ENSG00000112742	TTK	0.832006	5.38986e-05
ENSG00000067057	PFKP	0.830235	4.18169e-13
ENSG00000267467	APOC4	0.830158	0.00107648
ENSG00000131153	GINS2	0.828838	0.00019902
ENSG00000163040	CCDC74A	0.828293	3.57592e-07
ENSG00000139734	DIAPH3	0.827946	2.17727e-05
ENSG00000164683	HEY1	0.827668	0.012419
ENSG00000246582	TNFRSF10A-DT	0.824352	0.000568805
ENSG00000139318	DUSP6	0.819066	0.000700559
ENSG00000138180	CEP55	0.817586	4.62701e-05
ENSG00000127423	AUNIP	0.817146	6.65715e-05
ENSG00000186818	LILRB4	0.816736	9.39391e-05
ENSG00000134333	LDHA	0.815192	1.6536e-08
ENSG00000148773	MKI67	0.814973	3.24468e-05
ENSG00000057704	TMCC3	0.81335	0.00280005
ENSG00000165178	NCF1C	0.813232	0.0022634
ENSG00000010310	GIPR	0.812477	7.13278e-05
ENSG00000135374	ELF5	0.809701	0.00754048
ENSG00000231274	SBK3	0.809362	0.030066
ENSG00000052802	MSMO1	0.809327	0.000350444
ENSG00000203805	PLPP4	0.808107	0.000786213
ENSG00000163395	IGFN1	0.80806	0.0409586
ENSG00000008300	CELSR3	0.807831	1.38931e-06
ENSG00000133055	MYBPH	0.807413	0.000131314
ENSG00000118193	KIF14	0.80695	0.000106333
ENSG00000175505	CLCF1	0.806903	0.000208448
ENSG00000130164	LDLR	0.806824	0.00161395
ENSG00000158286	RNF207	0.805901	0.00147845
ENSG00000267416	HEATR6-DT	0.805835	0.00787638
ENSG00000183010	PYCR1	0.802858	0.000610397
ENSG00000115138	POMC	0.80269	0.0340985
ENSG00000101306	MYLK2	0.80224	0.0274195
ENSG00000237232	ZNF295-AS1	0.80202	0.0456251
ENSG00000111181	SLC6A12	0.802	3.07586e-06
ENSG00000188613	NOS1	0.801741	0.000808529
ENSG00000106436	MYL10	0.801686	0.0231023
ENSG00000111012	CYP27B1	0.801445	0.00690182
ENSG00000256940	PPP1R14B-AS1	0.801108	0.00121429
ENSG00000148926	ADM	0.796833	0.000160855
ENSG00000023445	BIRC3	0.794594	0.0028664
ENSG00000102007	PLP2	0.794388	5.53487e-09
ENSG00000143476	DTL	0.79044	0.000132962
ENSG00000198901	PRC1	0.790117	0.00708972
ENSG00000188760	TMEM198	0.789113	0.00926532
ENSG00000234906	APOC2	0.788593	0.000703409
ENSG00000116133	DHCR24	0.786684	8.05491e-05
ENSG00000149564	ESAM	0.785518	0.0120385
ENSG00000106638	TBL2	0.784325	1.99341e-05
ENSG00000145386	CC2	0.783568	0.000156518
ENSG00000175040	CHST2	0.783222	9.2067e-07
ENSG00000090889	KIF4A	0.78226	0.000906413
ENSG00000187583	PLEKHN1	0.780254	0.034578
ENSG00000112972	HMGCS1	0.780163	3.1201e-07
ENSG00000285825	CCDC15-DT	0.778536	0.0447645
ENSG00000106236	NPTX2	0.778344	0.00789067
ENSG00000143028	SYPL2	0.778229	1.37311e-06
ENSG00000088325	TPX2	0.777727	3.21243e-05
ENSG00000140534	TICRR	0.77723	0.000857055
ENSG00000131015	ULBP2	0.774216	0.000308257
ENSG00000229859	PGA3	0.771311	0.0196873
ENSG00000173894	CBX2	0.770593	0.00644892
ENSG00000092853	CLSPN	0.769453	0.000128155
ENSG00000065911	MTHFD2	0.769267	1.30957e-08
ENSG00000024422	EHD2	0.76914	0.0309296
ENSG00000138028	CGREF1	0.767947	0.0117276
ENSG00000198720	ANKRD13B	0.767875	0.00012271
ENSG00000028277	POU2F2	0.767824	2.257e-07
ENSG00000143546	S100A8	0.767526	0.0100347
ENSG00000164211	STARD4	0.766203	2.22813e-05
ENSG00000136068	FLNB	0.765405	5.53443e-05
ENSG00000078269	SYNJ2	0.765386	6.49034e-09
ENSG00000128342	LIF	0.764849	0.00232703
ENSG00000127561	SYNGR3	0.7647	0.0255513
ENSG00000080986	NDC80	0.764425	0.00134861
ENSG00000198826	ARHGAP11A	0.764237	1.52229e-05
ENSG00000136830	NIBAN2	0.762489	3.58027e-08
ENSG00000085563	ABCB1	0.761823	8.7266e-06
ENSG00000189320	FAM180A	0.7616	0.0439279
ENSG00000180549	FUT7	0.761427	0.00653985
ENSG00000123485	HJURP	0.761416	0.000139643
ENSG00000134690	CDCA8	0.761176	1.24983e-05
ENSG00000148082	SHC3	0.759556	1.11352e-06
ENSG00000147459	DOCK5	0.758537	6.34485e-08
ENSG00000240764	PCDHGC5	0.758042	0.000311488
ENSG00000187801	ZFP69B	0.757056	1.53191e-06
ENSG00000177602	HASPIN	0.755733	2.04534e-05
ENSG00000115641	FHL2	0.75561	0.000524826
ENSG00000132182	NUP210	0.753693	6.332e-07
ENSG00000265533	DSEL-AS1	0.753129	0.0454103
ENSG00000176428	VPS37D	0.752897	0.0106226
ENSG00000275302	CCL4	0.751644	5.3074e-05
ENSG00000115758	ODC1	0.750646	1.92071e-07
ENSG00000005471	ABCB4	0.750016	0.000609915
ENSG00000165140	FBP1	0.749947	4.2585e-06
ENSG00000189057	FAM111B	0.749256	0.000930374
ENSG00000163661	PTX3	0.748972	0.00630839
ENSG00000237649	KIFC1	0.748801	9.34725e-05
ENSG00000105810	CDK6	0.748602	1.08728e-10
ENSG00000176170	SPHK1	0.74841	0.000115214
ENSG00000090530	P3H2	0.747642	8.8021e-07
ENSG00000072571	HMMR	0.747161	0.000536571
ENSG00000089685	BIRC5	0.747131	0.000437689
ENSG00000167513	CDT1	0.746257	0.000560266
ENSG00000115232	ITGA4	0.745813	7.56884e-09
ENSG00000198363	ASPH	0.745026	2.57529e-09
ENSG00000137309	HMGA1	0.743652	2.59608e-06
ENSG00000108179	PPIF	0.740607	1.02188e-08
ENSG00000171989	LDHAL6B	0.740026	0.00252272
ENSG00000276043	UHRF1	0.739937	0.000775615
ENSG00000006638	TBXA2R	0.739564	1.55491e-06
ENSG00000281103	TRG-AS1	0.739539	4.18707e-07
ENSG00000166963	MAP1A	0.738931	2.43192e-06
ENSG00000137507	LRRC32	0.738716	0.0130501
ENSG00000009950	MLXIPL	0.738628	0.00464674
ENSG00000141384	TAF4B	0.73808	0.001674
ENSG00000163449	TMEM169	0.737546	0.00162741
ENSG00000186185	KIF18B	0.73675	0.000283778
ENSG00000178623	GPR35	0.736493	0.000542029
ENSG00000154640	BTG3	0.736389	2.3801e-05
ENSG00000135424	ITGA7	0.735227	0.000134021
ENSG00000126787	DLGAP5	0.735111	0.000845214
ENSG00000115163	CENPA	0.734177	0.000144576
ENSG00000108106	UBE2S	0.732799	1.01922e-07
ENSG00000277258	PCGF2	0.73244	4.62657e-06
ENSG00000164109	MAD2L1	0.731914	0.000265342
ENSG00000254598	CSNK2A3	0.731505	0.00142887
ENSG00000196154	S100A4	0.730142	6.80872e-09
ENSG00000170396	ZNF804A	0.729757	1.93066e-07
ENSG00000136842	TMOD1	0.727315	0.0489817
ENSG00000140479	PCSK6	0.725696	4.01175e-07
ENSG00000139626	ITGB7	0.725385	0.00214402
ENSG00000162430	SELENON	0.722991	2.48215e-06
ENSG00000134531	EMP1	0.722648	1.15942e-06
ENSG00000166394	CYB5R2	0.722396	0.00204256
ENSG00000278540	ACACA	0.722152	1.57158e-06
ENSG00000111696	NT5DC3	0.721656	2.78487e-06
ENSG00000132003	ZSWIM4	0.720006	0.000974246
ENSG00000159231	CBR3	0.719543	5.26568e-06
ENSG00000069020	MAST4	0.71771	0.0080696
ENSG00000101000	PROCR	0.717432	5.66393e-08
ENSG00000154839	SKA1	0.715631	0.00118124
ENSG00000169679	BUB1	0.71487	4.95932e-05
ENSG00000065809	FAM107B	0.714471	3.60103e-07
ENSG00000197471	SPN	0.713908	8.04385e-12
ENSG00000196420	S100A5	0.713506	0.00546884
ENSG00000141526	SLC16A3	0.713252	1.06492e-06
ENSG00000251230	MIR3945HG	0.713107	0.0160661
ENSG00000080573	COL5A3	0.712776	0.0280464
ENSG00000111817	DSE	0.712744	2.72112e-10
ENSG00000171451	DSEL	0.710498	0.00112067
ENSG00000198743	SLC5A3	0.710108	2.16383e-05
ENSG00000109805	NCAPG	0.709476	0.000402193
ENSG00000051180	RAD51	0.708839	0.000281531
ENSG00000133135	RNF128	0.707904	2.17121e-07
ENSG00000158470	B4GALT5	0.707696	3.84849e-08
ENSG00000140105	WARS1	0.707134	3.63543e-05
ENSG00000103494	RPGRIP1L	0.704536	1.08565e-06
ENSG00000073754	CD5L	0.701888	0.0211801
ENSG00000160883	HK3	0.701685	2.68992e-05
ENSG00000112039	FANCE	0.700615	4.41959e-06
ENSG00000130208	APOC1	0.699527	4.04036e-06
ENSG00000118804	STBD1	0.699504	0.000112512
ENSG00000159784	FAM131B	0.698796	3.96087e-06
ENSG00000104067	TJP1	0.698271	0.000180677
ENSG00000158710	TAGLN2	0.697378	2.31584e-05
ENSG00000150551	LYPD1	0.696802	1.31845e-07
ENSG00000100526	CDKN3	0.696232	0.000183997
ENSG00000163874	ZC3H12A	0.694853	3.27141e-05
ENSG00000267493	CIRBP-AS1	0.693989	5.82884e-07
ENSG00000127124	HIVEP3	0.693935	4.2674e-06
ENSG00000124171	PARD6B	0.693481	4.77421e-05
ENSG00000128283	CDC42EP1	0.692439	0.0107072
ENSG00000104267	CA2	0.692114	1.28964e-05
ENSG00000164543	STK17A	0.691899	2.40045e-07
ENSG00000169756	LIMS1	0.691692	8.79109e-09
ENSG00000131773	KHDRBS3	0.691112	0.000364558
ENSG00000106105	GARS1	0.690912	1.79315e-07
ENSG00000167799	NUDT8	0.690215	0.00281871
ENSG00000165175	MID1IP1	0.689801	3.02396e-06
ENSG00000148737	TCF7L2	0.689679	2.67147e-09
ENSG00000116337	AMPD2	0.689067	7.41464e-07
ENSG00000180871	CXCR2	0.688541	0.000443929
ENSG00000133740	E2F5	0.687777	0.000756118
ENSG00000112984	KIF20A	0.687678	0.000964722
ENSG00000272398	CD24	0.687478	0.00944062
ENSG00000178209	PLEC	0.686996	2.79871e-07
ENSG00000182010	RTKN2	0.685039	0.0387125
ENSG00000131080	EDA2R	0.683604	2.44673e-06
ENSG00000182489	XKRX	0.682042	0.000549014
ENSG00000100505	TRIM9	0.681624	0.0462996
ENSG00000198915	RASGEF1A	0.680968	0.000893997
ENSG00000071539	TRIP13	0.680929	0.000242876
ENSG00000011426	ANLN	0.67847	7.41505e-05
ENSG00000182327	GLTPD2	0.678436	0.000673744
ENSG00000197361	FBXL22	0.677934	0.0273344
ENSG00000075420	FNDC3B	0.677555	5.94391e-12
ENSG00000012660	ELOVL5	0.677343	0.000205086
ENSG00000211445	GPX3	0.677325	6.27178e-10
ENSG00000150995	ITPR1	0.677266	9.25704e-10
ENSG00000137563	GGH	0.676585	8.59889e-06
ENSG00000136840	ST6GALC4	0.67558	2.55366e-05
ENSG00000085999	RAD54L	0.673606	0.000930805
ENSG00000175352	NRIP3	0.672305	3.85791e-06
ENSG00000135046	ANXA1	0.6723	1.3135e-05
ENSG00000264773	MIR4420	0.671539	0.00110691
ENSG00000136997	MYC	0.670541	0.000216349
ENSG00000006451	RALA	0.670474	1.00635e-08
ENSG00000134802	SLC43A3	0.669868	1.11277e-08
ENSG00000116985	BMP8B	0.669586	0.0123815
ENSG00000159217	IGF2BP1	0.669574	2.39111e-06
ENSG00000108798	ABI3	0.669387	8.14131e-05
ENSG00000066697	MSANTD3	0.668877	1.42964e-06
ENSG00000168813	ZNF507	0.668807	0.000235925
ENSG00000176720	BOK	0.668717	4.08309e-08
ENSG00000176890	TYMS	0.667873	0.000555154
ENSG00000100196	KDELR3	0.667098	0.00247182
ENSG00000059804	SLC2A3	0.667039	1.14662e-09
ENSG00000108515	ENO3	0.666769	1.3818e-08
ENSG00000101412	E2F1	0.666712	5.72631e-05
ENSG00000143479	DYRK3	0.666279	0.000165047
ENSG00000178999	AURKB	0.666273	0.000586686
ENSG00000198682	PAPSS2	0.665714	5.88048e-08
ENSG00000131470	PSMC3IP	0.665159	9.06005e-05
ENSG00000196449	YRDC	0.664658	5.72049e-09
ENSG00000014914	MTMR11	0.664552	0.0186222
ENSG00000145860	RNF145	0.664437	1.79879e-08
ENSG00000154783	FGD5	0.66438	8.51998e-07
ENSG00000110436	SLC1A2	0.664073	0.00317853
ENSG00000129810	SGO1	0.663779	0.00233676
ENSG00000075218	GTSE1	0.662145	0.000136412
ENSG00000156970	BUB1B	0.661871	0.0013848
ENSG00000100079	LGALS2	0.66152	0.00480904
ENSG00000129355	CDKN2D	0.661459	5.30946e-06
ENSG00000085840	ORC1	0.660793	4.01457e-05
ENSG00000129028	THAP10	0.660139	0.00394556
ENSG00000102384	CENPI	0.660051	5.09747e-06
ENSG00000140044	JDP2	0.659664	1.73695e-05
ENSG00000166145	SPINT1	0.659121	4.37654e-07
ENSG00000110944	IL23A	0.658728	0.00185684
ENSG00000143228	NUF2	0.658371	0.00120227
ENSG00000122641	INHBA	0.658009	0.00091804
ENSG00000117154	IGSF21	0.657624	0.014321
ENSG00000127564	PKMYT1	0.657126	5.77223e-05
ENSG00000087586	AURKA	0.656831	9.20791e-06
ENSG00000100479	POLE2	0.656738	0.000327275
ENSG00000127418	FGFRL1	0.656682	1.00819e-11
ENSG00000175003	SLC22A1	0.65532	0.00230482
ENSG00000235531	MSC-AS1	0.654842	0.00766557
ENSG00000111206	FOXM1	0.654579	5.03549e-05
ENSG00000090971	T14	0.653498	8.29944e-05
ENSG00000196924	FL	0.652543	1.44238e-06
ENSG00000055163	CYFIP2	0.651642	1.50658e-05
ENSG00000123219	CENPK	0.65008	4.99353e-05
ENSG00000182324	KCNJ14	0.649711	0.00675863
ENSG00000099954	CECR2	0.649552	0.0073562
ENSG00000156345	CDK20	0.649297	0.000301162
ENSG00000186642	PDE2A	0.648213	0.00119823
ENSG00000125657	TNFSF9	0.646981	9.55701e-07
ENSG00000077152	UBE2T	0.646783	0.000460539
ENSG00000117724	CENPF	0.646705	0.000117207
ENSG00000111886	GABRR2	0.646659	0.00338649
ENSG00000065485	PDIA5	0.645605	2.31222e-08
ENSG00000162591	MEGF6	0.645336	0.00285778
ENSG00000184979	USP18	0.644902	0.00691466
ENSG00000151014	NOCT	0.644414	0.000171716
ENSG00000066279	ASPM	0.644164	0.000956703
ENSG00000008735	MAPK8IP2	0.642652	0.00348199
ENSG00000176155	CCDC57	0.64258	1.89877e-05
ENSG00000120254	MTHFD1L	0.641754	3.43134e-09
ENSG00000198855	FICD	0.640686	3.09545e-08
ENSG00000166483	WEE1	0.640465	2.47146e-06
ENSG00000163808	KIF15	0.63951	0.00056141
ENSG00000150977	RILPL2	0.639226	3.85923e-08
ENSG00000116544	DLGAP3	0.638786	0.00423768
ENSG00000120802	TMPO	0.638551	4.44292e-09
ENSG00000168502	MTCL1	0.63855	6.49034e-09
ENSG00000119812	FAM98A	0.638388	9.94819e-11
ENSG00000064763	FAR2	0.637895	1.12343e-08
ENSG00000174123	TLR10	0.637046	0.00892802
ENSG00000104635	SLC39A14	0.636876	6.98753e-06
ENSG00000149635	OCSTAMP	0.635201	6.4712e-05
ENSG00000161643	SIGLEC16	0.635048	0.000922421
ENSG00000156804	FBXO32	0.634919	1.76761e-06
ENSG00000164070	HSPA4L	0.634624	0.000752844
ENSG00000005448	WDR54	0.63416	0.0121357
ENSG00000148841	ITPRIP	0.632772	2.08018e-06
ENSG00000120051	CFAP58	0.631837	0.00065453
ENSG00000131471	AOC3	0.631636	0.0447122
ENSG00000203668	CHML	0.631258	2.46354e-07
ENSG00000165915	SLC39A13	0.630891	6.07943e-08
ENSG00000186480	INSIG1	0.629793	0.00108654
ENSG00000165272	AQP3	0.629676	9.43054e-06
ENSG00000140451	PIF1	0.629303	0.00470032
ENSG00000148154	UGCG	0.628282	5.00454e-10
ENSG00000115194	SLC30A3	0.628223	0.00524966
ENSG00000135842	NIBAN1	0.626998	5.50782e-09
ENSG00000125735	TNFSF14	0.626631	0.000853579
ENSG00000196083	IL1RAP	0.625951	1.4685e-07
ENSG00000152939	MARVELD2	0.625595	0.0367263
ENSG00000104953	TLE6	0.624815	0.00400446
ENSG00000177432	P1L5	0.62449	0.00152323
ENSG00000103489	XYLT1	0.624361	2.4369e-08
ENSG00000132164	SLC6A11	0.624224	0.0381894
ENSG00000102781	KATL1	0.623682	1.60113e-07
ENSG00000152684	PELO	0.623606	2.4957e-06
ENSG00000284753	EEF1AKMT4	0.623266	2.02482e-05
ENSG00000119969	HELLS	0.622295	0.00123143
ENSG00000178531	CTXN1	0.621792	0.0257319
ENSG00000166803	PCLAF	0.62148	0.0158981
ENSG00000150510	FAM124A	0.621167	0.0124256
ENSG00000135451	TROAP	0.619997	0.000614519
ENSG00000160606	TLCD1	0.619388	0.00021326
ENSG00000129173	E2F8	0.61874	0.01243
ENSG00000051341	POLQ	0.617279	4.50699e-05
ENSG00000026025	VIM	0.617036	1.69277e-09
ENSG00000105948	IFT56	0.614936	0.00131903
ENSG00000104356	POP1	0.614753	2.23543e-06
ENSG00000265688	MILIP	0.614421	0.0106257
ENSG00000121621	KIF18A	0.613607	0.00178125
ENSG00000179750	APOBEC3B	0.612064	0.00737805
ENSG00000102804	TSC22D1	0.611516	3.96028e-05
ENSG00000111490	TBC1D30	0.611228	2.68992e-05
ENSG00000135447	PPP1R1A	0.610598	0.00749859
ENSG00000121989	ACVR2A	0.609767	4.75842e-07
ENSG00000139572	GPR84	0.608782	0.000385024
ENSG00000138835	RGS3	0.608345	3.5216e-08
ENSG00000100162	CENPM	0.607726	0.00537072
ENSG00000167900	TK1	0.60561	0.000633797
ENSG00000105374	NKG7	0.605085	0.0232441
ENSG00000175294	CATSPER1	0.604767	0.0021038
ENSG00000056558	TRAF1	0.604724	0.00327595
ENSG00000186451	SPATA12	0.604386	0.00653801
ENSG00000145362	ANK2	0.604316	8.4856e-06
ENSG00000138670	RASGEF1B	0.603948	2.80806e-09
ENSG00000177542	SLC25A22	0.603621	1.1844e-06
ENSG00000133816	MICAL2	0.602244	1.53407e-05
ENSG00000136826	KLF4	0.601699	7.51173e-05
ENSG00000081320	STK17B	0.600946	1.49578e-05
ENSG00000213186	TRIM59	0.60093	0.000174482
ENSG00000186871	ERCC6L	0.600654	0.0129867
ENSG00000162896	PIGR	0.600138	0.00230152
ENSG00000179820	MYADM	0.598949	2.72524e-09
ENSG00000183153	GJD3	0.598266	1.52868e-05
ENSG00000197956	S100A6	0.597915	7.41509e-05
ENSG00000255521	CD44-DT	0.597221	0.0420018
ENSG00000198380	GFPT1	0.596973	6.20652e-09
ENSG00000164611	PTTG1	0.594917	0.00359211
ENSG00000100490	CDKL1	0.594621	0.0190209
ENSG00000123975	CKS2	0.59443	8.8286e-06
ENSG00000164951	PDP1	0.594189	6.20652e-09
ENSG00000136603	SKIL	0.592674	7.37195e-07
ENSG00000158050	DUSP2	0.59221	0.00209661
ENSG00000146072	TNFRSF21	0.590354	6.18056e-05
ENSG00000109790	KLHL5	0.590108	2.99879e-06
ENSG00000074181	NOTCH3	0.58964	0.0005466
ENSG00000124615	MOCS1	0.587891	4.11053e-05
ENSG00000110328	GALNT18	0.587072	0.00590943
ENSG00000149428	HYOU1	0.586647	5.22563e-10
ENSG00000148459	PDSS1	0.584855	1.74562e-05
ENSG00000165886	UBTD1	0.58477	5.97973e-05
ENSG00000085733	CTTN	0.58441	0.00159294
ENSG00000183971	NPW	0.583781	0.0314894
ENSG00000074706	IPCEF1	0.583664	0.000397165
ENSG00000100979	PLTP	0.583451	8.56039e-08
ENSG00000174236	REP15	0.583355	0.0454959
ENSG00000146670	CDCA5	0.582546	0.000413173
ENSG00000085117	CD82	0.582087	8.80698e-10
ENSG00000143061	IGSF3	0.581967	0.00212457
ENSG00000172840	PDP2	0.58083	3.60534e-08
ENSG00000135119	RNFT2	0.580482	0.000137131
ENSG00000197959	DNM3	0.579865	0.00953672
ENSG00000166451	CENPN	0.57962	5.56832e-08
ENSG00000105245	NUMBL	0.579605	5.32597e-07
ENSG00000124766	SOX4	0.579595	4.44502e-05
ENSG00000221890	NPTXR	0.579517	0.000581343
ENSG00000116815	CD58	0.579279	3.35763e-06
ENSG00000165996	HACD1	0.579256	0.00026599
ENSG00000069956	MAPK6	0.578798	2.43127e-11
ENSG00000110799	VWF	0.578076	8.56199e-06
ENSG00000104885	DOT1L	0.577459	2.24977e-06
ENSG00000175305	CCNE2	0.577351	0.00294205
ENSG00000168374	ARF4	0.576454	1.95549e-08
ENSG00000170959	DCDC1	0.576161	0.00023797
ENSG00000173846	PLK3	0.57517	7.44698e-06
ENSG00000025708	TYMP	0.574861	0.000195869
ENSG00000239672	NME1	0.574231	0.000105976
ENSG00000134294	SLC38A2	0.573824	1.2192e-09
ENSG00000239642	MEIKIN	0.573741	0.010004
ENSG00000133657	ATP13A3	0.572804	4.68756e-05
ENSG00000175175	PPM1E	0.572763	0.0157592
ENSG00000167670	CHAF1A	0.572554	5.96515e-05
ENSG00000164466	SFXN1	0.572179	8.23542e-09
ENSG00000104147	OIP5	0.572005	0.00895383
ENSG00000100139	MICALL1	0.569976	2.44013e-05
ENSG00000156011	PSD3	0.569848	2.43841e-05
ENSG00000171617	ENC1	0.569262	1.87554e-06
ENSG00000067225	PKM	0.568801	7.23796e-07
ENSG00000172115	CYCS	0.568774	1.05016e-08
ENSG00000180758	GPR157	0.568683	0.000368779
ENSG00000181449	SOX2	0.567941	0.0293615
ENSG00000143942	CHAC2	0.567737	0.00110329
ENSG00000162063	CCNF	0.567545	6.00664e-05
ENSG00000165732	DDX21	0.567329	9.77862e-08
ENSG00000167083	GNGT2	0.567053	9.86777e-05
ENSG00000110841	PPFIBP1	0.566255	3.96908e-09
ENSG00000198648	STK39	0.565735	4.2788e-05
ENSG00000050344	NFE2L3	0.565685	0.00339171
ENSG00000133818	RRAS2	0.565433	0.000433601
ENSG00000176014	TUBB6	0.565089	3.01431e-06
ENSG00000185518	SV2B	0.564346	0.0192058
ENSG00000124762	CDKN1A	0.564226	8.54889e-06
ENSG00000070081	NUCB2	0.56331	2.44759e-07
ENSG00000170017	ALCAM	0.563118	1.80719e-09
ENSG00000126603	GLIS2	0.562755	0.0215714
ENSG00000143786	CNIH3	0.562161	1.8647e-05
ENSG00000137094	DJB5	0.561933	9.34722e-06
ENSG00000215784	FAM72D	0.56176	0.0142003
ENSG00000138119	MYOF	0.561134	1.93895e-06
ENSG00000124787	RPP40	0.558443	4.79362e-05
ENSG00000170345	FOS	0.558271	0.012346
ENSG00000100902	PSMA6	0.558184	1.85441e-05
ENSG00000242114	MTFP1	0.555853	1.93472e-05
ENSG00000163412	EIF4E3	0.55555	0.003896
ENSG00000211455	STK38L	0.554892	1.52148e-06
ENSG00000135116	HRK	0.554824	0.000324868
ENSG00000184575	XPOT	0.553433	1.21392e-10
ENSG00000253873	PCDHGA11	0.55342	0.000191259
ENSG00000165304	MELK	0.552687	0.000521458
ENSG00000035687	ADSS2	0.551945	1.6335e-07
ENSG00000006327	TNFRSF12A	0.551848	7.9745e-05
ENSG00000272841	MAP3K4-AS1	0.551821	0.00393685
ENSG00000213626	LBH	0.551067	9.35652e-05
ENSG00000110042	DTX4	0.550722	1.27583e-06
ENSG00000168938	PPIC	0.550178	4.16611e-09
ENSG00000124635	H2BC11	0.549573	0.0323964
ENSG00000090104	RGS1	0.549405	0.0190768
ENSG00000143320	CRABP2	0.549221	0.00395637
ENSG00000139970	RTN1	0.549083	0.000817768
ENSG00000154127	UBASH3B	0.548334	1.2397e-08
ENSG00000147889	CDKN2A	0.547776	0.000588493
ENSG00000156802	ATAD2	0.546977	1.60226e-05
ENSG00000146021	KLHL3	0.546732	0.00708972
ENSG00000236830	CBR3-AS1	0.546483	1.53601e-05
ENSG00000166508	MCM7	0.545952	0.000153005
ENSG00000138678	GPAT3	0.545795	0.000139335
ENSG00000168496	FEN1	0.545697	3.22844e-05
ENSG00000157456	CCNB2	0.54511	0.000241942
ENSG00000147536	GINS4	0.545022	1.80288e-05
ENSG00000112033	PPARD	0.544902	2.42877e-06
ENSG00000169439	SDC2	0.544748	7.29316e-07
ENSG00000116761	CTH	0.544631	0.00043759
ENSG00000189046	ALKBH2	0.544627	2.35997e-05
ENSG00000108829	LRRC59	0.544523	1.01456e-08
ENSG00000137812	KNL1	0.544318	0.000637885
ENSG00000174669	SLC29A2	0.544192	2.72962e-05
ENSG00000172071	EIF2AK3	0.543928	2.00195e-07
ENSG00000132432	SEC61G	0.543322	4.7296e-10
ENSG00000162645	GBP2	0.542617	0.00354807
ENSG00000163071	SPATA18	0.54247	4.13096e-06
ENSG00000160789	LM	0.542461	2.47937e-06
ENSG00000164038	SLC9B2	0.542313	0.0190938
ENSG00000154040	CABYR	0.542108	0.0165965
ENSG00000147168	IL2RG	0.541958	0.00154038
ENSG00000099985	OSM	0.541572	0.000508339
ENSG00000105011	ASF1B	0.541392	0.00130019
ENSG00000171320	ESCO2	0.541088	0.00217627
ENSG00000117143	UAP1	0.540443	4.69424e-09
ENSG00000153044	CENPH	0.539324	0.00148908
ENSG00000140368	PSTPIP1	0.539265	0.000244918
ENSG00000185480	PARPBP	0.538485	0.000265649
ENSG00000166446	CDYL2	0.537525	0.00508876
ENSG00000288649	ACTL10	0.537152	0.00388941
ENSG00000182957	SPATA13	0.536896	0.0140455
ENSG00000129195	PIMREG	0.536882	0.0110969
ENSG00000128340	RAC2	0.536839	1.3068e-06
ENSG00000131480	AOC2	0.536828	0.012439
ENSG00000042286	AIFM2	0.536721	1.85888e-07
ENSG00000159259	CHAF1B	0.536562	0.000245174
ENSG00000123989	CHPF	0.536536	0.0176175
ENSG00000130513	GDF15	0.535763	0.00457643
ENSG00000081923	ATP8B1	0.535376	0.00546481
ENSG00000142945	KIF2C	0.534829	0.00171651
ENSG00000204147	ASAH2B	0.53481	0.0149799
ENSG00000026751	SLAMF7	0.534468	0.00343308
ENSG00000171793	CTPS1	0.533871	3.98886e-06
ENSG00000031081	ARHGAP31	0.533541	1.63805e-09
ENSG00000151247	EIF4E	0.533217	8.39172e-07
ENSG00000185386	MAPK11	0.533167	1.4949e-05
ENSG00000156535	CD109	0.532738	0.00102457
ENSG00000153214	TMEM87B	0.531757	1.27168e-09
ENSG00000106462	EZH2	0.530717	9.64551e-06
ENSG00000173530	TNFRSF10D	0.53061	4.99353e-05
ENSG00000198959	TGM2	0.530344	0.00138864
ENSG00000019144	PHLDB1	0.530329	3.71449e-05
ENSG00000148180	GSN	0.529847	2.98634e-07
ENSG00000138018	SELENOI	0.52923	3.39433e-07
ENSG00000152253	SPC25	0.529112	0.00656684
ENSG00000113916	BCL6	0.52897	2.57057e-08
ENSG00000122574	WIPF3	0.528397	0.00934732
ENSG00000183386	FHL3	0.527981	1.06183e-06
ENSG00000059728	MXD1	0.527563	1.74346e-10
ENSG00000122966	CIT	0.526888	0.00302734
ENSG00000197461	PDGFA	0.526244	0.000146472
ENSG00000076382	SPAG5	0.526138	0.000875125
ENSG00000131747	TOP2A	0.525967	0.00219092
ENSG00000163132	MSX1	0.524685	0.0282582
ENSG00000171812	COL8A2	0.524406	0.00385246
ENSG00000081181	ARG2	0.524093	0.000168762
ENSG00000147231	RADX	0.52357	0.000204725
ENSG00000134853	PDGFRA	0.522775	0.0276146
ENSG00000170909	OSCAR	0.522664	1.34484e-07
ENSG00000168268	NT5DC2	0.522516	4.89561e-08
ENSG00000229619	MBNL1-AS1	0.522229	0.00063012
ENSG00000135905	DOCK10	0.520901	1.27168e-09
ENSG00000159176	CSRP1	0.520643	0.000137528
ENSG00000134057	CCNB1	0.520456	0.00142324
ENSG00000176463	SLCO3A1	0.520168	4.25322e-06
ENSG00000088808	PPP1R13B	0.519916	2.68598e-07
ENSG00000121653	MAPK8IP1	0.519791	0.00683399
ENSG00000170684	ZNF296	0.518954	0.000331414
ENSG00000178726	THBD	0.518547	6.76578e-05
ENSG00000174307	PHLDA3	0.518076	9.66767e-05
ENSG00000164032	H2AZ1	0.51805	1.23777e-08
ENSG00000091622	PITPNM3	0.517831	1.66053e-05
ENSG00000109674	NEIL3	0.517678	0.0246503
ENSG00000181938	GINS3	0.517533	0.000669681
ENSG00000128059	PPAT	0.517203	1.41705e-06
ENSG00000115919	KYNU	0.516735	4.31317e-05
ENSG00000163399	ATP1A1	0.516695	2.71357e-06
ENSG00000079691	CARMIL1	0.515923	0.00137831
ENSG00000104936	DMPK	0.515865	0.00340058
ENSG00000164086	DUSP7	0.514432	6.57034e-10
ENSG00000100242	SUN2	0.512369	3.0717e-08
ENSG00000267121	FMNL1-DT	0.51222	5.6325e-05
ENSG00000176438	SYNE3	0.51152	1.38115e-07
ENSG00000107731	UNC5B	0.511376	0.00883535
ENSG00000185347	TEDC1	0.511197	8.16438e-05
ENSG00000259332	ST20-MTHFS	0.510967	1.84523e-06
ENSG00000135679	MDM2	0.510599	1.58698e-07
ENSG00000125319	HROB	0.510183	0.0054955
ENSG00000167553	TUBA1C	0.510023	2.61752e-05
ENSG00000130475	FCHO1	0.509826	1.99689e-07
ENSG00000099814	CEP170B	0.509668	1.48491e-06
ENSG00000135622	SEMA4F	0.508245	4.13096e-06
ENSG00000173276	ZBTB21	0.508034	1.36177e-06
ENSG00000147650	LRP12	0.507965	2.84564e-09
ENSG00000059573	ALDH18A1	0.507718	5.72379e-06
ENSG00000134242	PTPN22	0.507546	1.97791e-05
ENSG00000198513	ATL1	0.507191	0.003006
ENSG00000111110	PPM1H	0.507102	2.51253e-08
ENSG00000185477	GPRIN3	0.506476	3.60677e-09
ENSG00000119681	LTBP2	0.506352	0.00371466
ENSG00000034152	MAP2K3	0.506314	0.000157849
ENSG00000170921	TANC2	0.506203	6.20652e-09
ENSG00000135549	PKIB	0.506068	1.04784e-06
ENSG00000181026	AEN	0.506063	1.83947e-08
ENSG00000089195	TRMT6	0.505993	2.96401e-07
ENSG00000187678	SPRY4	0.505704	0.0154964
ENSG00000234883	MIR155HG	0.504322	4.26566e-05
ENSG00000173540	GMPPB	0.504158	1.53621e-08
ENSG00000175984	DENND2C	0.504016	0.00885296
ENSG00000196781	TLE1	0.503928	0.00027432
ENSG00000138801	PAPSS1	0.503797	1.08288e-09
ENSG00000164440	TXLNB	0.503626	2.92597e-05
ENSG00000164933	SLC25A32	0.503319	2.48215e-06
ENSG00000058804	NDC1	0.502631	2.55148e-05
ENSG00000137124	ALDH1B1	0.502575	0.00279039
ENSG00000186716	BCR	0.502345	0.000270768
ENSG00000113070	HBEGF	0.501075	0.00769346
ENSG00000159399	HK2	0.500718	1.53601e-05
ENSG00000272031	ANKRD34A	0.500056	0.0055404
ENSG00000117394	SLC2A1	0.499668	0.0301303
ENSG00000049449	RCN1	0.498355	2.23494e-06
ENSG00000164164	OTUD4	0.497854	5.31953e-08
ENSG00000136490	LIMD2	0.496636	0.000352331
ENSG00000134375	TIMM17A	0.495765	7.49194e-07
ENSG00000163376	KBTBD8	0.495126	1.63805e-09
ENSG00000198833	UBE2J1	0.495069	2.2143e-09
ENSG00000254415	SIGLEC14	0.494614	0.000123723
ENSG00000275880	XD-AS1	0.493931	0.00965352
ENSG00000186510	CLCNKA	0.493875	0.0457835
ENSG00000167550	RHEBL1	0.493627	0.0180632
ENSG00000196793	ZNF239	0.493544	0.0412204
ENSG00000122224	LY9	0.493423	0.0318322
ENSG00000178381	ZFAND2A	0.49296	1.96605e-07
ENSG00000125753	VASP	0.492668	2.57529e-09
ENSG00000162734	PEA15	0.492511	0.00157389
ENSG00000167972	ABCA3	0.491788	1.75801e-10
ENSG00000107281	NPDC1	0.490844	0.00064721
ENSG00000103855	CD276	0.490172	1.14106e-06
ENSG00000138166	DUSP5	0.489662	4.29659e-05
ENSG00000142669	SH3BGRL3	0.489557	6.21741e-07
ENSG00000006634	DBF4	0.489127	1.48268e-07
ENSG00000175792	RUVBL1	0.489108	0.000108127
ENSG00000107815	TWNK	0.488954	4.78499e-06
ENSG00000170955	CAVIN3	0.488735	0.0467533
ENSG00000099194	SCD	0.48755	0.000248644
ENSG00000139372	TDG	0.487539	2.29916e-09
ENSG00000264522	OTUD7B	0.487507	5.17988e-05
ENSG00000185800	DMWD	0.48734	0.000644604
ENSG00000102098	SCML2	0.487202	0.013497
ENSG00000134668	SPOCD1	0.48718	0.000717207
ENSG00000110047	EHD1	0.487064	0.00784199
ENSG00000134215	VAV3	0.48652	1.3471e-06
ENSG00000171314	PGAM1	0.486328	1.07377e-06
ENSG00000156017	CARNMT1	0.486248	2.10192e-07
ENSG00000109586	GALNT7	0.485996	1.52131e-07
ENSG00000100116	GCAT	0.484762	0.00200126
ENSG00000150961	SEC24D	0.484556	8.9876e-09
ENSG00000189221	MAOA	0.484295	0.00266164
ENSG00000233822	H2BC15	0.483767	0.00779321
ENSG00000067606	PRKCZ	0.483412	0.0355725
ENSG00000258725	PRC1-AS1	0.483131	0.0197387
ENSG00000010278	CD9	0.482338	1.26157e-07
ENSG00000090975	PITPNM2	0.482229	0.00485022
ENSG00000111665	CDCA3	0.482141	0.0098961
ENSG00000182934	SRPRA	0.481814	6.36645e-11
ENSG00000149115	TNKS1BP1	0.481444	6.49799e-07
ENSG00000104341	LAPTM4B	0.481394	1.09093e-06
ENSG00000104738	MCM4	0.481345	0.000263087
ENSG00000158406	H4C8	0.481326	0.0093297
ENSG00000064199	SPA17	0.481063	5.76038e-05
ENSG00000133119	RFC3	0.479606	0.000300732
ENSG00000204899	MZT1	0.479511	9.5657e-07
ENSG00000122644	ARL4A	0.479388	1.67046e-05
ENSG00000127947	PTPN12	0.479061	7.69383e-07
ENSG00000204520	MICA	0.478625	3.47427e-06
ENSG00000254858	MPV17L2	0.478317	3.27013e-05
ENSG00000096433	ITPR3	0.477978	0.0407183
ENSG00000068366	ACSL4	0.477731	0.000366899
ENSG00000181284	TMEM102	0.477562	2.95659e-06
ENSG00000153446	C16orf89	0.477315	0.0372847
ENSG00000133805	AMPD3	0.476866	0.000931506
ENSG00000154277	UCHL1	0.476635	7.20297e-05
ENSG00000109881	CCDC34	0.476435	0.000243381
ENSG00000087074	PPP1R15A	0.476331	1.65321e-07
ENSG00000196586	MYO6	0.476166	1.12586e-06
ENSG00000174672	BRSK2	0.475938	0.00465388
ENSG00000104450	SPAG1	0.47553	0.00565182
ENSG00000117602	RCAN3	0.475206	0.00056639
ENSG00000226944	RNF207-AS1	0.474616	0.0471307
ENSG00000166455	C16orf46	0.474506	0.0471667
ENSG00000146410	MTFR2	0.474354	0.0106323
ENSG00000132423	COQ3	0.474187	0.000781063
ENSG00000075391	RASAL2	0.473723	4.18058e-08
ENSG00000174442	ZWILCH	0.473536	2.45071e-05
ENSG00000142156	COL6A1	0.473529	0.0019797
ENSG00000130202	NECTIN2	0.473157	1.14913e-08
ENSG00000107611	CUBN	0.472707	0.00151659
ENSG00000184599	TAFA3	0.472662	0.0231901
ENSG00000258429	PDF	0.4724	0.000127767
ENSG00000131398	KCNC3	0.471963	0.0267334
ENSG00000152484	USP12	0.47062	4.68409e-05
ENSG00000104524	PYCR3	0.470527	0.000728725
ENSG00000180817	PPA1	0.470132	0.000487006
ENSG00000174721	FGFBP3	0.469789	0.00188695
ENSG00000133874	RNF122	0.469777	1.63666e-05
ENSG00000151746	BICD1	0.468964	2.19719e-05
ENSG00000167850	CD300C	0.468887	0.00337341
ENSG00000197714	ZNF460	0.468738	0.0118335
ENSG00000100097	LGALS1	0.468376	7.17482e-09
ENSG00000075426	FOSL2	0.468119	2.44013e-05
ENSG00000145050	MANF	0.468099	1.95549e-08
ENSG00000206190	ATP10A	0.46779	0.00168993
ENSG00000117411	B4GALT2	0.467783	1.62754e-07
ENSG00000196365	LONP1	0.466111	4.50574e-06
ENSG00000048052	HDAC9	0.465881	5.74505e-05
ENSG00000173013	CCDC96	0.465853	0.000346405
ENSG00000119888	EPCAM	0.465834	0.0404575
ENSG00000186792	HYAL3	0.465195	0.00469332
ENSG00000161800	RACGAP1	0.465119	2.81357e-05
ENSG00000198467	TPM2	0.465113	0.00568312
ENSG00000168495	POLR3D	0.465066	2.86386e-08
ENSG00000166289	PLEKHF1	0.464582	0.000566489
ENSG00000134901	POGLUT2	0.463436	0.000837367
ENSG00000151929	BAG3	0.463216	1.35801e-06
ENSG00000102349	KLF8	0.462611	0.000998658
ENSG00000095370	SH2D3C	0.462266	0.00399965
ENSG00000233384	CNIH3-AS2	0.461663	0.000229071
ENSG00000198018	ENTPD7	0.46142	2.08507e-08
ENSG00000245694	CRNDE	0.461379	0.0224188
ENSG00000144802	NFKBIZ	0.461074	4.89e-06
ENSG00000196371	FUT4	0.460851	4.63098e-06
ENSG00000163171	CDC42EP3	0.46085	6.13762e-08
ENSG00000173621	LRFN4	0.460848	2.4369e-08
ENSG00000111640	GAPDH	0.460668	3.25046e-06
ENSG00000108561	C1QBP	0.460383	6.19911e-06
ENSG00000130762	ARHGEF16	0.460311	0.0152252
ENSG00000121966	CXCR4	0.460231	0.00520899
ENSG00000198756	COLGALT2	0.459891	0.0476913
ENSG00000107104	KANK1	0.459889	0.00128141
ENSG00000020129	NCDN	0.45978	1.83851e-07
ENSG00000147883	CDKN2B	0.459688	1.0708e-06
ENSG00000134369	V1	0.459381	2.96334e-07
ENSG00000136026	CKAP4	0.457689	1.33413e-06
ENSG00000128245	YWHAH	0.457471	1.15288e-05
ENSG00000166197	NOLC1	0.457455	7.99983e-05
ENSG00000156515	HK1	0.457368	4.89561e-08
ENSG00000205683	DPF3	0.457122	0.0232515
ENSG00000090339	ICAM1	0.456912	1.66863e-05
ENSG00000167797	CDK2AP2	0.456259	3.63157e-07
ENSG00000103569	AQP9	0.456114	1.12522e-05
ENSG00000135476	ESPL1	0.456046	0.00411387
ENSG00000164181	ELOVL7	0.456012	0.0299062
ENSG00000086730	LAT2	0.455836	8.11317e-05
ENSG00000171223	JUNB	0.455119	6.81491e-05
ENSG00000114686	MRPL3	0.454942	1.09272e-06
ENSG00000013375	PGM3	0.454676	4.58052e-08
ENSG00000005238	ATOSB	0.454607	2.15088e-06
ENSG00000136810	TXN	0.454208	1.16378e-06
ENSG00000142227	EMP3	0.45416	2.48301e-06
ENSG00000240184	PCDHGC3	0.453909	0.00119794
ENSG00000025434	NR1H3	0.453827	0.00662284
ENSG00000135723	FHOD1	0.453491	1.24206e-08
ENSG00000102760	RGCC	0.453028	0.00064016
ENSG00000188786	MTF1	0.453001	1.24515e-07
ENSG00000080031	PTPRH	0.452504	0.00258205
ENSG00000120318	ARAP3	0.452	3.58925e-08
ENSG00000185669	SI3	0.451997	5.78602e-05
ENSG00000140525	FANCI	0.451625	0.000240186
ENSG00000155304	HSPA13	0.451421	2.56216e-09
ENSG00000198929	NOS1AP	0.45139	0.00624832
ENSG00000137193	PIM1	0.45061	2.08267e-07
ENSG00000079308	TNS1	0.450277	1.94729e-05
ENSG00000146232	NFKBIE	0.450265	0.00048326
ENSG00000106003	LFNG	0.450231	0.000200488
ENSG00000136628	EPRS1	0.449999	3.43134e-09
ENSG00000140379	BCL2A1	0.449931	5.62879e-05
ENSG00000184831	APOO	0.44963	0.0012329
ENSG00000162738	VANGL2	0.449602	0.0464152
ENSG00000183579	ZNRF3	0.449135	0.00276916
ENSG00000097021	ACOT7	0.44814	0.00587321
ENSG00000140650	PMM2	0.448078	1.43351e-06
ENSG00000116649	SRM	0.44768	7.34345e-06
ENSG00000184730	APOBR	0.447603	6.43276e-08
ENSG00000115840	SLC25A12	0.447142	3.20262e-07
ENSG00000164733	CTSB	0.446267	5.48177e-07
ENSG00000160957	RECQL4	0.446086	0.000290939
ENSG00000128050	PAICS	0.445941	0.000127315
ENSG00000185033	SEMA4B	0.445751	5.70144e-05
ENSG00000162129	CLPB	0.44563	2.55086e-07
ENSG00000146592	CREB5	0.445588	0.00584405
ENSG00000234465	PINLYP	0.445132	0.004199
ENSG00000144655	CSRNP1	0.44503	0.000333248
ENSG00000198911	SREBF2	0.445012	7.02431e-05
ENSG00000102595	UGGT2	0.444913	7.87483e-06
ENSG00000148516	ZEB1	0.444679	0.0429154
ENSG00000197982	C1orf122	0.444196	1.18818e-06
ENSG00000100418	DESI1	0.443958	2.18489e-07
ENSG00000176658	MYO1D	0.44381	0.000371306
ENSG00000169230	PRELID1	0.443547	3.67031e-07
ENSG00000163597	SNHG16	0.443527	3.25787e-05
ENSG00000124257	NEURL2	0.443397	0.00324893
ENSG00000143771	CNIH4	0.443318	2.61595e-05
ENSG00000132768	DPH2	0.443195	6.11119e-06
ENSG00000076604	TRAF4	0.442067	1.99102e-05
ENSG00000119782	FKBP1B	0.442059	8.74328e-05
ENSG00000129353	SLC44A2	0.441848	0.000144015
ENSG00000145685	LHFPL2	0.440948	3.05796e-06
ENSG00000147224	PRPS1	0.440729	2.1547e-06
ENSG00000149554	CHEK1	0.439752	9.35008e-05
ENSG00000263528	IKBKE	0.4397	9.97832e-05
ENSG00000136240	KDELR2	0.439449	1.2397e-08
ENSG00000166016	ABTB2	0.438565	0.0477134
ENSG00000250337	PURPL	0.438527	0.00603172
ENSG00000144867	SRPRB	0.438371	1.57816e-07
ENSG00000139725	RHOF	0.438036	0.0061808
ENSG00000111196	MAGOHB	0.437831	4.19441e-05
ENSG00000174370	KCNJ5-AS1	0.437642	5.6961e-05
ENSG00000162426	SLC45A1	0.437558	0.0331239
ENSG00000176490	DIRAS1	0.437294	3.3731e-10
ENSG00000136048	DRAM1	0.437235	0.00525435
ENSG00000140859	KIFC3	0.437136	2.67903e-07
ENSG00000164620	RELL2	0.437029	5.30281e-06
ENSG00000037897	METTL1	0.43676	0.000100714
ENSG00000167721	TSR1	0.436699	9.4246e-08
ENSG00000100276	RASL10A	0.436666	0.0166578
ENSG00000029993	HMGB3	0.436475	6.27301e-05
ENSG00000029153	BMAL2	0.43599	0.00214849
ENSG00000175197	DDIT3	0.435416	3.7775e-06
ENSG00000113368	LMNB1	0.435219	0.000979386
ENSG00000137692	DCUN1D5	0.434944	9.68409e-07
ENSG00000166900	STX3	0.434671	1.27168e-09
ENSG00000023572	GLRX2	0.434644	0.000219395
ENSG00000203760	CENPW	0.434606	0.00140386
ENSG00000130204	TOMM40	0.434545	0.00010661
ENSG00000196584	XRCC2	0.433916	0.00321406
ENSG00000136982	DSCC1	0.433531	0.0154926
ENSG00000168386	FILIP1L	0.433373	0.0261853
ENSG00000151690	MFSD6	0.43323	0.00534392
ENSG00000112290	WASF1	0.43318	0.00620232
ENSG00000134686	PHC2	0.432631	4.51675e-06
ENSG00000233493	TMEM238	0.432229	0.0110028
ENSG00000125730	C3	0.432099	0.00923095
ENSG00000147905	ZCCHC7	0.431994	7.57442e-07
ENSG00000048162	NOP16	0.431632	0.000600364
ENSG00000128228	SDF2L1	0.431354	3.00081e-06
ENSG00000100462	PRMT5	0.431331	2.56452e-05
ENSG00000130479	MAP1S	0.430532	2.69648e-06
ENSG00000052749	RRP12	0.430495	7.18655e-06
ENSG00000158402	CDC25C	0.430308	0.0341742
ENSG00000157020	SEC13	0.42939	6.70952e-08
ENSG00000133195	SLC39A11	0.429062	1.73881e-08
ENSG00000164935	DCSTAMP	0.428031	0.00287144
ENSG00000127824	TUBA4A	0.427536	0.0074384
ENSG00000064225	ST3GAL6	0.427392	3.47586e-08
ENSG00000163006	CCDC138	0.426686	0.0218855
ENSG00000271303	SRXN1	0.425929	0.000305347
ENSG00000115956	PLEK	0.425921	0.000208807
ENSG00000108846	ABCC3	0.425816	0.00857343
ENSG00000072682	P4HA2	0.425708	0.000253188
ENSG00000135521	LTV1	0.425164	2.10523e-05
ENSG00000013573	DDX11	0.425158	0.000243472
ENSG00000179958	DCTPP1	0.424288	0.00011147
ENSG00000100522	GNPT1	0.424152	4.95059e-07
ENSG00000134109	EDEM1	0.424142	1.04698e-09
ENSG00000175556	LONRF3	0.423918	0.000980321
ENSG00000109501	WFS1	0.423813	1.90526e-06
ENSG00000203667	COX20	0.423803	1.09232e-09
ENSG00000172738	TMEM217	0.422944	0.00582891
ENSG00000166823	MESP1	0.422852	0.0224921
ENSG00000258839	MC1R	0.422544	0.00160942
ENSG00000137310	TCF19	0.422407	0.00240048
ENSG00000260101	AFTPH-DT	0.42231	4.61822e-05
ENSG00000172216	CEBPB	0.422221	1.15702e-06
ENSG00000130038	CRACR2A	0.421769	0.00787745
ENSG00000155090	KLF10	0.421741	0.000424257
ENSG00000097096	SYDE2	0.420632	0.0210313
ENSG00000174851	YIF1A	0.420379	1.6335e-07
ENSG00000087903	RFX2	0.420367	0.000297976
ENSG00000185262	UBALD2	0.420152	6.90513e-08
ENSG00000137727	ARHGAP20	0.420055	0.00165684
ENSG00000115946	PNO1	0.419979	2.96255e-07
ENSG00000152213	ARL11	0.419805	1.06405e-06
ENSG00000169991	IFFO2	0.419624	8.6913e-09
ENSG00000157827	FMNL2	0.41936	1.74022e-10
ENSG00000150337	FCGR1A	0.419342	0.00372455
ENSG00000074800	ENO1	0.418972	1.15702e-06
ENSG00000162772	ATF3	0.418818	0.000162934
ENSG00000197780	TAF13	0.418656	8.33246e-09
ENSG00000150787	PTS	0.417575	2.27101e-05
ENSG00000172322	CLEC12A	0.417145	0.000581928
ENSG00000106367	AP1S1	0.416764	9.61059e-08
ENSG00000184828	ZBTB7C	0.415975	3.43027e-07
ENSG00000122952	ZWINT	0.415913	0.000347828
ENSG00000165233	CARD19	0.415321	4.69424e-09
ENSG00000155380	SLC16A1	0.414709	3.17943e-05
ENSG00000111859	NEDD9	0.414496	1.87303e-05
ENSG00000122694	GLIPR2	0.414452	4.03993e-06
ENSG00000274605	PCCA-DT	0.413545	0.000906328
ENSG00000138778	CENPE	0.413514	0.00241819
ENSG00000106683	LIMK1	0.412989	2.30492e-05
ENSG00000095209	TMEM38B	0.412797	4.83362e-05
ENSG00000146918	NCAPG2	0.41277	0.00022739
ENSG00000131504	DIAPH1	0.41259	4.909e-09
ENSG00000198355	PIM3	0.412557	9.89447e-06
ENSG00000143106	PSMA5	0.411396	7.23796e-07
ENSG00000005249	PRKAR2B	0.411353	0.0262345
ENSG00000154310	TNIK	0.411327	2.19022e-06
ENSG00000240972	MIF	0.411278	3.35573e-05
ENSG00000157985	AGAP1	0.410747	1.76761e-06
ENSG00000060138	YBX3	0.410645	4.40083e-07
ENSG00000143545	RAB13	0.410598	0.00199855
ENSG00000077232	DJC10	0.410142	1.48906e-07
ENSG00000170779	CDCA4	0.409602	2.45933e-05
ENSG00000102471	NDFIP2	0.409359	0.00478563
ENSG00000174514	MFSD4A	0.409252	0.0280983
ENSG00000121957	GPSM2	0.408918	0.00123694
ENSG00000111674	ENO2	0.408781	0.000228727
ENSG00000084710	EFR3B	0.40875	0.0298329
ENSG00000163938	GNL3	0.408517	1.78511e-05
ENSG00000113407	TARS1	0.408449	2.40045e-07
ENSG00000136159	NUDT15	0.407345	3.37013e-05
ENSG00000142627	EPHA2	0.406893	0.0157064
ENSG00000123342	MMP19	0.406629	0.0259929
ENSG00000124496	TRERF1	0.406525	6.83628e-09
ENSG00000111711	GOLT1B	0.406268	3.27445e-07
ENSG00000175606	TMEM70	0.406125	1.17369e-08
ENSG00000072110	ACTN1	0.406121	6.5969e-06
ENSG00000177426	TGIF1	0.405321	2.21623e-07
ENSG00000256269	HMBS	0.404681	1.33615e-05
ENSG00000179841	AKAP5	0.404666	0.0270254
ENSG00000137710	RDX	0.404468	1.4217e-05
ENSG00000181754	AMIGO1	0.404455	0.000761312
ENSG00000109472	CPE	0.40442	0.00314913
ENSG00000001630	CYP51A1	0.404387	0.00221935
ENSG00000117595	IRF6	0.403318	0.00666251
ENSG00000053372	MRTO4	0.402686	5.69145e-05
ENSG00000166682	TMPRSS5	0.402332	0.0131615
ENSG00000224531	SMIM13	0.402063	4.16954e-06
ENSG00000182481	KP2	0.402018	3.33785e-05
ENSG00000095303	PTGS1	0.401619	0.000277017
ENSG00000167460	TPM4	0.40128	4.60669e-09
ENSG00000276168	RN7SL1	0.401235	0.0480803
ENSG00000116717	GADD45A	0.400841	0.000307115
ENSG00000112473	SLC39A7	0.400489	9.21227e-10
ENSG00000068438	FTSJ1	0.400449	3.11265e-06
ENSG00000198814	GK	0.400262	0.00269607
ENSG00000214114	MYCBP	0.400178	0.000747804
ENSG00000170855	TRIAP1	0.399604	1.02154e-06
ENSG00000106305	AIMP2	0.399519	7.97958e-07
ENSG00000105982	RNF32	0.39947	0.0114984
ENSG00000253626	EIF5AL1	0.399393	0.0410927
ENSG00000240849	PEDS1	0.399154	6.67021e-08
ENSG00000092470	WDR76	0.39895	0.00747925
ENSG00000166401	SERPINB8	0.398912	1.17823e-06
ENSG00000162374	ELAVL4	0.398783	0.0423386
ENSG00000095397	WHRN	0.398611	0.00571558
ENSG00000139722	VPS37B	0.398537	0.00177078
ENSG00000139645	ANKRD52	0.398482	1.3957e-10
ENSG00000152749	GPR180	0.398398	4.46572e-05
ENSG00000123562	MORF4L2	0.398374	8.81681e-05
ENSG00000129450	SIGLEC9	0.398336	5.40489e-10
ENSG00000044574	HSPA5	0.398315	1.05016e-08
ENSG00000119514	GALNT12	0.398208	5.66112e-05
ENSG00000154582	ELOC	0.398147	1.64864e-06
ENSG00000123473	STIL	0.397848	0.000695351
ENSG00000185338	SOCS1	0.397768	0.000516474
ENSG00000132510	KDM6B	0.397361	3.35089e-05
ENSG00000151835	SACS	0.397228	0.000113633
ENSG00000165501	LRR1	0.396938	6.32887e-06
ENSG00000122729	ACO1	0.396917	0.00260326
ENSG00000185624	P4HB	0.396612	5.65693e-08
ENSG00000105327	BBC3	0.39624	5.85863e-05
ENSG00000034510	TMSB10	0.396038	7.79555e-06
ENSG00000138448	ITGAV	0.395987	0.00143656
ENSG00000134107	BHLHE40	0.395568	0.000801998
ENSG00000213199	ASIC3	0.394959	0.00283161
ENSG00000162851	TFB2M	0.394513	1.46264e-05
ENSG00000166562	SEC11C	0.394367	1.04354e-07
ENSG00000291223	FAM86DP	0.394341	0.00407481
ENSG00000197019	SERTAD1	0.39402	1.95275e-07
ENSG00000161653	GS	0.393332	0.0381827
ENSG00000173545	ZNF622	0.393114	2.20027e-07
ENSG00000131238	PPT1	0.392598	1.13954e-09
ENSG00000100300	TSPO	0.392526	1.17509e-05
ENSG00000150967	ABCB9	0.392089	2.16578e-05
ENSG00000110080	ST3GAL4	0.391671	1.28502e-06
ENSG00000123395	ATG101	0.391621	7.1085e-08
ENSG00000166557	TMED3	0.391182	2.43387e-06
ENSG00000178172	SPINK6	0.391163	0.031187
ENSG00000135045	C9orf40	0.390756	0.000212964
ENSG00000079459	FDFT1	0.390521	0.00565559
ENSG00000145331	TRMT10A	0.39038	7.52697e-05
ENSG00000126602	TRAP1	0.390286	7.00496e-05
ENSG00000168439	STIP1	0.389473	0.000111906
ENSG00000165434	PGM2L1	0.389396	2.87258e-05
ENSG00000127314	RAP1B	0.388967	9.31105e-06
ENSG00000162551	ALPL	0.388823	0.0463692
ENSG00000206560	ANKRD28	0.388544	3.61563e-05
ENSG00000100749	VRK1	0.387971	0.000309746
ENSG00000145358	DDIT4L	0.387632	1.08848e-06
ENSG00000149243	KLHL35	0.387581	0.0130932
ENSG00000265681	RPL17	0.386687	0.000581343
ENSG00000115091	ACTR3	0.386278	1.10485e-07
ENSG00000113460	BRIX1	0.385858	4.99353e-05
ENSG00000159840	ZYX	0.385682	3.32456e-07
ENSG00000197785	ATAD3A	0.38553	4.39474e-06
ENSG00000092445	TYRO3	0.385369	0.0379961
ENSG00000108010	GLRX3	0.385333	5.96515e-05
ENSG00000109814	UGDH	0.385295	2.21788e-07
ENSG00000103035	PSMD7	0.385264	1.10669e-08
ENSG00000128272	ATF4	0.38524	2.88244e-11
ENSG00000142197	DOP1B	0.385152	0.000338663
ENSG00000175489	LRRC25	0.384963	2.98802e-07
ENSG00000136367	ZFHX2	0.384427	0.000586728
ENSG00000143641	GALNT2	0.384406	2.11157e-10
ENSG00000173706	HEG1	0.383754	0.000991352
ENSG00000177606	JUN	0.383094	2.75341e-05
ENSG00000163975	MELTF	0.382812	0.0149237
ENSG00000145247	OCIAD2	0.382789	0.0131667
ENSG00000239264	TXNDC5	0.382559	3.44244e-05
ENSG00000196305	IARS1	0.382467	0.00732403
ENSG00000113615	SEC24A	0.38243	4.01069e-07
ENSG00000180667	YOD1	0.382085	9.91497e-07
ENSG00000160113	NR2F6	0.381887	2.18489e-07
ENSG00000172731	LRRC20	0.381277	0.00750683
ENSG00000123685	BATF3	0.380753	0.0327184
ENSG00000174996	KLC2	0.380696	4.67755e-05
ENSG00000104998	IL27RA	0.38023	0.000170899
ENSG00000163393	SLC22A15	0.380079	0.0160042
ENSG00000160752	FDPS	0.379827	0.0024208
ENSG00000136560	TANK	0.379448	6.82609e-06
ENSG00000106635	BCL7B	0.379389	0.000301034
ENSG00000112695	COX7A2	0.379383	2.75189e-05
ENSG00000132507	EIF5A	0.379361	8.48115e-06
ENSG00000112561	TFEB	0.379196	1.91289e-05
ENSG00000198431	TXNRD1	0.378533	6.80882e-05
ENSG00000176124	DLEU1	0.378407	0.00237919
ENSG00000135587	SMPD2	0.378398	0.000500239
ENSG00000188976	NOC2L	0.378062	1.75824e-06
ENSG00000101986	ABCD1	0.37798	2.51768e-05
ENSG00000170425	ADORA2B	0.377749	2.84245e-05
ENSG00000137877	SPTBN5	0.377744	0.00476474
ENSG00000143322	ABL2	0.377209	2.74242e-06
ENSG00000038210	PI4K2B	0.376867	2.35533e-07
ENSG00000015475	BID	0.376813	0.000273278
ENSG00000143537	ADAM15	0.376803	2.31222e-08
ENSG00000131979	GCH1	0.376634	0.0239911
ENSG00000188486	H2AX	0.376619	0.0004231
ENSG00000261236	BOP1	0.37638	0.000792425
ENSG00000058056	USP13	0.376185	0.000217962
ENSG00000158042	MRPL17	0.376016	9.95398e-06
ENSG00000147155	EBP	0.375792	0.00277841
ENSG00000062822	POLD1	0.375648	2.9966e-07
ENSG00000136158	SPRY2	0.375622	3.6681e-05
ENSG00000134780	DAGLA	0.375298	3.47889e-05
ENSG00000212283	SNORD89	0.374858	0.00241819
ENSG00000112029	FBXO5	0.374461	0.00373127
ENSG00000124225	PMEPA1	0.374453	0.00214811
ENSG00000172575	RASGRP1	0.373614	0.000257841
ENSG00000055044	NOP58	0.373549	6.18216e-05
ENSG00000143851	PTPN7	0.373403	0.00232703
ENSG00000168394	TAP1	0.372642	0.00151365
ENSG00000198554	WDHD1	0.372636	0.000374539
ENSG00000110218	PANX1	0.372441	4.36282e-08
ENSG00000125885	MCM8	0.372342	0.0117831
ENSG00000137331	IER3	0.372324	0.00969265
ENSG00000109519	GRPEL1	0.372323	2.23382e-06
ENSG00000171928	TVP23B	0.372206	6.95289e-08
ENSG00000182718	ANXA2	0.372004	1.01632e-05
ENSG00000108175	ZMIZ1	0.371862	1.4603e-06
ENSG00000013503	POLR3B	0.371763	2.43192e-06
ENSG00000102755	FLT1	0.371342	0.000404036
ENSG00000118515	SGK1	0.371076	3.08403e-09
ENSG00000026508	CD44	0.370551	6.91067e-05
ENSG00000163528	CHCHD4	0.370474	5.58918e-05
ENSG00000106689	LHX2	0.370378	0.000714015
ENSG00000066855	MTFR1	0.370316	1.91676e-07
ENSG00000006468	ETV1	0.370254	0.0222046
ENSG00000154767	XPC	0.370246	4.54226e-05
ENSG00000107404	DVL1	0.369977	2.26107e-06
ENSG00000117245	KIF17	0.369965	0.0177707
ENSG00000184164	CRELD2	0.369803	2.86386e-08
ENSG00000161036	LRWD1	0.369522	1.51377e-06
ENSG00000163170	BOLA3	0.369334	0.00325215
ENSG00000158555	GDPD5	0.369225	0.00674743
ENSG00000182253	SYNM	0.369142	0.00613169
ENSG00000170876	TMEM43	0.368961	7.67865e-05
ENSG00000143179	UCK2	0.368861	0.000186922
ENSG00000079156	OSBPL6	0.36846	0.00137746
ENSG00000120129	DUSP1	0.368338	0.00311789
ENSG00000012048	BRCA1	0.368319	0.00181531
ENSG00000110104	CCDC86	0.368277	5.76397e-05
ENSG00000278828	H3C10	0.368062	0.0274195
ENSG00000033170	FUT8	0.367602	2.24068e-07
ENSG00000027075	PRKCH	0.36748	0.00574783
ENSG00000113013	HSPA9	0.367358	3.89359e-06
ENSG00000163002	NUP35	0.367333	0.00260379
ENSG00000119138	KLF9	0.367208	0.000575473
ENSG00000102445	RUBCNL	0.367191	9.73118e-05
ENSG00000130193	THEM6	0.366885	0.00137978
ENSG00000164885	CDK5	0.366662	0.00033953
ENSG00000165644	COMTD1	0.366424	1.16541e-05
ENSG00000114867	EIF4G1	0.365939	2.828e-07
ENSG00000182963	GJC1	0.365922	0.0218645
ENSG00000164989	CCDC171	0.365882	0.00610214
ENSG00000107937	GTPBP4	0.365702	2.22281e-05
ENSG00000133639	BTG1	0.36569	3.70596e-06
ENSG00000171522	PTGER4	0.365607	0.00302739
ENSG00000115738	ID2	0.36547	8.39557e-06
ENSG00000108518	PFN1	0.365433	7.40091e-07
ENSG00000164284	GRPEL2	0.36468	9.13906e-05
ENSG00000153879	CEBPG	0.364342	2.17114e-08
ENSG00000169762	TAPT1	0.364276	7.74176e-06
ENSG00000225439	BOLA3-DT	0.364107	0.00465213
ENSG00000112578	BYSL	0.364019	4.77757e-05
ENSG00000143324	XPR1	0.363791	9.19556e-07
ENSG00000059758	CDK17	0.363732	1.89428e-08
ENSG00000166839	ANKDD1A	0.363494	0.00232302
ENSG00000260898	ADPGK-AS1	0.363482	0.00342044
ENSG00000152620	DK2	0.363041	3.41419e-07
ENSG00000138030	KHK	0.362916	0.000113578
ENSG00000198729	PPP1R14C	0.362607	0.0148983
ENSG00000112576	CCND3	0.362491	0.000220262
ENSG00000090376	IRAK3	0.361817	0.000690701
ENSG00000162888	IKBKE-AS1	0.361231	0.0472743
ENSG00000105499	PLA2G4C	0.360956	0.00415648
ENSG00000136261	BZW2	0.360461	0.000340697
ENSG00000147649	MTDH	0.360403	1.21392e-10
ENSG00000145545	SRD5A1	0.360158	8.33246e-09
ENSG00000120708	TGFBI	0.360075	0.00793133
ENSG00000196937	FAM3C	0.360024	5.72723e-08
ENSG00000087263	OGFOD1	0.359924	6.23949e-07
ENSG00000174013	FBXO45	0.35977	5.16245e-06
ENSG00000132334	PTPRE	0.35965	0.000556249
ENSG00000198246	SLC29A3	0.35963	0.000162934
ENSG00000146574	CCZ1B	0.359471	0.0391262
ENSG00000138160	KIF11	0.359423	0.0252456
ENSG00000181789	COPG1	0.35937	4.62657e-06
ENSG00000140526	ABHD2	0.358902	1.42981e-05
ENSG00000101935	AMMECR1	0.358829	0.00260326
ENSG00000009954	BAZ1B	0.358766	2.37434e-08
ENSG00000167123	CERCAM	0.358688	0.0330633
ENSG00000122877	EGR2	0.358554	3.16789e-05
ENSG00000158163	DZIP1L	0.358092	1.11248e-05
ENSG00000011485	PPP5C	0.35782	2.03095e-06
ENSG00000131473	ACLY	0.357687	4.22853e-05
ENSG00000156968	MPV17L	0.357408	0.00316502
ENSG00000005100	DHX33	0.357395	6.48719e-07
ENSG00000164087	POC1A	0.357266	0.000251804
ENSG00000131242	RAB11FIP4	0.356903	0.00171833
ENSG00000186567	CEACAM19	0.356478	0.0132334
ENSG00000196715	VKORC1L1	0.355909	7.22503e-07
ENSG00000110400	NECTIN1	0.355759	2.48301e-06
ENSG00000087589	CASS4	0.355666	0.0165016
ENSG00000176105	YES1	0.355038	0.001134
ENSG00000161179	YDJC	0.354743	7.30415e-06
ENSG00000143815	LBR	0.354721	4.05904e-06
ENSG00000145882	PCYOX1L	0.354387	0.00390671
ENSG00000128626	MRPS12	0.354337	8.88266e-05
ENSG00000009830	POMT2	0.353873	5.08778e-08
ENSG00000165046	LETM2	0.353762	0.0187762
ENSG00000241685	ARPC1A	0.353568	1.04068e-06
ENSG00000101084	RAB5IF	0.353548	1.07553e-05
ENSG00000160285	LSS	0.352609	5.44474e-05
ENSG00000119403	PHF19	0.352514	5.74729e-05
ENSG00000056972	TRAF3IP2	0.352487	0.000538068
ENSG00000101350	KIF3B	0.35236	0.000141387
ENSG00000183955	KMT5A	0.352089	1.14301e-06
ENSG00000103512	NOMO1	0.351892	2.41776e-07
ENSG00000106628	POLD2	0.351427	0.00446491
ENSG00000100767	PAPLN	0.351265	0.0031411
ENSG00000163584	RPL22L1	0.351217	0.00747427
ENSG00000174775	HRAS	0.350837	4.16183e-06
ENSG00000147799	ARHGAP39	0.350316	0.00103541
ENSG00000115514	TXNDC9	0.350075	3.98691e-06
ENSG00000085415	SEH1L	0.349936	4.11889e-05
ENSG00000161980	POLR3K	0.349787	0.000260959
ENSG00000145901	TNIP1	0.349653	0.0012909
ENSG00000188229	TUBB4B	0.349469	1.55004e-06
ENSG00000066651	TRMT11	0.349454	4.66498e-05
ENSG00000075624	ACTB	0.349285	9.42269e-07
ENSG00000179218	CALR	0.349127	1.69396e-08
ENSG00000184220	CMSS1	0.349086	0.0132357
ENSG00000158169	FANCC	0.348907	4.27212e-05
ENSG00000005700	IBTK	0.348893	8.79802e-08
ENSG00000099219	ERMP1	0.348843	0.000324868
ENSG00000099901	RANBP1	0.348829	0.000517436
ENSG00000157227	MMP14	0.348709	0.000189384
ENSG00000166579	NDEL1	0.348605	4.54024e-08
ENSG00000111261	MANSC1	0.348562	0.0100969
ENSG00000065989	PDE4A	0.348521	1.14913e-08
ENSG00000145220	LYAR	0.348406	0.00275428
ENSG00000157978	LDLRAP1	0.348217	0.000572564
ENSG00000075275	CELSR1	0.347306	0.000369649
ENSG00000160072	ATAD3B	0.347105	0.00024536
ENSG00000100379	KCTD17	0.347092	0.000125785
ENSG00000007264	MATK	0.346955	0.00119955
ENSG00000101194	SLC17A9	0.346864	2.57876e-05
ENSG00000135047	CTSL	0.346598	0.000130884
ENSG00000073008	PVR	0.346559	7.6431e-06
ENSG00000148835	TAF5	0.346158	0.000690404
ENSG00000036672	USP2	0.346126	0.00172338
ENSG00000100266	PACSIN2	0.346081	1.28964e-05
ENSG00000169155	ZBTB43	0.345922	3.7207e-05
ENSG00000115216	NRBP1	0.345572	0.000195068
ENSG00000000938	FGR	0.345399	0.0100602
ENSG00000120053	GOT1	0.345077	1.63124e-07
ENSG00000125977	EIF2S2	0.345071	5.72358e-08
ENSG00000164163	ABCE1	0.345029	3.44244e-05
ENSG00000142731	PLK4	0.344675	0.0100784
ENSG00000138073	PREB	0.344674	3.86702e-10
ENSG00000173915	ATP5MK	0.344337	3.69443e-05
ENSG00000138623	SEMA7A	0.344281	1.95109e-05
ENSG00000177663	IL17RA	0.344034	1.17823e-06
ENSG00000232956	SNHG15	0.343901	3.61838e-05
ENSG00000174695	TMEM167A	0.343802	1.80664e-08
ENSG00000176597	B3GNT5	0.343777	4.2178e-07
ENSG00000119333	DYNC2I2	0.343627	0.000262768
ENSG00000177054	ZDHHC13	0.343612	5.12583e-05
ENSG00000100804	PSMB5	0.343403	3.20262e-07
ENSG00000135862	LAMC1	0.34312	3.86087e-06
ENSG00000139629	GALNT6	0.34288	0.00156677
ENSG00000184378	ACTRT3	0.342832	0.0228459
ENSG00000087053	MTMR2	0.342634	1.84523e-06
ENSG00000139618	BRCA2	0.342272	0.00261275
ENSG00000103018	CYB5B	0.342146	9.48878e-05
ENSG00000077713	SLC25A43	0.342003	3.63569e-06
ENSG00000109929	SC5D	0.341923	0.000848172
ENSG00000221968	FADS3	0.341829	8.46476e-06
ENSG00000155265	GOLGA7B	0.341476	0.0178421
ENSG00000063241	ISOC2	0.341231	1.72627e-05
ENSG00000120889	TNFRSF10B	0.341114	1.65887e-07
ENSG00000120539	MASTL	0.341045	0.000280141
ENSG00000198042	MAK16	0.340526	2.47377e-06
ENSG00000138074	SLC5A6	0.340355	1.08547e-06
ENSG00000185340	GAS2L1	0.340171	9.41592e-05
ENSG00000136522	MRPL47	0.339533	3.95308e-05
ENSG00000244482	LILRA6	0.339521	0.0114609
ENSG00000134504	KCTD1	0.33951	0.000447363
ENSG00000164924	YWHAZ	0.339504	2.89633e-05
ENSG00000167600	CYP2S1	0.33907	1.77488e-06
ENSG00000166794	PPIB	0.338811	1.44382e-08
ENSG00000143702	CEP170	0.338756	1.24914e-06
ENSG00000160209	PDXK	0.338517	1.35896e-05
ENSG00000127328	RAB3IP	0.33815	0.0199214
ENSG00000160307	S100B	0.337922	0.00336324
ENSG00000100567	PSMA3	0.337656	3.05684e-05
ENSG00000139579	BP2	0.337437	4.5103e-06
ENSG00000197081	IGF2R	0.337223	0.000161646
ENSG00000157240	FZD1	0.336542	0.00589513
ENSG00000187091	PLCD1	0.336261	0.00161472
ENSG00000141012	GALNS	0.335757	0.00618942
ENSG00000112312	GMNN	0.335621	0.000168374
ENSG00000153814	JAZF1	0.335235	0.00432282
ENSG00000023902	PLEKHO1	0.335003	0.00304226
ENSG00000166046	TCP11L2	0.334997	0.0173394
ENSG00000095139	ARCN1	0.334918	9.18582e-08
ENSG00000171611	PTCRA	0.334844	0.0130473
ENSG00000251503	CENPS-CORT	0.334755	0.0182041
ENSG00000096063	SRPK1	0.334553	2.76075e-06
ENSG00000115652	UXS1	0.334416	1.31845e-07
ENSG00000131462	TUBG1	0.33409	2.91791e-05
ENSG00000121073	SLC35B1	0.333923	7.33396e-09
ENSG00000185164	NOMO2	0.333921	9.07744e-07
ENSG00000132170	PPARG	0.333832	0.000169368
ENSG00000148248	SURF4	0.333823	3.32161e-08
ENSG00000115756	HPCAL1	0.333738	4.36332e-05
ENSG00000111300	A25	0.333526	1.90591e-07
ENSG00000104331	BPNT2	0.333273	2.51253e-08
ENSG00000182022	CHST15	0.333196	0.0365865
ENSG00000165060	FXN	0.333154	0.000121537
ENSG00000165916	PSMC3	0.33315	3.77497e-05
ENSG00000115520	COQ10B	0.332874	4.22759e-05
ENSG00000109689	STIM2	0.332843	5.00885e-05
ENSG00000151465	CDC123	0.332456	0.000113578
ENSG00000172590	MRPL52	0.332226	2.3006e-05
ENSG00000168765	GSTM4	0.331882	0.00429929
ENSG00000102144	PGK1	0.331773	6.09761e-07
ENSG00000181915	ADO	0.331548	7.19945e-07
ENSG00000172965	MIR4435-2HG	0.331327	0.00100979
ENSG00000103335	PIEZO1	0.331147	1.33188e-07
ENSG00000168256	NKIRAS2	0.331067	3.19891e-10
ENSG00000183684	ALYREF	0.330872	6.07182e-05
ENSG00000066455	GOLGA5	0.33077	2.3808e-06
ENSG00000100647	SUSD6	0.33059	1.65289e-06
ENSG00000078237	TIGAR	0.330555	3.23203e-06
ENSG00000130733	YIPF2	0.330553	1.26524e-06
ENSG00000136802	LRRC8A	0.33025	0.00269768
ENSG00000184207	PGP	0.330107	1.62754e-07
ENSG00000135541	AHI1	0.330002	1.76881e-05
ENSG00000097033	SH3GLB1	0.32984	2.63807e-08
ENSG00000158615	PPP1R15B	0.329714	7.18334e-06
ENSG00000090382	LYZ	0.329656	0.0156241
ENSG00000081014	AP4E1	0.329501	1.16226e-07
ENSG00000030110	BAK1	0.32949	4.89e-06
ENSG00000100714	MTHFD1	0.329353	0.00155863
ENSG00000158715	SLC45A3	0.32932	0.0085406
ENSG00000158186	MRAS	0.329281	0.00340476
ENSG00000205730	ITPRIPL2	0.329279	9.23844e-10
ENSG00000141664	ZCCHC2	0.328954	0.000183786
ENSG00000173207	CKS1B	0.328871	0.00303704
ENSG00000106701	FSD1L	0.328725	0.000655309
ENSG00000123700	KCNJ2	0.32845	0.00110459
ENSG00000134684	YARS1	0.328336	1.81299e-06
ENSG00000132341	RAN	0.327993	3.43969e-05
ENSG00000155100	OTUD6B	0.327841	8.14251e-05
ENSG00000075131	TIPIN	0.32781	0.0128306
ENSG00000146535	G12	0.327684	0.000120133
ENSG00000132382	MYBBP1A	0.327637	2.68072e-06
ENSG00000116584	ARHGEF2	0.327524	0.000847401
ENSG00000076554	TPD52	0.3275	0.00441483
ENSG00000164024	METAP1	0.327475	4.34671e-07
ENSG00000198157	HMGN5	0.327369	0.00118002
ENSG00000181191	PJA1	0.327319	0.0135274
ENSG00000213047	DENND1B	0.327239	0.000354855
ENSG00000236753	MKLN1-AS	0.327009	0.0105344
ENSG00000174705	SH3PXD2B	0.326936	2.98506e-06
ENSG00000070010	UFD1	0.326929	9.5657e-07
ENSG00000244038	DDOST	0.326782	5.2694e-09
ENSG00000180879	SSR4	0.326619	2.34707e-06
ENSG00000178966	RMI1	0.326608	0.000144407
ENSG00000254473	UBQLN1-AS1	0.32626	0.0194268
ENSG00000145390	USP53	0.326048	0.000458284
ENSG00000106397	PLOD3	0.326048	6.18479e-08
ENSG00000105778	AVL9	0.325983	5.23498e-10
ENSG00000132467	UTP3	0.325931	1.04784e-06
ENSG00000242028	HYPK	0.325929	1.88333e-05
ENSG00000166130	IKBIP	0.325911	4.16183e-06
ENSG00000278259	MYO19	0.325836	6.332e-07
ENSG00000067334	DNTTIP2	0.325766	6.46701e-06
ENSG00000006695	COX10	0.325763	1.44728e-06
ENSG00000100629	CEP128	0.325743	0.00649004
ENSG00000130766	SESN2	0.325619	8.46614e-05
ENSG00000164877	MICALL2	0.325573	0.00212868
ENSG00000187624	LIAT1	0.325548	2.85663e-05
ENSG00000089505	CMTM1	0.325519	0.00749859
ENSG00000120526	NUDCD1	0.32539	0.000543126
ENSG00000198856	OSTC	0.32535	5.49823e-08
ENSG00000212232	SNORD17	0.325292	0.0252218
ENSG00000165264	NDUFB6	0.325026	0.000142333
ENSG00000106263	EIF3B	0.325022	2.80201e-06
ENSG00000100764	PSMC1	0.32498	9.77056e-07
ENSG00000160877	CC1	0.324786	3.97804e-05
ENSG00000165071	TMEM71	0.324749	0.01202
ENSG00000197283	SYNGAP1	0.324679	0.000521458
ENSG00000146731	CCT6A	0.324473	2.50207e-05
ENSG00000145736	GTF2H2	0.324391	0.0231339
ENSG00000154920	EME1	0.324302	0.0142912
ENSG00000126067	PSMB2	0.324207	1.02811e-07
ENSG00000242247	ARFGAP3	0.324099	7.37195e-07
ENSG00000106617	PRKAG2	0.324057	0.000527956
ENSG00000110013	SIAE	0.324055	0.00272896
ENSG00000263843	MIF4GD-DT	0.32384	0.0143816
ENSG00000213593	TMX2	0.323781	4.63098e-06
ENSG00000175054	ATR	0.323597	1.00297e-07
ENSG00000181830	SLC35C1	0.323567	9.39391e-05
ENSG00000167552	TUBA1A	0.323528	0.00527375
ENSG00000064393	HIPK2	0.323472	0.00937408
ENSG00000077150	NFKB2	0.323409	0.0306842
ENSG00000128590	DJB9	0.323403	0.000143158
ENSG00000204516	MICB	0.323329	9.02268e-09
ENSG00000130706	ADRM1	0.323233	6.03275e-07
ENSG00000204856	FAM216A	0.322635	0.00718791
ENSG00000075303	SLC25A40	0.322031	2.8061e-05
ENSG00000105281	SLC1A5	0.321892	4.44454e-06
ENSG00000033050	ABCF2	0.321858	0.0001034
ENSG00000168040	FADD	0.321821	5.88225e-08
ENSG00000033867	SLC4A7	0.32169	0.000845214
ENSG00000072042	RDH11	0.32148	9.69126e-07
ENSG00000006625	GGCT	0.321479	1.6677e-05
ENSG00000197046	SIGLEC15	0.321397	5.24651e-05
ENSG00000179091	CYC1	0.321371	1.74225e-05
ENSG00000168995	SIGLEC7	0.321122	5.82059e-07
ENSG00000138346	D2	0.320864	0.00170858
ENSG00000103121	CMC2	0.320818	2.1127e-05
ENSG00000197417	SHPK	0.32076	0.0133097
ENSG00000101898	MCTS2	0.320701	0.0136661
ENSG00000197451	HNRNPAB	0.320698	1.76274e-05
ENSG00000161091	MFSD12	0.320439	0.00899568
ENSG00000068489	PRR11	0.320274	0.000919672
ENSG00000169258	GPRIN1	0.320047	0.00800606
ENSG00000087253	LPCAT2	0.319965	1.46897e-07
ENSG00000164934	DCAF13	0.319712	1.74194e-05
ENSG00000151694	ADAM17	0.319493	4.80251e-07
ENSG00000111412	SPRING1	0.319232	0.000795473
ENSG00000065923	SLC9A7	0.318827	0.00496616
ENSG00000182199	SHMT2	0.318744	2.37434e-08
ENSG00000229124	VIM-AS1	0.318703	0.00622755
ENSG00000108559	NUP88	0.318269	0.000118433
ENSG00000065057	NTHL1	0.318144	0.00157706
ENSG00000139324	TMTC3	0.318143	0.000101403
ENSG00000166411	IDH3A	0.317636	2.19949e-05
ENSG00000143319	ISG20L2	0.317443	3.54419e-06
ENSG00000178607	ERN1	0.317258	0.000725462
ENSG00000151135	TMEM263	0.31691	2.33638e-07
ENSG00000100294	MCAT	0.316852	0.000534934
ENSG00000144815	NXPE3	0.316816	0.00156696
ENSG00000088766	CRLS1	0.31681	0.00120529
ENSG00000155366	RHOC	0.316805	0.00926704
ENSG00000144959	NCEH1	0.316693	0.000238264
ENSG00000257167	TMPO-AS1	0.316656	0.017818
ENSG00000132254	ARFIP2	0.316621	1.07937e-07
ENSG00000177791	MYOZ1	0.316546	0.00552809
ENSG00000132256	TRIM5	0.316496	5.91817e-05
ENSG00000185090	MANEAL	0.31635	0.000465819
ENSG00000149177	PTPRJ	0.316234	2.21057e-05
ENSG00000138709	LARP1B	0.315988	5.63558e-06
ENSG00000140853	NLRC5	0.315774	0.0213786
ENSG00000179314	WSCD1	0.315769	7.30415e-06
ENSG00000108671	PSMD11	0.315539	5.65945e-08
ENSG00000247596	TWF2	0.315523	7.54358e-05
ENSG00000166908	PIP4K2C	0.315459	9.14564e-07
ENSG00000140830	TXNL4B	0.315347	4.93395e-05
ENSG00000196072	BLOC1S2	0.315028	6.71387e-07
ENSG00000158417	EIF5B	0.315004	1.1405e-06
ENSG00000132640	BTBD3	0.314899	6.24704e-07
ENSG00000222041	CYTOR	0.314718	0.000153005
ENSG00000197930	ERO1A	0.314709	9.14023e-07
ENSG00000198853	RUSC2	0.314689	0.00023834
ENSG00000112996	MRPS30	0.314675	8.04093e-06
ENSG00000139112	GABARAPL1	0.314285	1.55219e-08
ENSG00000104131	EIF3J	0.314237	0.000296133
ENSG00000124788	ATXN1	0.314216	1.79152e-07
ENSG00000132819	RBM38	0.314156	0.0143909
ENSG00000143321	HDGF	0.313828	3.25046e-06
ENSG00000170027	YWHAG	0.31359	8.83586e-07
ENSG00000127666	TICAM1	0.313099	1.45154e-07
ENSG00000164182	NDUFAF2	0.312939	0.000694703
ENSG00000130522	JUND	0.312805	2.5783e-06
ENSG00000105185	PDCD5	0.312665	9.39604e-05
ENSG00000265354	TIMM23	0.312639	9.01385e-06
ENSG00000170515	PA2G4	0.312438	0.00018345
ENSG00000120158	RCL1	0.312182	0.000114281
ENSG00000052795	FNIP2	0.312155	0.00497918
ENSG00000160818	GPATCH4	0.311952	0.000408805
ENSG00000004864	SLC25A13	0.311829	6.40322e-07
ENSG00000104969	SGTA	0.311804	2.68533e-07
ENSG00000171604	CXXC5	0.311682	0.000559317
ENSG00000135823	STX6	0.311384	8.33246e-09
ENSG00000136868	SLC31A1	0.311354	7.96982e-05
ENSG00000176973	FAM89B	0.311236	0.000350083
ENSG00000182831	HAPSTR1	0.311174	5.10198e-09
ENSG00000116120	FARSB	0.310868	0.00177077
ENSG00000170448	NFXL1	0.310816	0.00096431
ENSG00000070423	RNF126	0.310768	1.01806e-05
ENSG00000247626	MARS2	0.31048	0.000456884
ENSG00000162928	PEX13	0.309787	9.3491e-05
ENSG00000112297	CRYBG1	0.30976	0.00277915
ENSG00000100852	ARHGAP5	0.309464	0.00172897
ENSG00000101166	PRELID3B	0.309387	3.77255e-08
ENSG00000166780	BMERB1	0.309096	0.00190533
ENSG00000125459	MSTO1	0.308878	3.07193e-05
ENSG00000188157	AGRN	0.308845	0.00200274
ENSG00000071246	VASH1	0.308799	3.30578e-05
ENSG00000130734	ATG4D	0.308644	2.99907e-07
ENSG00000155846	PPARGC1B	0.308644	4.96782e-05
ENSG00000107614	TRDMT1	0.308585	0.000620174
ENSG00000164970	FAM219A	0.308029	0.000207327
ENSG00000182325	FBXL6	0.307935	2.36459e-05
ENSG00000164687	FABP5	0.307896	0.000303926
ENSG00000090487	SPG21	0.307836	1.15176e-05
ENSG00000103381	CPPED1	0.307725	3.61942e-08
ENSG00000112249	ASCC3	0.307661	1.01806e-05
ENSG00000214706	IFRD2	0.307432	0.00023923
ENSG00000133027	PEMT	0.30731	0.000224038
ENSG00000163468	CCT3	0.307214	1.96589e-05
ENSG00000100335	MIEF1	0.306768	2.07622e-08
ENSG00000162627	SNX7	0.306762	0.0088326
ENSG00000145391	SETD7	0.306718	4.92773e-08
ENSG00000135597	REPS1	0.306714	6.29078e-09
ENSG00000253251	SHLD3	0.306492	0.0319603
ENSG00000171914	TLN2	0.306472	3.72583e-05
ENSG00000262814	MRPL12	0.306358	0.00030639
ENSG00000104643	MTMR9	0.306285	1.12251e-07
ENSG00000179115	FARSA	0.306151	6.04882e-05
ENSG00000198055	GRK6	0.306045	0.000143521
ENSG00000196233	LCOR	0.30577	8.02439e-07
ENSG00000115355	CCDC88A	0.30576	0.000126883
ENSG00000136270	TBRG4	0.305656	3.3466e-07
ENSG00000183496	MEX3B	0.305514	0.00216615
ENSG00000109320	NFKB1	0.305432	0.00106793
ENSG00000113810	SMC4	0.30539	0.000378217
ENSG00000072274	TFRC	0.305233	0.031409
ENSG00000187840	EIF4EBP1	0.304967	9.51795e-06
ENSG00000078804	TP53INP2	0.304913	5.97973e-05
ENSG00000169241	SLC50A1	0.304752	2.26598e-07
ENSG00000150753	CCT5	0.304695	0.00016342
ENSG00000140280	LYSMD2	0.304544	0.000403226
ENSG00000165661	QSOX2	0.304432	6.67816e-06
ENSG00000105220	GPI	0.304303	7.92832e-08
ENSG00000122140	MRPS2	0.30424	2.11989e-05
ENSG00000121579	A50	0.303722	1.69841e-07
ENSG00000048991	R3HDM1	0.303383	5.43418e-06
ENSG00000153391	INO80C	0.303298	0.00619358
ENSG00000127774	EMC6	0.303266	2.1422e-05
ENSG00000120137	PANK3	0.303154	4.65682e-07
ENSG00000130826	DKC1	0.302972	0.000197298
ENSG00000161011	SQSTM1	0.302924	0.000860412
ENSG00000132646	PC	0.302807	0.000128445
ENSG00000130429	ARPC1B	0.302639	0.00323777
ENSG00000169857	AVEN	0.302485	0.000741068
ENSG00000174109	UQCC4	0.302463	0.000116096
ENSG00000080608	PUM3	0.301926	0.000328271
ENSG00000163162	RNF149	0.301912	9.65055e-08
ENSG00000106537	TSPAN13	0.301841	0.0123541
ENSG00000086598	TMED2	0.301613	1.33891e-07
ENSG00000105671	DDX49	0.301244	7.63229e-07
ENSG00000154978	VOPP1	0.301233	0.00222182
ENSG00000105376	ICAM5	0.30102	0.0204326
ENSG00000144681	STAC	0.300909	0.0297306
ENSG00000105364	MRPL4	0.300655	2.74631e-05
ENSG00000188636	RTL6	0.300313	1.25367e-05
ENSG00000010292	NCAPD2	0.299863	0.00211347
ENSG00000110955	ATP5F1B	0.299611	3.72583e-05
ENSG00000109743	BST1	0.299343	0.00618282
ENSG00000103005	USB1	0.299183	7.49412e-06
ENSG00000141965	FEM1A	0.299176	2.65193e-08
ENSG00000143401	ANP32E	0.298846	5.31026e-05
ENSG00000110651	CD81	0.298771	1.67357e-05
ENSG00000110321	EIF4G2	0.2987	4.49057e-06
ENSG00000233621	ZC3H12A-DT	0.298621	0.00240578
ENSG00000070214	SLC44A1	0.298443	0.00116659
ENSG00000123178	SPRYD7	0.29843	5.77881e-05
ENSG00000073350	LLGL2	0.298335	8.15782e-05
ENSG00000161791	FMNL3	0.298305	0.000746956
ENSG00000152315	KCNK13	0.298206	0.00033611
ENSG00000175756	AURKAIP1	0.297705	1.46975e-05
ENSG00000164054	SHISA5	0.297694	2.46208e-05
ENSG00000115761	NOL10	0.297629	1.44276e-05
ENSG00000100644	HIF1A	0.297258	0.00211109
ENSG00000136045	PWP1	0.297258	9.30951e-07
ENSG00000154122	ANKH	0.297145	0.0136377
ENSG00000180921	FAM83H	0.297094	9.35906e-06
[truncated: 2,992 more rows]
