# Supplementary material for: microRNA-132 attenuates inflammation in induced pluripotent stem cell-derived microglia from Alzheimer’s disease patients
Source: Acta Neuropathol Commun. 2026 Mar 7;14:99. doi: 10.1186/s40478-026-02228-8 (PMC13104464; doi:10.1186/s40478-026-02228-8)
Supplement: Supplementary file 3 — Supplementary Material 3 [file 40478_2026_2228_MOESM3_ESM.xlsx]

## Sheet: Healthy KD up
GO Terms	P-value
regulation of transcription from RNA polymerase II promoter	1.5e-24
regulation of transcription, DNA-templated	3e-14
negative regulation of transcription from RNA polymerase II promoter	6.1e-14
negative regulation of transcription, DNA-templated	4.7e-11
positive regulation of transcription from RNA polymerase II promoter	3.7e-07
positive regulation of transcription, DNA-templated	1.6e-05
cellular response to glucose starvation	9.8e-05
innate immune response in mucosa	0.00013
negative regulation of neuron differentiation	0.00024
cellular response to chemical stimulus	0.00034
antibacterial humoral response	0.00035
negative regulation of growth	0.00047
endoplasmic reticulum unfolded protein response	0.0008
nucleosome assembly	0.001
positive regulation of gene expression	0.0012
amino acid transport	0.0014
positive regulation of bone mineralization	0.0014
negative regulation of transforming growth factor beta receptor signaling pathway	0.0017
transepithelial transport	0.0019
detoxification of copper ion	0.0019
anion transmembrane transport	0.0024
cellular response to dexamethasone stimulus	0.0024
positive regulation of stem cell population maintenance	0.0024
signal transduction	0.0026
cellular glucose homeostasis	0.0026
chromatin organization	0.0035
endocrine pancreas development	0.0037
cGMP-mediated signaling	0.004
positive regulation of JNK cascade	0.0045
oocyte maturation	0.0051
mammary gland development	0.0051
regulation of small GTPase mediated signal transduction	0.0052
circadian regulation of gene expression	0.0056
muscle organ development	0.007
regulation of calcium ion transmembrane transport via high voltage-gated calcium channel	0.0074
sensory perception of sound	0.0088
positive regulation of neuron differentiation	0.009
sodium ion transmembrane transport	0.011
positive regulation of insulin receptor signaling pathway	0.012
calcium ion homeostasis	0.012
negative regulation of stem cell population maintenance	0.012
intracellular signal transduction	0.012
intracellular steroid hormone receptor signaling pathway	0.013
phospholipid dephosphorylation	0.013
gene expression	0.014
megakaryocyte differentiation	0.015
cellular zinc ion homeostasis	0.016
chondroitin sulfate biosynthetic process	0.016
bone mineralization	0.018
stem cell differentiation	0.019
smooth muscle tissue development	0.02
dendritic spine maintenance	0.02
cellular response to insulin stimulus	0.021
adenylate cyclase-activating G-protein coupled receptor signaling pathway	0.021
positive regulation of apoptotic process	0.021
response to endoplasmic reticulum stress	0.021
neuronal stem cell population maintenance	0.022
negative regulation of calcineurin-NFAT signaling cascade	0.022
retina layer formation	0.022
cellular response to copper ion	0.022
negative regulation of canonical Wnt signaling pathway	0.024
cellular response to glucose stimulus	0.026
flagellated sperm motility	0.026
hormone-mediated signaling pathway	0.026
glutamine transport	0.026
positive regulation of glucose metabolic process	0.026
positive regulation of protein kinase C signaling	0.026
negative regulation of collateral sprouting	0.026
central nervous system development	0.027
cell differentiation	0.03
response to inorganic substance	0.03
positive regulation of cell proliferation	0.03
cell development	0.031
negative regulation of epithelial cell differentiation	0.031
embryonic camera-type eye development	0.031
response to ischemia	0.031
positive regulation of thymocyte apoptotic process	0.032
positive regulation of epithelial cell differentiation	0.032
positive regulation of T-helper 1 cell differentiation	0.032
negative regulation of T-helper 2 cell differentiation	0.032
regulation of Wnt signaling pathway, planar cell polarity pathway	0.032
clustering of voltage-gated sodium channels	0.032
drug transport across blood-brain barrier	0.032
positive regulation of MAPK cascade	0.034
response to glucose	0.034
cell-cell signaling	0.035
liver development	0.036
positive regulation of interferon-gamma production	0.036
response to bacterium	0.036
positive regulation of cytosolic calcium ion concentration	0.037
kidney development	0.038
negative regulation of fat cell differentiation	0.039
positive regulation of transforming growth factor beta receptor signaling pathway	0.04
negative regulation of cAMP-mediated signaling	0.042
positive regulation of adipose tissue development	0.042
mitral valve morphogenesis	0.042
detection of mechanical stimulus involved in sensory perception of pain	0.042
locomotor rhythm	0.042
negative regulation of phosphorylation	0.042
cellular response to zinc ion	0.042
neutral amino acid transport	0.042
negative regulation of stem cell differentiation	0.042
dephosphorylation	0.042
positive regulation of leukocyte migration	0.043
mammary gland epithelial cell differentiation	0.043
response to nutrient levels	0.044
insulin receptor signaling pathway	0.047

## Sheet: Healthy KD down
GO Terms	P-value
immune response	9.5e-20
inflammatory response	1.1e-13
signal transduction	8.4e-13
antigen processing and presentation of exogenous peptide antigen via MHC class II	3.1e-12
cellular response to interferon-gamma	2.5e-10
positive regulation of immune response	3.2e-10
peptide antigen assembly with MHC class II protein complex	2.1e-09
positive regulation of T cell activation	2.8e-09
antigen processing and presentation of peptide or polysaccharide antigen via MHC class II	9.4e-09
innate immune response	1e-08
positive regulation of interleukin-1 beta production	2.1e-08
neutrophil chemotaxis	2.4e-08
adaptive immune response	4e-08
positive regulation of interleukin-6 production	1.1e-07
positive regulation of interleukin-8 production	1.6e-07
antigen processing and presentation	2.3e-07
positive regulation of phagocytosis	3.8e-07
positive regulation of ERK1 and ERK2 cascade	4.4e-07
humoral immune response	1.4e-06
chemotaxis	3.4e-06
actin filament organization	4.7e-06
positive regulation of tumor necrosis factor production	6.2e-06
pattern recognition receptor signaling pathway	6.4e-06
G-protein coupled receptor signaling pathway	6.8e-06
positive regulation of inflammatory response	7.3e-06
positive regulation of B cell proliferation	7.5e-06
positive regulation of nitric oxide biosynthetic process	1.7e-05
toll-like receptor signaling pathway	1.7e-05
defense response to bacterium	2.2e-05
phospholipase C-activating G-protein coupled receptor signaling pathway	5e-05
phagocytosis	6.4e-05
microglial cell activation	6.6e-05
regulation of actin filament polymerization	7.6e-05
cell surface receptor signaling pathway	0.00011
positive regulation of protein kinase B signaling	0.00013
positive regulation of I-kappaB kinase/NF-kappaB signaling	0.00013
cellular response to calcium ion	0.00025
regulation of release of sequestered calcium ion into cytosol by sarcoplasmic reticulum	0.00026
negative regulation of interleukin-6 production	0.00031
complement receptor mediated signaling pathway	0.00032
calcium-mediated signaling	0.00032
positive regulation of chemokine production	0.00034
positive regulation of interleukin-12 production	0.00034
superoxide anion generation	0.00034
cellular response to lipopolysaccharide	0.00038
positive regulation of peptidyl-tyrosine phosphorylation	0.0004
positive regulation of NF-kappaB transcription factor activity	0.00047
positive regulation of superoxide anion generation	0.00047
monocyte chemotaxis	0.00056
myeloid cell differentiation	0.00057
endocytosis	0.0006
viral entry into host cell	0.00068
positive regulation of interleukin-10 production	0.00072
negative regulation of ryanodine-sensitive calcium-release channel activity	0.00072
positive regulation of cytokine production	0.0008
positive regulation of cell migration	0.00082
lipopolysaccharide-mediated signaling pathway	0.00098
actin cytoskeleton organization	0.0013
receptor-mediated endocytosis	0.0013
xenobiotic metabolic process	0.0013
cellular response to ethanol	0.0014
positive regulation of gene expression	0.0015
small GTPase mediated signal transduction	0.0016
positive regulation of T cell proliferation	0.0016
negative regulation of tumor necrosis factor production	0.0016
leukotriene biosynthetic process	0.0017
regulation of cell shape	0.0018
cellular response to beta-amyloid	0.0022
lysosome organization	0.0025
negative regulation of NLRP3 inflammasome complex assembly	0.0025
lymphocyte chemotaxis	0.0028
regulation of synapse organization	0.0028
eosinophil chemotaxis	0.0028
chemokine-mediated signaling pathway	0.0031
positive regulation of smooth muscle cell proliferation	0.0031
positive regulation of ryanodine-sensitive calcium-release channel activity	0.0033
actin filament polymerization	0.0035
transforming growth factor beta receptor signaling pathway	0.0035
Rac protein signal transduction	0.0036
establishment or maintenance of cell polarity	0.0037
N-acetylneuraminate catabolic process	0.0038
antibody-dependent cellular cytotoxicity	0.0038
lysosomal transport	0.004
ceramide metabolic process	0.004
positive regulation of calcium-mediated signaling	0.004
leukocyte chemotaxis	0.0041
cellular response to hydrogen peroxide	0.0044
cell morphogenesis	0.0044
B cell receptor signaling pathway	0.0045
positive regulation of cysteine-type endopeptidase activity involved in apoptotic process	0.0046
positive regulation of protein phosphorylation	0.0053
positive regulation of cholesterol efflux	0.0055
positive regulation of cytokine production involved in inflammatory response	0.0055
T cell activation	0.0057
response to lipopolysaccharide	0.0058
regulation of cell-matrix adhesion	0.0059
negative regulation of lipid catabolic process	0.0059
positive regulation of peptidase activity	0.0059
cellular response to interleukin-1	0.0062
superoxide metabolic process	0.0062
microtubule-based process	0.0064
positive regulation of cytokine production involved in immune response	0.0064
positive regulation of interleukin-2 production	0.0069
platelet activation	0.007
response to interferon-gamma	0.0075
phagocytosis, recognition	0.0079
regulation of blood pressure	0.0081
I-kappaB kinase/NF-kappaB signaling	0.0085
intracellular sequestering of iron ion	0.0085
positive regulation of epithelial to mesenchymal transition involved in endocardial cushion formation	0.0085
cellular response to molecule of fungal origin	0.0085
cellular response to diacyl bacterial lipopeptide	0.0085
melanosome assembly	0.0086
regulation of calcium ion transport	0.0086
negative regulation of inflammatory response to antigenic stimulus	0.0086
carbohydrate metabolic process	0.0088
positive regulation of NIK/NF-kappaB signaling	0.0091
negative regulation of phagocytosis	0.0095
signaling	0.0095
cellular iron ion homeostasis	0.0096
lens fiber cell differentiation	0.0096
positive regulation of angiogenesis	0.0097
lysosomal lumen acidification	0.01
positive regulation of JAK-STAT cascade	0.011
platelet aggregation	0.011
Fc-gamma receptor signaling pathway involved in phagocytosis	0.012
cytokine-mediated signaling pathway	0.013
cellular response to tumor necrosis factor	0.013
blood coagulation	0.013
glutathione metabolic process	0.014
astrocyte activation	0.014
negative regulation of interleukin-10 production	0.014
negative regulation of interleukin-8 production	0.014
cellular response to fatty acid	0.014
negative regulation of B cell proliferation	0.014
ion transmembrane transport	0.014
fatty acid metabolic process	0.014
regulation of protein localization to nucleus	0.014
response to cholesterol	0.014
negative regulation of myeloid cell apoptotic process	0.014
I-kappaB phosphorylation	0.014
positive regulation of podosome assembly	0.014
negative regulation of protein kinase activity	0.014
mitochondrial ATP synthesis coupled proton transport	0.014
regulation of calcium-mediated signaling	0.015
response to muramyl dipeptide	0.015
negative regulation of T cell activation	0.015
protein homotetramerization	0.015
positive regulation of neutrophil chemotaxis	0.016
positive regulation of immunoglobulin production	0.016
positive regulation of smooth muscle cell migration	0.016
negative regulation of cytokine production involved in inflammatory response	0.016
positive regulation of actin filament polymerization	0.016
defense response to Gram-negative bacterium	0.017
cellular response to interferon-beta	0.017
positive regulation of interferon-gamma production	0.017
glucose metabolic process	0.017
chaperone mediated protein folding requiring cofactor	0.017
complement activation	0.019
respiratory burst	0.019
positive regulation of receptor-mediated endocytosis	0.019
positive regulation of MAPK cascade	0.019
glucuronate catabolic process to xylulose 5-phosphate	0.019
interleukin-3-mediated signaling pathway	0.019
hydrogen peroxide biosynthetic process	0.019
positive regulation of pinocytosis	0.019
cellular heat acclimation	0.019
detection of lipopolysaccharide	0.019
plasma membrane raft organization	0.019
positive regulation of CD8-positive, alpha-beta T cell differentiation	0.019
hydrogen ion transmembrane transport	0.02
cell motility	0.02
phagocytosis, engulfment	0.02
positive regulation of mitotic nuclear division	0.02
response to electrical stimulus	0.02
regulation of immune response	0.021
pyroptosis	0.021
clathrin-dependent endocytosis	0.021
positive regulation of reactive oxygen species metabolic process	0.021
cytoskeleton organization	0.021
positive regulation of monocyte chemotactic protein-1 production	0.021
regulation of fibroblast migration	0.021
toll-like receptor 3 signaling pathway	0.021
positive regulation of reactive oxygen species biosynthetic process	0.021
positive regulation of phagocytosis, engulfment	0.021
dendritic cell chemotaxis	0.021
action potential	0.021
erythrocyte homeostasis	0.023
positive regulation of ATP biosynthetic process	0.023
dendritic cell differentiation	0.023
nucleotide-binding oligomerization domain containing 2 signaling pathway	0.023
response to acidic pH	0.023
positive regulation of heterotypic cell-cell adhesion	0.023
regulation of cell migration	0.023
autophagy	0.024
positive regulation of neuron projection development	0.024
positive regulation of endocytosis	0.025
apoptotic cell clearance	0.025
regulation of cardiac muscle contraction by regulation of the release of sequestered calcium ion	0.025
T cell costimulation	0.025
adenylate cyclase-inhibiting G-protein coupled receptor signaling pathway	0.025
positive regulation of extrinsic apoptotic signaling pathway	0.026
actin filament bundle assembly	0.026
negative regulation of cytokine production	0.026
negative regulation of Ras protein signal transduction	0.026
positive regulation of protein autophosphorylation	0.026
ATP synthesis coupled proton transport	0.026
negative regulation of signal transduction	0.029
cellular response to fluid shear stress	0.03
cellular response to low-density lipoprotein particle stimulus	0.03
negative regulation of inflammatory response	0.03
lamellipodium assembly	0.03
response to nutrient	0.031
vasodilation	0.032
positive regulation of macrophage cytokine production	0.033
B cell proliferation	0.033
detection of calcium ion	0.034
cellular response to lipoteichoic acid	0.034
positive regulation of lipopolysaccharide-mediated signaling pathway	0.034
regulation of GTPase activity	0.034
positive regulation of cholesterol storage	0.035
negative regulation of amyloid precursor protein biosynthetic process	0.035
positive regulation of beta-amyloid clearance	0.035
positive regulation of interleukin-18 production	0.035
negative regulation of granulocyte differentiation	0.035
cell-cell junction maintenance	0.035
positive regulation of nucleotide-binding oligomerization domain containing 2 signaling pathway	0.035
positive regulation of apoptotic cell clearance	0.035
icosanoid biosynthetic process	0.035
activation of cysteine-type endopeptidase activity involved in apoptotic process	0.035
positive regulation of vascular smooth muscle cell proliferation	0.036
response to virus	0.037
negative regulation of interferon-gamma production	0.039
defense response to virus	0.039
astrocyte development	0.04
activation of protein kinase B activity	0.04
positive regulation of T cell receptor signaling pathway	0.04
regulation of ryanodine-sensitive calcium-release channel activity	0.04
immunoglobulin mediated immune response	0.04
positive regulation of macrophage activation	0.04
negative regulation of osteoclast differentiation	0.04
platelet dense granule organization	0.04
cellular response to cytokine stimulus	0.04
negative regulation of interleukin-1 beta production	0.04
cellular response to platelet-derived growth factor stimulus	0.041
cholesterol efflux	0.041
receptor internalization	0.042
positive regulation of protein complex assembly	0.042
response to organic cyclic compound	0.042
negative regulation of neuron apoptotic process	0.042
response to activity	0.043
negative regulation of T cell proliferation	0.043
cellular defense response	0.043
endosomal transport	0.044
positive regulation of neuron differentiation	0.044
defense response	0.044
glucose homeostasis	0.045
regulation of small GTPase mediated signal transduction	0.047
blood vessel endothelial cell migration	0.048
low-density lipoprotein particle clearance	0.048
G-protein coupled purinergic nucleotide receptor signaling pathway	0.048
ventricular trabecula myocardium morphogenesis	0.048
complement component C5a signaling pathway	0.049
negative regulation of high voltage-gated calcium channel activity	0.049
myoblast fusion involved in skeletal muscle regeneration	0.049
regulation of oxidative stress-induced neuron intrinsic apoptotic signaling pathway	0.049
negative regulation of T cell mediated immunity	0.049
reduced folate transmembrane transport	0.049
positive regulation of glomerular filtration	0.049
cellular response to triacyl bacterial lipopeptide	0.049
auditory receptor cell fate commitment	0.049

## Sheet: AD vs Healthy up
GO Terms	P-value
cellular response to copper ion	2e-11
detoxification of copper ion	8.8e-11
cellular response to zinc ion	3e-10
cellular response to chemical stimulus	1.1e-09
negative regulation of growth	1.3e-08
cellular response to cadmium ion	2.3e-08
immune response	8.9e-08
cellular zinc ion homeostasis	3.7e-07
response to inorganic substance	1.3e-06
inflammatory response	0.00013
cholesterol homeostasis	0.00014
neutrophil chemotaxis	0.0011
positive regulation of inflammatory response	0.0014
sterol biosynthetic process	0.0016
beta-amyloid clearance	0.0016
positive regulation of brown fat cell differentiation	0.0016
neutrophil activation	0.0021
unsaturated fatty acid biosynthetic process	0.0021
cholesterol biosynthetic process	0.0023
negative regulation of protein kinase activity	0.0026
embryo implantation	0.0041
innate immune response	0.005
antibody-dependent cellular cytotoxicity	0.005
cholesterol metabolic process	0.0053
defense response to bacterium	0.0066
receptor-mediated endocytosis	0.007
Fc-gamma receptor signaling pathway	0.007
positive regulation of activated T cell proliferation	0.0078
decidualization	0.0078
cell surface receptor signaling pathway	0.0093
chemotaxis	0.011
chemokine-mediated signaling pathway	0.012
amyloid fibril formation	0.012
positive regulation of natural killer cell proliferation	0.012
intrinsic apoptotic signaling pathway in response to endoplasmic reticulum stress	0.018
negative regulation of sequence-specific DNA binding transcription factor activity	0.019
positive regulation of triglyceride biosynthetic process	0.021
intracellular cholesterol transport	0.021
positive regulation of intrinsic apoptotic signaling pathway	0.022
defense response	0.025
cellular response to low-density lipoprotein particle stimulus	0.028
cellular response to interleukin-1	0.029
antimicrobial humoral immune response mediated by antimicrobial peptide	0.032
natural killer cell activation	0.032
phospholipid transport	0.034
positive regulation of phagocytosis	0.034
cell-cell signaling	0.036
vitamin D receptor signaling pathway	0.037
GDP catabolic process	0.037
positive regulation of type IIa hypersensitivity	0.037
regulation of T cell mediated cytotoxicity	0.037
cellular response to starvation	0.039
fatty acid biosynthetic process	0.039
respiratory burst	0.04
positive regulation of tyrosine phosphorylation of STAT protein	0.042
lipid metabolic process	0.043
cholesterol transport	0.044
lipid biosynthetic process	0.044
mitophagy	0.047
fatty acid metabolic process	0.049
positive regulation of interleukin-17 production	0.049
regulation of calcium ion transport	0.049

## Sheet: AD vs Healthy down
GO Terms	P-value
extracellular matrix organization	1.4e-21
collagen fibril organization	3.6e-11
cell adhesion	4.1e-10
homophilic cell adhesion via plasma membrane adhesion molecules	5.5e-09
osteoblast differentiation	9.7e-08
multicellular organism development	1.1e-07
cell fate commitment	7e-07
cell-cell adhesion	1.4e-06
axon guidance	7.8e-06
positive regulation of neuron differentiation	1e-05
odontogenesis of dentin-containing tooth	1.3e-05
animal organ morphogenesis	3.1e-05
in utero embryonic development	5.9e-05
cellular response to retinoic acid	8.7e-05
canonical Wnt signaling pathway	9.3e-05
positive regulation of cardiac muscle cell proliferation	0.00012
odontogenesis	0.00016
smooth muscle cell differentiation	0.00016
embryonic digit morphogenesis	0.0002
positive regulation of gene expression	0.00027
chondrocyte differentiation	0.00027
ventricular cardiac muscle tissue morphogenesis	0.00031
cell-cell junction assembly	0.00033
ureteric bud development	0.00041
lung development	0.00053
positive regulation of osteoblast differentiation	0.00053
epithelial cell differentiation	0.00057
positive regulation of cell-substrate adhesion	0.00061
angiogenesis	0.00064
bone development	0.00065
metanephros development	0.00071
negative regulation of epithelial cell differentiation	0.00076
positive regulation of cell proliferation	0.00087
branching involved in ureteric bud morphogenesis	0.00089
outflow tract septum morphogenesis	0.0009
cerebral cortex development	0.001
hair follicle morphogenesis	0.0011
heterophilic cell-cell adhesion via plasma membrane cell adhesion molecules	0.0013
retina morphogenesis in camera-type eye	0.0016
ossification	0.0019
negative regulation of transcription from RNA polymerase II promoter	0.002
sensory perception of sound	0.0022
bone mineralization	0.0022
BMP signaling pathway	0.0023
supramolecular fiber organization	0.0025
negative regulation of cardiac muscle cell differentiation	0.0026
heart looping	0.0031
transmembrane receptor protein tyrosine kinase signaling pathway	0.0032
blood vessel morphogenesis	0.0032
Wnt signaling pathway	0.0039
pulmonary valve morphogenesis	0.0039
outflow tract morphogenesis	0.004
calcium-dependent cell-cell adhesion via plasma membrane cell adhesion molecules	0.0041
aortic valve morphogenesis	0.0048
type B pancreatic cell development	0.0052
cartilage condensation	0.0052
cardiac muscle cell differentiation	0.0059
skeletal system development	0.0061
positive regulation of SMAD protein import into nucleus	0.0063
Notch signaling pathway	0.0065
positive regulation of ERK1 and ERK2 cascade	0.0069
protein processing	0.0069
elastic fiber assembly	0.0069
glial cell migration	0.0069
adherens junction organization	0.007
positive regulation of kinase activity	0.0071
regulation of bone development	0.008
ameloblast differentiation	0.008
response to estradiol	0.0083
kidney development	0.0086
neuropeptide signaling pathway	0.0087
positive regulation of transcription from RNA polymerase II promoter	0.0088
cell differentiation	0.0089
cardiac epithelial to mesenchymal transition	0.009
positive regulation of BMP signaling pathway	0.0093
cell-cell signaling	0.0097
positive regulation of mesenchymal cell proliferation	0.0098
negative regulation of gene expression	0.01
integrin-mediated signaling pathway	0.011
positive regulation of neuroblast proliferation	0.011
induction of positive chemotaxis	0.011
peptide metabolic process	0.011
stem cell proliferation	0.012
multicellular organism growth	0.013
cellular response to amino acid stimulus	0.013
fibroblast growth factor receptor signaling pathway	0.013
heart morphogenesis	0.013
ephrin receptor signaling pathway	0.013
cartilage morphogenesis	0.013
regulation of smooth muscle cell differentiation	0.013
peptidyl-lysine oxidation	0.013
prostatic bud formation	0.013
regulation of blood pressure	0.014
positive regulation of cartilage development	0.014
epithelial tube branching involved in lung morphogenesis	0.014
peptide antigen assembly with MHC class II protein complex	0.014
palate development	0.015
negative regulation of stress fiber assembly	0.015
positive regulation of neurogenesis	0.015
vascular endothelial growth factor receptor signaling pathway	0.015
negative regulation of canonical Wnt signaling pathway	0.016
lung alveolus development	0.016
positive regulation of T cell activation	0.017
melanocyte differentiation	0.017
antigen processing and presentation of peptide or polysaccharide antigen via MHC class II	0.017
proximal/distal pattern formation	0.017
gene expression	0.018
cell-matrix adhesion	0.018
mesenchyme development	0.019
cell-cell adhesion mediated by cadherin	0.02
anterior/posterior pattern specification	0.021
cellular response to cAMP	0.022
cellular response to organic cyclic compound	0.022
skeletal system morphogenesis	0.022
skin development	0.022
cell morphogenesis	0.024
cellular response to transforming growth factor beta stimulus	0.024
positive regulation of fat cell differentiation	0.024
negative regulation of neuron differentiation	0.024
left/right axis specification	0.024
regulation of axonogenesis	0.024
regulation of cell migration	0.025
hair follicle development	0.025
bud elongation involved in lung branching	0.026
limb bud formation	0.026
heart induction	0.026
proximal tubule development	0.026
glomerular visceral epithelial cell migration	0.026
cobalamin transport	0.026
response to xenobiotic stimulus	0.027
regulation of developmental process	0.028
pattern specification process	0.028
camera-type eye morphogenesis	0.028
branching morphogenesis of an epithelial tube	0.028
negative regulation of chondrocyte differentiation	0.028
response to bacterium	0.03
positive regulation of canonical Wnt signaling pathway	0.031
neuron projection development	0.031
ventricular septum morphogenesis	0.031
digestive tract development	0.033
endocardial cushion morphogenesis	0.033
cell migration involved in sprouting angiogenesis	0.033
establishment of mitotic spindle orientation	0.034
regulation of heart rate by cardiac conduction	0.034
positive regulation of Wnt signaling pathway	0.034
mesonephros development	0.034
epithelial to mesenchymal transition	0.036
endocytosis	0.037
positive regulation of endothelial cell proliferation	0.037
blood vessel development	0.037
negative regulation of endothelial cell migration	0.037
negative regulation of cardiac muscle cell apoptotic process	0.037
positive regulation of vascular smooth muscle cell proliferation	0.041
negative regulation of extrinsic apoptotic signaling pathway	0.041
positive regulation of smooth muscle cell migration	0.042
developmental growth	0.042
cellular response to BMP stimulus	0.042
embryonic hindlimb morphogenesis	0.042
positive regulation of insulin-like growth factor receptor signaling pathway	0.042
collagen-activated tyrosine kinase receptor signaling pathway	0.042
auditory receptor cell differentiation	0.042
negative regulation of apoptotic process	0.043
positive regulation of epithelial cell proliferation	0.045
positive regulation of protein kinase B signaling	0.046
aorta development	0.048
negative regulation of tumor necrosis factor-mediated signaling pathway	0.048
basement membrane organization	0.048
positive regulation of mitotic nuclear division	0.048
non-canonical Wnt signaling pathway	0.048
positive regulation of immune response	0.048
embryonic cranial skeleton morphogenesis	0.048
cellular response to beta-amyloid	0.049
neural crest cell migration	0.049

## Sheet: AD OE up
GO Terms	P-value
signal transduction	5.7e-09
cell adhesion	1.3e-07
negative regulation of cell proliferation	2.4e-05
axonogenesis	4.2e-05
response to ischemia	5.8e-05
positive regulation of bone resorption	9.5e-05
positive regulation of cell migration	0.00011
cell-cell adhesion	0.00017
cell migration	0.00041
response to xenobiotic stimulus	0.00042
cell-substrate adhesion	0.00042
integrin-mediated signaling pathway	0.00045
calcium ion homeostasis	0.00072
intrinsic apoptotic signaling pathway in response to endoplasmic reticulum stress	0.00074
ion transmembrane transport	0.0011
regulation of actin cytoskeleton organization	0.0016
positive regulation of MAPK cascade	0.002
positive regulation of apoptotic process	0.002
endocytosis	0.0023
cytoskeleton organization	0.0024
sodium ion transmembrane transport	0.0029
positive regulation of neurotransmitter secretion	0.0034
chloride transmembrane transport	0.0042
Ras protein signal transduction	0.0043
response to mechanical stimulus	0.0044
cell projection assembly	0.0045
intracellular signal transduction	0.0046
transmembrane transport	0.0048
cellular calcium ion homeostasis	0.0049
peptidyl-tyrosine dephosphorylation	0.0056
anatomical structure development	0.0062
dendrite morphogenesis	0.0062
thyroid hormone transport	0.0063
positive regulation of gene expression	0.0065
calcium ion transmembrane transport	0.0067
response to endoplasmic reticulum stress	0.0067
actin cytoskeleton organization	0.0068
focal adhesion assembly	0.0072
small GTPase mediated signal transduction	0.0077
positive regulation of cytosolic calcium ion concentration	0.0077
gene expression	0.0077
epidermal growth factor receptor signaling pathway	0.0078
positive regulation of angiogenesis	0.0083
positive regulation of cyclin-dependent protein serine/threonine kinase activity	0.0084
positive regulation of ruffle assembly	0.0084
receptor internalization	0.009
cell adhesion mediated by integrin	0.0093
cellular response to insulin stimulus	0.01
endoderm formation	0.01
actin filament network formation	0.01
sodium ion export from cell	0.01
transmembrane receptor protein tyrosine kinase signaling pathway	0.011
amino acid transport	0.011
magnesium ion transmembrane transport	0.012
regulation of dopamine secretion	0.012
biomineral tissue development	0.012
magnesium ion transport	0.012
G-protein coupled receptor signaling pathway	0.014
calcium-independent cell-cell adhesion via plasma membrane cell-adhesion molecules	0.016
mesodermal cell differentiation	0.016
microtubule-based movement	0.016
innate immune response in mucosa	0.016
regulation of cardiac conduction	0.016
synaptic vesicle lumen acidification	0.016
protein phosphorylation	0.018
viral entry into host cell	0.018
central nervous system development	0.018
positive regulation of potassium ion transmembrane transporter activity	0.019
calcium ion-regulated exocytosis of neurotransmitter	0.019
neuronal action potential propagation	0.019
ceramide catabolic process	0.019
oncogene-induced cell senescence	0.019
positive regulation of protein kinase B signaling	0.019
ventricular septum development	0.02
actin filament organization	0.02
vesicle transport along microtubule	0.022
dephosphorylation	0.022
establishment of endothelial intestinal barrier	0.023
adenylate cyclase-activating G-protein coupled receptor signaling pathway	0.023
sodium ion transport	0.024
positive regulation of protein complex assembly	0.024
positive regulation of calcium ion transport	0.024
heterotypic cell-cell adhesion	0.024
apoptotic process	0.025
synaptic vesicle endocytosis	0.028
intrinsic apoptotic signaling pathway	0.028
canonical glycolysis	0.028
positive regulation of DNA binding	0.028
monocyte differentiation	0.028
apoptotic mitochondrial changes	0.028
positive regulation of release of cytochrome c from mitochondria	0.03
signal complex assembly	0.03
inorganic ion transmembrane transport	0.03
negative regulation of monocyte chemotaxis	0.03
regulation of cell migration	0.031
protein transport along microtubule	0.032
cerebellar cortex formation	0.032
neurofilament bundle assembly	0.032
microtubule cytoskeleton organization	0.032
negative regulation of MAPK cascade	0.033
positive regulation of protein phosphorylation	0.033
smooth muscle contraction	0.036
regulation of presynapse assembly	0.036
receptor-mediated endocytosis	0.036
positive regulation of excitatory postsynaptic potential	0.036
negative regulation of intrinsic apoptotic signaling pathway	0.036
phosphorylation	0.037
cell fate commitment	0.038
glycolytic process	0.038
negative regulation of neuron differentiation	0.04
angiogenesis	0.04
positive regulation of myoblast fusion	0.042
negative regulation of mitochondrial outer membrane permeabilization involved in apoptotic signaling pathway	0.042
intermediate filament cytoskeleton organization	0.042
neurotrophin TRK receptor signaling pathway	0.042
endosomal lumen acidification	0.042
regulation of synaptic transmission, glutamatergic	0.043
long-term synaptic potentiation	0.044
positive regulation of interleukin-17 production	0.044
neurofilament cytoskeleton organization	0.045
establishment or maintenance of transmembrane electrochemical gradient	0.045
regulation of bone resorption	0.045
L-serine transport	0.045
thyroid hormone generation	0.045
response to sodium phosphate	0.045
glutamine transport	0.045
positive regulation of cell proliferation	0.047
maintenance of permeability of blood-brain barrier	0.048
platelet-derived growth factor receptor signaling pathway	0.048

## Sheet: AD OE down
GO Terms	P-value
cytoplasmic translation	1.5e-15
peptide antigen assembly with MHC class II protein complex	4.8e-11
antigen processing and presentation of exogenous peptide antigen via MHC class II	5.5e-11
antigen processing and presentation of peptide or polysaccharide antigen via MHC class II	1.7e-10
positive regulation of immune response	3.7e-09
inflammatory response	2e-08
positive regulation of T cell activation	7.2e-08
immune response	1.5e-07
adaptive immune response	1.9e-07
translation	5.1e-07
phospholipase C-activating G-protein coupled receptor signaling pathway	5.4e-07
antigen processing and presentation	4e-06
innate immune response	9.9e-05
cellular response to interferon-gamma	0.00013
chemotaxis	0.00015
G-protein coupled receptor signaling pathway	0.00015
positive regulation of ERK1 and ERK2 cascade	0.00023
inner ear development	0.00037
calcium-mediated signaling	0.00071
signal transduction	0.00076
positive regulation of cell-cell adhesion	0.00082
defense response to bacterium	0.0011
cell surface receptor signaling pathway	0.0012
ERK1 and ERK2 cascade	0.0013
negative regulation of cytokine production	0.0024
positive regulation of interleukin-6 production	0.0024
regulation of small GTPase mediated signal transduction	0.0029
regulation of B cell differentiation	0.0034
response to wounding	0.0035
positive regulation of interferon-gamma production	0.0036
negative regulation of interferon-gamma production	0.0037
ribosomal small subunit biogenesis	0.004
positive regulation of monocyte chemotaxis	0.0048
myeloid cell differentiation	0.0049
G-protein coupled purinergic nucleotide receptor signaling pathway	0.005
complement activation, classical pathway	0.0061
defense response	0.0067
negative regulation of T cell activation	0.0071
complement receptor mediated signaling pathway	0.0071
positive regulation of interleukin-8 production	0.0075
inflammatory response to antigenic stimulus	0.008
positive regulation of interleukin-12 production	0.0089
positive regulation of interleukin-1 beta production	0.011
positive regulation of JNK cascade	0.011
negative regulation of transcription from RNA polymerase II promoter	0.012
endocytosis	0.012
cellular response to beta-amyloid	0.012
positive regulation of transcription from RNA polymerase II promoter	0.013
negative regulation of voltage-gated potassium channel activity	0.014
response to lipopolysaccharide	0.014
nuclear-transcribed mRNA catabolic process, deadenylation-dependent decay	0.014
negative regulation of cytosolic calcium ion concentration	0.014
B cell differentiation	0.015
platelet aggregation	0.016
activation of adenylate cyclase activity	0.017
phosphatidylcholine catabolic process	0.02
negative regulation of erythrocyte differentiation	0.02
cellular response to peptide	0.02
cellular response to ATP	0.021
intracellular signal transduction	0.022
DNA replication	0.022
transmembrane receptor protein tyrosine kinase signaling pathway	0.023
defense response to Gram-positive bacterium	0.023
cellular response to tumor necrosis factor	0.023
positive regulation of MAPK cascade	0.024
regulation of heart rate by cardiac conduction	0.024
positive regulation of interleukin-10 production	0.024
membrane repolarization during atrial cardiac muscle cell action potential	0.026
complement activation	0.026
phosphatidylethanolamine biosynthetic process	0.027
positive regulation of monocyte differentiation	0.027
positive regulation of signal transduction by p53 class mediator	0.027
hepatocyte proliferation	0.027
response to bacterium	0.028
positive regulation of chemokine production	0.031
T cell differentiation in thymus	0.031
negative regulation of T cell proliferation	0.035
pyroptosis	0.035
positive regulation of vascular endothelial growth factor production	0.035
positive regulation of chemokine (C-X-C motif) ligand 2 production	0.036
lens fiber cell differentiation	0.036
hemopoiesis	0.037
humoral immune response	0.039
toll-like receptor 7 signaling pathway	0.041
positive regulation of cell migration	0.045
ribosomal large subunit assembly	0.045
complement activation, alternative pathway	0.045
glycerophospholipid catabolic process	0.045
positive regulation of MHC class II biosynthetic process	0.045
cytokine-mediated signaling pathway	0.045
positive regulation of cell proliferation	0.048
negative regulation of interleukin-6 production	0.049

## Sheet: Healthy OE up
GO Terms	P-value
mitotic spindle organization	1.1e-08
cell division	1.2e-08
cholesterol biosynthetic process	8.1e-08
mitotic sister chromatid segregation	1.1e-06
mitotic cell cycle	1.4e-06
regulation of cyclin-dependent protein serine/threonine kinase activity	5.8e-06
mitotic spindle assembly checkpoint	1.2e-05
cellular response to mechanical stimulus	1.3e-05
positive regulation of telomerase RNA localization to Cajal body	1.9e-05
chromosome segregation	2.2e-05
negative regulation of growth	8.8e-05
positive regulation of fibroblast proliferation	0.0001
inflammatory response	0.00011
G2/M transition of mitotic cell cycle	0.00014
DNA unwinding involved in DNA replication	0.00016
DNA replication	0.00017
regulation of cell cycle	0.00017
positive regulation of establishment of protein localization to telomere	0.00024
detoxification of copper ion	0.00024
decidualization	0.00027
positive regulation of interleukin-17 production	0.0003
cellular response to chemical stimulus	0.0004
viral entry into host cell	0.00042
intrinsic apoptotic signaling pathway in response to endoplasmic reticulum stress	0.00045
apoptotic process	0.00053
angiogenesis	0.00057
cellular response to zinc ion	0.00058
canonical glycolysis	0.00058
response to xenobiotic stimulus	0.0006
negative regulation of DNA biosynthetic process	0.00061
cell-substrate junction assembly	0.00061
response to endoplasmic reticulum stress	0.00067
platelet aggregation	0.00078
lipid biosynthetic process	0.001
gluconeogenesis	0.0011
endoplasmic reticulum unfolded protein response	0.0011
response to vitamin D	0.0011
metaphase plate congression	0.0012
cortical actin cytoskeleton organization	0.0012
positive regulation of calcium ion transport	0.0013
positive regulation of cell proliferation	0.0013
positive regulation of substrate adhesion-dependent cell spreading	0.0014
glycolytic process	0.0014
gene expression	0.0014
integrin-mediated signaling pathway	0.0014
cellular response to interleukin-1	0.0015
DNA replication initiation	0.0016
cellular zinc ion homeostasis	0.0016
positive regulation of gene expression	0.0016
positive regulation of cell migration	0.002
sterol biosynthetic process	0.0022
positive regulation of T cell chemotaxis	0.0022
peptidyl-tyrosine dephosphorylation	0.0023
cellular response to cadmium ion	0.0023
positive regulation of cell adhesion	0.0024
mitotic spindle assembly	0.0025
cell adhesion mediated by integrin	0.0025
response to inorganic substance	0.0025
cell proliferation	0.0027
leukocyte cell-cell adhesion	0.0029
cell cycle	0.003
cellular response to xenobiotic stimulus	0.0036
attachment of mitotic spindle microtubules to kinetochore	0.0037
positive regulation of inflammatory response	0.0038
proline transport	0.0043
extracellular matrix disassembly	0.0044
negative regulation of apoptotic process	0.0045
spindle organization	0.0048
signal transduction	0.0048
cellular response to hypoxia	0.0052
microtubule-based movement	0.0057
positive regulation of telomere maintenance via telomerase	0.0058
endodermal cell differentiation	0.0059
protein folding	0.0065
substantia nigra development	0.0069
cell-substrate adhesion	0.0071
iron ion transport	0.0071
double-strand break repair via break-induced replication	0.0073
regulation of DNA-dependent DNA replication initiation	0.0073
negative regulation of cysteine-type endopeptidase activity involved in apoptotic process	0.0076
cellular response to tumor necrosis factor	0.0078
chromosome organization	0.0079
liver regeneration	0.0079
positive regulation of vascular endothelial growth factor production	0.0079
neuron apoptotic process	0.0081
kinetochore organization	0.0082
mitotic spindle midzone assembly	0.0083
fatty acid biosynthetic process	0.0092
glucose transmembrane transport	0.0092
cellular response to glucose starvation	0.0098
positive regulation of protein metabolic process	0.01
lymphocyte chemotaxis	0.01
cellular response to interferon-gamma	0.011
kinetochore assembly	0.012
G1/S transition of mitotic cell cycle	0.013
cellular response to lipopolysaccharide	0.013
establishment of mitotic spindle orientation	0.013
positive regulation of DNA binding	0.013
respiratory burst	0.013
neutral amino acid transport	0.013
response to progesterone	0.014
positive regulation of neutrophil chemotaxis	0.014
calcium ion homeostasis	0.014
mesodermal cell differentiation	0.014
protein folding in endoplasmic reticulum	0.014
positive regulation of fatty acid biosynthetic process	0.014
tetrahydrofolate interconversion	0.014
mitotic DNA replication checkpoint	0.014
CENP-A containing nucleosome assembly	0.014
cell-matrix adhesion	0.015
cholesterol biosynthetic process via lathosterol	0.015
cholesterol biosynthetic process via desmosterol	0.015
homologous chromosome segregation	0.015
spindle assembly involved in female meiosis I	0.015
positive regulation of phospholipase C activity	0.017
L-ascorbic acid metabolic process	0.017
glucose 6-phosphate metabolic process	0.017
positive regulation of apoptotic process	0.017
inner cell mass cell proliferation	0.018
neutrophil activation	0.018
wound healing, spreading of epidermal cells	0.018
cellular response to low-density lipoprotein particle stimulus	0.018
lipid metabolic process	0.018
actin cytoskeleton organization	0.018
steroid biosynthetic process	0.019
mitotic cell cycle phase transition	0.019
angiogenesis	0.019
mitotic metaphase plate congression	0.019
response to lipopolysaccharide	0.02
regulation of cellular response to stress	0.023
fructose 6-phosphate metabolic process	0.023
positive regulation of angiogenesis	0.024
positive regulation of JNK cascade	0.025
osteoblast differentiation	0.025
negative regulation of extrinsic apoptotic signaling pathway via death domain receptors	0.025
response to activity	0.025
cellular response to copper ion	0.026
positive regulation of T cell migration	0.026
ribosome biogenesis	0.028
keratinocyte differentiation	0.028
negative regulation of cell proliferation	0.028
L-serine transport	0.029
cellular hypotonic response	0.029
response to corticosterone	0.029
DNA strand elongation involved in DNA replication	0.029
establishment or maintenance of transmembrane electrochemical gradient	0.029
T cell migration	0.029
CD40 signaling pathway	0.029
regulation of chromosome segregation	0.029
PERK-mediated unfolded protein response	0.029
substrate adhesion-dependent cell spreading	0.03
mRNA transcription from RNA polymerase II promoter	0.03
monocyte chemotaxis	0.03
regulation of insulin secretion	0.03
sodium ion transmembrane transport	0.03
transmembrane transport	0.03
cellular calcium ion homeostasis	0.031
immune response	0.032
cellular response to DNA damage stimulus	0.032
one-carbon metabolic process	0.032
biosynthetic process	0.032
defense response to Gram-positive bacterium	0.034
positive regulation of exit from mitosis	0.034
positive regulation of fever generation	0.034
meiotic chromosome segregation	0.034
positive regulation of thymocyte apoptotic process	0.034
granulocyte chemotaxis	0.034
cementum mineralization	0.034
connective tissue replacement involved in inflammatory response wound healing	0.034
positive regulation of natural killer cell chemotaxis	0.034
positive regulation of phospholipid transport	0.034
response to fructose	0.034
apical protein localization	0.034
actin filament depolymerization	0.034
regulation of G2/M transition of mitotic cell cycle	0.034
positive regulation of potassium ion transmembrane transport	0.034
negative regulation of insulin receptor signaling pathway	0.034
dendrite morphogenesis	0.034
binding of sperm to zona pellucida	0.034
positive regulation of wound healing	0.034
eosinophil chemotaxis	0.035
L-glutamate transport	0.035
positive regulation of bone resorption	0.035
positive regulation of protein complex assembly	0.035
phospholipid transport	0.037
positive regulation of T cell mediated cytotoxicity	0.038
response to ischemia	0.038
neutrophil chemotaxis	0.039
cell adhesion	0.039
response to mechanical stimulus	0.04
protein phosphorylation	0.04
positive regulation of epidermal growth factor receptor signaling pathway	0.041
response to gamma radiation	0.041
cellular response to cytokine stimulus	0.041
positive regulation of mitotic cell cycle	0.042
response to glucose	0.042
cell-cell adhesion	0.043
positive regulation of osteoclast differentiation	0.044
cellular response to ionizing radiation	0.045
positive regulation of protein kinase B signaling	0.045
tissue remodeling	0.046
positive regulation of leukocyte tethering or rolling	0.046
positive regulation of chromosome condensation	0.046
negative regulation of myelination	0.046
protein maturation by protein folding	0.046
endoderm formation	0.046
negative regulation of MAP kinase activity	0.046
amino acid transport	0.046
proteolysis involved in cellular protein catabolic process	0.047
positive regulation of receptor-mediated endocytosis	0.047
acute-phase response	0.047
cytoskeleton organization	0.048
positive regulation of DNA damage response, signal transduction by p53 class mediator	0.048
DNA replication checkpoint	0.048
protein kinase C signaling	0.048
beta-amyloid clearance	0.048
positive regulation of myoblast fusion	0.048
bone mineralization	0.048
positive regulation of GTPase activity	0.049

## Sheet: Healthy OE down
GO Terms	P-value
positive regulation of immune response	4.8e-08
multicellular organism development	2.7e-07
positive regulation of T cell activation	3e-07
peptide antigen assembly with MHC class II protein complex	3.3e-07
immune response	3.7e-07
extracellular matrix organization	4.4e-07
antigen processing and presentation of exogenous peptide antigen via MHC class II	6.1e-07
antigen processing and presentation of peptide or polysaccharide antigen via MHC class II	1e-06
cell adhesion	1.3e-06
transmembrane receptor protein tyrosine kinase signaling pathway	2.4e-06
axon guidance	5.9e-06
G-protein coupled receptor signaling pathway	1.1e-05
cell surface receptor signaling pathway	2e-05
negative regulation of cell migration	2.2e-05
complement activation, classical pathway	2.8e-05
odontogenesis	5.5e-05
adaptive immune response	5.6e-05
collagen fibril organization	6e-05
positive regulation of canonical Wnt signaling pathway	6.2e-05
signal transduction	7.2e-05
inner ear development	8e-05
canonical Wnt signaling pathway	9.9e-05
positive regulation of kinase activity	0.00011
regulation of heart rate by cardiac conduction	0.00023
inflammatory response	0.00024
positive regulation of ERK1 and ERK2 cascade	0.00035
positive regulation of osteoblast differentiation	0.00042
complement activation	0.00042
myeloid cell differentiation	0.00048
peptidyl-tyrosine phosphorylation	0.0005
regulation of transcription, DNA-templated	0.00063
positive regulation of MAPK cascade	0.00075
positive regulation of endothelial cell proliferation	0.00084
heterophilic cell-cell adhesion via plasma membrane cell adhesion molecules	0.00089
complement activation, alternative pathway	0.0009
cell-cell signaling	0.0015
cellular response to cAMP	0.0016
adenylate cyclase-activating G-protein coupled receptor signaling pathway	0.0017
peptidyl-tyrosine autophosphorylation	0.0018
heart development	0.0019
visual perception	0.0021
negative regulation of T cell proliferation	0.0023
positive regulation of cell division	0.0023
regulation of blood pressure	0.0023
positive regulation of SMAD protein import into nucleus	0.0023
positive regulation of vasoconstriction	0.0024
myotube cell development	0.0027
regulation of transcription from RNA polymerase II promoter	0.0028
antigen processing and presentation	0.003
G-protein coupled purinergic nucleotide receptor signaling pathway	0.0034
angiogenesis	0.0034
membranous septum morphogenesis	0.0035
regulation of ventricular cardiac muscle cell membrane repolarization	0.0037
positive regulation of Notch signaling pathway	0.0037
positive regulation of mitotic nuclear division	0.0041
positive regulation of cell migration	0.0042
endothelial cell migration	0.0043
ossification	0.0048
heart looping	0.0049
positive regulation of protein kinase B signaling	0.0053
positive regulation of epithelial to mesenchymal transition	0.0054
positive regulation of BMP signaling pathway	0.0054
digestive tract development	0.0055
cAMP-mediated signaling	0.0057
G-protein coupled receptor signaling pathway, coupled to cyclic nucleotide second messenger	0.0058
odontogenesis of dentin-containing tooth	0.0064
homophilic cell adhesion via plasma membrane adhesion molecules	0.0072
plasma membrane organization	0.0073
positive regulation of synapse assembly	0.0074
negative chemotaxis	0.0074
metanephros development	0.0079
regulation of glucose metabolic process	0.0079
cell communication	0.008
outflow tract morphogenesis	0.0081
phospholipase C-activating G-protein coupled receptor signaling pathway	0.0088
cellular response to beta-amyloid	0.0089
defense response to bacterium	0.0093
cell-matrix adhesion	0.0093
response to steroid hormone	0.0095
Wnt signaling pathway	0.0095
positive regulation of Wnt signaling pathway	0.0096
positive regulation of cell-substrate adhesion	0.01
hemopoiesis	0.011
Notch signaling pathway	0.011
positive regulation of calcium-mediated signaling	0.011
positive regulation of cell adhesion	0.011
ephrin receptor signaling pathway	0.011
endocytosis	0.012
positive regulation of monocyte differentiation	0.012
circulatory system development	0.012
positive regulation of fibroblast proliferation	0.013
regulation of bone development	0.014
ameloblast differentiation	0.014
membrane repolarization during atrial cardiac muscle cell action potential	0.014
tongue development	0.014
bud elongation involved in lung branching	0.014
positive regulation of chondrocyte differentiation	0.014
positive regulation of muscle cell differentiation	0.014
positive regulation of ossification	0.014
cardiac muscle cell action potential involved in contraction	0.014
positive regulation of protein phosphorylation	0.015
embryonic digit morphogenesis	0.015
positive regulation of fat cell differentiation	0.015
hippo signaling	0.015
positive regulation of vascular smooth muscle cell proliferation	0.015
BMP signaling pathway	0.015
osteoblast differentiation	0.015
regulation of small GTPase mediated signal transduction	0.015
positive regulation of peptidyl-tyrosine phosphorylation	0.016
positive regulation of JNK cascade	0.016
response to wounding	0.017
cellular response to epidermal growth factor stimulus	0.017
xenobiotic metabolic process	0.018
skeletal system development	0.018
reverse cholesterol transport	0.019
positive regulation of osteoblast proliferation	0.019
elastic fiber assembly	0.019
potassium ion export across plasma membrane	0.019
atrioventricular valve morphogenesis	0.019
negative regulation of mitotic cell cycle	0.02
cellular response to transforming growth factor beta stimulus	0.02
melanocyte differentiation	0.021
regulation of release of sequestered calcium ion into cytosol by sarcoplasmic reticulum	0.021
astrocyte development	0.021
negative regulation of intrinsic apoptotic signaling pathway in response to DNA damage	0.021
tissue regeneration	0.021
activation of adenylate cyclase activity	0.021
potassium ion transport	0.023
positive regulation of B cell proliferation	0.023
cell fate commitment	0.023
actin filament bundle assembly	0.024
G-protein coupled serotonin receptor signaling pathway	0.025
membrane repolarization during ventricular cardiac muscle cell action potential	0.025
blood vessel maturation	0.025
calcium ion import across plasma membrane	0.026
negative regulation of peptidyl-serine phosphorylation	0.026
toll-like receptor signaling pathway	0.026
positive regulation of cytokine production	0.026
T cell costimulation	0.026
positive regulation of epithelial cell proliferation	0.027
calcium-mediated signaling	0.027
positive regulation of gene expression	0.028
calcium-mediated signaling using intracellular calcium source	0.028
negative regulation of endothelial cell migration	0.028
positive regulation of bone mineralization	0.028
positive regulation of integrin-mediated signaling pathway	0.029
positive regulation of dendrite development	0.029
type B pancreatic cell proliferation	0.029
regulation of BMP signaling pathway	0.029
positive regulation of cell-cell adhesion	0.029
cell-cell adhesion mediated by cadherin	0.029
cochlea morphogenesis	0.029
programmed cell death	0.029
pattern recognition receptor signaling pathway	0.029
neuronal action potential	0.029
skin development	0.029
cellular response to organic cyclic compound	0.029
interspecies interaction between organisms	0.03
detection of lipopolysaccharide	0.03
Peyer's patch development	0.03
regulation of tissue remodeling	0.03
renal absorption	0.03
positive regulation of smooth muscle cell proliferation	0.031
cellular response to xenobiotic stimulus	0.031
response to bacterium	0.032
positive regulation of interferon-gamma production	0.032
blood vessel development	0.032
negative regulation of canonical Wnt signaling pathway	0.035
lipid transport	0.036
epithelial to mesenchymal transition	0.036
positive regulation of smooth muscle cell migration	0.036
cellular response to BMP stimulus	0.036
hair follicle development	0.036
aortic valve morphogenesis	0.036
embryonic placenta development	0.039
peripheral nervous system development	0.039
activation of phospholipase C activity	0.039
adrenal gland development	0.039
cell-cell adhesion	0.04
positive regulation of ryanodine-sensitive calcium-release channel activity	0.04
positive regulation of Wnt signaling pathway, planar cell polarity pathway	0.04
phosphatidylcholine catabolic process	0.04
cellular response to peptide	0.04
neuroepithelial cell differentiation	0.04
GDP metabolic process	0.04
positive regulation of insulin-like growth factor receptor signaling pathway	0.04
collagen-activated tyrosine kinase receptor signaling pathway	0.04
enzyme linked receptor protein signaling pathway	0.04
positive regulation of positive chemotaxis	0.04
male genitalia development	0.041
positive regulation of p38MAPK cascade	0.041
cellular response to retinoic acid	0.042
muscle organ development	0.044
embryonic skeletal system development	0.046
defense response to Gram-negative bacterium	0.046
chondrocyte differentiation	0.048
positive regulation of interleukin-8 production	0.048
