# Supplementary material for: microRNA-132 attenuates inflammation in induced pluripotent stem cell-derived microglia from Alzheimer’s disease patients
Source: Acta Neuropathol Commun. 2026 Mar 7;14:99. doi: 10.1186/s40478-026-02228-8 (PMC13104464; doi:10.1186/s40478-026-02228-8)
Supplement: Supplementary file 4 — Supplementary Material 4 [file 40478_2026_2228_MOESM4_ESM.xlsx]

## Sheet: GSEA
Homeostatic	DAM	Cell cycle	Interferon-responsive	Antigen-presenting	Cytokine-response	AD GWAS
P2RY12	ABCA1	CLSPN	ISG15	HLA-DQB1	CCL3	ABCA1
CX3CR1	ABCC5	SMC4	MX1	HLA-DQA1	FOS	ABCA7
NAV3	APOC1	EZH2	IFI6	HLA-DPA1	DUSP1	ABI3
IL6ST	APOE	FAM111A	IFIT1	HLA-DRA	IER2	ACE
TIAM1	ARID5B	HELLS	IFITM3	HLA-DPB1	KLF2	ADAM10
MRC1	ASAH1	TUBB	EPSTI1	HLA-DRB1	JUN	ADAM17
CPED1	ASAP1	C21orf58	STAT1	CD74	JUNB	ADAMTS1
TLN2	CD83	H2AFV	PARP14	FCGBP	CH25H	ADAMTS4
CSGALNACT1	CD9	LMNB1	IFIT3	S100A4	CCL3L1	ALPK2
FRMD4A	CTSD	CENPU	LY6E	RGS16	GADD45B	ANK3
BLNK	ELL2	MCM3	IFIT2	JUND	ZFP36	ANKH
ABCC4	FAM20C	WDR76	RNF213	BASP1	RGS1	APH1B
ANKRD44	FNIP2	NASP	EIF2AK2	HLA-DMA	JUND	APOE
SLC15A2	GAS7	ATAD5	MX2	FGL2	RGS16	APP
IFNGR1	GPNMB	TACC3	OAS3	CD9	RHOB	BCKDK
DEPTOR	GYPC	SMC1A	SAMD9L	TMSB10	SGK1	BHMG1
DIP2A	IQGAP2	CENPK	XAF1	IL18	FOSB	BIN1
SESN3	ITGAX	UHRF1	HERC5	FTH1	IER3	BLNK
APPL2	LIMS1	DEK	PARP9	RAMP1	PHACTR1	CASS4
DOCK8	LIPA	TUBA1B	SP110	CIITA	BTG2	CD2AP
MCF2L	LITAF	DNMT1	BST2	PTMS	CEBPD	CD33
ITPR2	MAFB	ATAD2	UBE2L6	SH3BGRL3	EGR1	CELF1
SORL1	MITF	BARD1	IFITM2	HLA-A	HSPA1A	CLNK
CYFIP1	MSR1	ANP32B	OAS1	PPA1	CCL3L3	CLPTM1
SLC4A7	MYO1E	HP1BP3	IFI35	TXNIP	MCL1	CLU
USP53	NEAT1	DNAJC9	TNFSF13B	ACTB	NEAT1	CNTNAP2
FOXN3	NPL	NUCKS1	TRIM22	MS4A6A	KLF6	COX7C
A2M	OLR1	CCDC14	TNFSF10	HLA-B	HSPA1B	CR1
RIN2	PLA2G7	RHEB	LAP3	GPRIN3	ZFP36L1	CTSB
SSBP2	RASGRP3	PTMA	PLSCR1	VIM	MIR142	CTSH
MAP4K4	SLC11A1	BRCA2	OAS2	HLA-DOA	OLR1	DOC2A
IGSF21	SNX24	FANCD2	SAMD9	LSP1	NR4A2	DSG2
CCDC50	SPP1	RFC3	DDX60L	CKLF	IL1B	ECHDC3
ATP8B4	TGFBR1	CEP152	IRF7	GAPT	CD69	EED
HPGDS	TMEM144	TMPO	APOL6	FXYD5	LINC00936	EPDR1
FMNL3	TNFAIP2	MCM8	ADAR	RHOC	OTUD1	EPHA1
MEF2C	UGCG	POLA2	TYMP	LYZ	HERPUD1	FERMT2
HTRA1		BRCA1	PSME2	RPL10A	DNAJB1	FOXF1
		LIG1	OASL	ACTG1	PPP1R15A	GRN
		FANCI	RABGAP1L	TSPO	NFKBID	HESX1
		FUS	DTX3L	SYTL3	PPP1R10	HLA-DQA1
		CCDC18	IFITM1	FAM129A	CCNL1	HLA-DRB1
		SRSF10	STAT2	RPL18A	H3F3B	HLA-DRB5
		KIF20B	C19orf66	NAP1L1	ID2	HS3ST1
		NCAPD3	NMI	RPL5	BTG1	HS3ST5
		DDB2	DDX60	COMMD6	PDK4	ICA1
		TTF2	CHMP5	EEF1B2	SAT1	IDUA
		SUPT16H	B2M	PILRA	EGR3	IL34
		CBX5	PSMB9	BTG1	CITED2	INPP5D
		MPHOSPH9	DNAJA1	S100B	CLEC7A	JAZF1
		HNRNPH1	IFI44L	PSMB9	CCL4L2	KAT8
		KPNB1	LGALS9	HLA-C	TSC22D3	KLF16
		ITGB3BP	USP18	RPL3	GLUL	LILRB2
		POLD3	SHISA5	EMP3	NFKBIA	MAF
		NAP1L4	HERC6	RPS19	SNORD3B-2	MEF2C
		GINS1	IFI44	RPS2	RGS2	MINDY2
		ARL6IP6	ZC3HAV1	CALM1	IFI30	MME
		DTL	DRAP1	RPL7A	CD83	MS4A2
		MMS22L	UNC93B1	RPSA	CEBPB	MS4A4A
		MELK	IFIT5	RPL4	AC006129.4	MS4A6A
		RBBP4	PPM1K	DBI	SOCS6	MYO15A
		COA1		GAPDH	RP11-386I14.4	NCK2
		ZNF367		FABP5	UBC	NME8
		TOPBP1		RPL23A	MIR24-2	PICALM
		POLQ		RPS14	NR4A1	PLCG2
		RFC1		HLA-E	CTA-29F11.1	PLEKHA1
		NFATC2IP		RPL8	UBAC2	PRDM7
		DDX46		RPL6	PMAIP1	PRKD3
		HAT1		RPS18	TNF	PTK2B
		CASP8AP2		APRT	DDX5	RASGEF1C
		SUZ12		RPL18	SPRY1	RBCK1
		CIT		RPS7	TMEM107	RHOH
		PRKDC		PSMB8	CDKN1A	RIN3
		PDS5B		LGALS1	SPP1	SCIMP
		TPR			SLC1A3	SEC61G
		DIAPH3			EGR2	SHARPIN
		HLTF			OSM	SIGLEC11
		VRK1			SNORD3B-1	SLC24A4
		HNRNPF			TRA2B	SLC2A4RG
		HNRNPR			EDN1	SNX1
		BRIP1			GPX1	SORL1
		XPO1			HIST2H2AA3	SORT1
		BRI3BP			HSP90AA1	SPDYE3
		WDHD1			GABARAPL1	SPI1
		HPRT1			C3AR1	SPPL2A
		SAE1			IFRD1	SUZ12P1
		KNTC1			SLC11A1	TMEM106B
		IPO9			SQSTM1	TNIP1
		MSH2			CCL4L1	TPCN1
		RDX			MAFB	TREM2
		CKAP5			PDPN	TREML2
		RBL1			HAVCR2	TSPAN14
		CENPP			SLC2A3	TSPOAP1
		DIAPH1			AC006129.2	TSPOAP1-AS1
		SCLT1			DHRS7	UMAD1
		YWHAQ			CITED4	UNC5CL
		BAZ1B			CIRBP	USP6NL
		DHX15			SLC38A2	WDR12
		RFWD3			PTP4A1	WDR81
		NCAPG2			DDIT3	WNT3
		RPA1			HSPA5	ZCWPW1
		POLA1			MS4A7
		MCMBP			HSPB1
		NUP155			EIF1
		CSE1L			VMP1
		LMO7			CD37
		MYO19			RPL22L1
		RALY			ASAH1
		BLM			SPRY2
		CENPC			CLK1
					DHRS9
					ARHGAP25
					IPCEF1
					GLRX
					BIN1
					GPR183
					IL8
					PLK3
					C12orf57
					SLC31A2
					CXCR4
					ARID5A
					FAM53C
					IER5L
					FCGR1A
					LMO2
					HES1
					C5AR1
					SNORD3D
					SLC16A3
					BCL2A1
					PNRC1
					HPSE
					RP11-552D4.1
					JOSD1
					APOE
					ARL4A
					SCIN
					GYPC
					HMOX1
					TAGAP
					HSPE1
					ADORA3
					MALAT1
					ZEB2-AS1
					TYMP
					CTSB
					CCNH
					IDS
					SNHG8
					AP003733.1
					ARF4
					HLA-B
					IDS.1
					RTTN
					EIF4A1
					TGIF1
					EIF4A2
					FCGR1B
					LIMD2
					BASP1
					ATF4
					DDIT4
					LILRB4
					TREM2
					PCBP1
					SNORD3A
					PTGER4
					CD14
					ITGAX
					CHMP1B
					NCK2
					KMT2E-AS1
					STAT3
					AKIRIN2
					NMRK1
					STK17A
					TMEM52B
					IFNGR2
					MEPCE
					SCAMP4
					NAGK
					CEBPA
					SAT2
					UBE2J1
					RGS19
					POU2F2
					CTD-2562J15.6
					OPRM1
					AP001055.6
					HOMER3
					GPN3
					SCPEP1
					PTCH2
					MIDN
					TUBA1A
					LAT2
					HHEX
					FPR1
					COQ7
					GGA1
					TMEM156
					CTSZ
					AC253572.2
					YME1L1
					CTSD
					ILF3-AS1
					MANF
					MGAT1
					HNRNPA0
					IRF8

## Sheet: Cluster enrichment analysis
Prater 2023: PMID: 37248328										Sun 2023: PMID: 37774678												Gerrits 2025: PMID: 33609158													Olah 2020: PMID: 33257666									Mancuso 2024: PMID: 38539015
Cluster 1 (HM).	Cluster 2 (HM-like / Microglia-marker high)	Cluster 3 (ELN-3)	Cluster 4 (Dystrophic)	Cluster 5 (Edosome/Lysosome/Noinf -Stress/Autophagy)	Cluster 6 (ELN-IFN/Inflammasome) AD-enriched	Cluster 7 (Motile)	Cluster 8 (Canonical Inflammatory – TLR/NF-κB)	Cluster 9 (Senescent-like)	Cluster 10 (Cell Cycle/DNA Repair) Depleted in AD	MG0 (Homeostatic)	MG1 (Neuronal surveillance)	MG2 (Inflammatory I)	MG3 (Ribosome biogenesis)	MG4 (Lipid-processing)	MG5 (Phagocytic)	MG6 (Stress-related / UPR)	MG7 (Glycolytic)	MG8 (Inflammatory II)	MG10 (Inflammatory III) -	MG11 (Antiviral / IFN)	MG12 (cycling)	0 (HM-1) down in AD	1 (HM-2) down in AD	2 (AD2-A)	3 (AD2-B)	4 (Stress-response)	5 (HM-3) down in AD	6 (AD2-C)	7 AD1-early (phagocytic/activated) Up in AD	8 (proinflammatory)	9 AD1-mid (phagocytic/activated) Up in AD	10 AD1-late (phagocytic/activated)	11 (NF-κB inflammatory)	12 (proliferative)	Cluster 1 homeostatic states	Cluster 2 homeostatic states	Cluster 3 cellular stress	Cluster 4 interferon response signaling pathway	Cluster 5 anti-inflammatory responses	Cluster 6 anti-inflammatory responses	Cluster 7 antigen representation (reduced in AD)	Cluster 8 metabolism	Cluster 9 cell cycle	HM (Homeostatic) Down in AD	RM (Resting / baseline / transitional)	DAM (Disease-Associated Microglia) Up on AD	IRM (Interferon-Response Microglia)	HLA Up in AD	CRM-1 Up in AD
GRID2	CH507-513H4.1	COL4A3BP	CD14	AFF4	ITGAM	ARFIP1	ARAP1	KMT2E	PPP1R12B	RASGEF1C	FRMD4A	TMEM163	FTL	MYO1E	CD163	RAB7A	NAMPT	SPON1	CCL3	IFI44L	EZH2	AP003481	TMEM163	GRID2	DPP10	SRGN	DSCAM	AC008691	ADAMTS17	STARD13	PTPRG	CPM	CD83	BRIP1	CPVL	ADGRG1	DUSP1	ISG15	CCL4L2	SERPINE1	CD74	COX8A	STMN1	P2RY12	TPT1	CD9	CXCL10	HLA-DRA	CCL3
NAV3	CH507-528H12.1	RASSF3	PCBP2	SBF2	DST	MAP3K2	ITGB2	HSPA1B	CLYBL	PRDM11	INO80D	ERC2	FTH1	PTPRG	F13A1	GBE1	SLC2A3	RGS1	CD83	MX1	BRIP1	AC008691	FCGBP	MRC1	LRP1B	HIST1H2AC	CACNA1A	AP003481	MYO1E	CPM	TPRG1	TPRG1	CCL3	EZH2	FCGR3A	NAV3	HSPA6	MTRNR2L10	CCL4	TFRC	HLA-DRA	NDUFA4	UBE2C	CX3CR1	RPS3A	APOC1	CCL8	HLA-DPA1	FOS
ST6GALNAC3	RASGEF1C	PDCD4	HLA-DRB1	ABI1	ADCY7	RP11-556E13.1	ABI1	CTDSPL2	KHDRBS1	P2RY12	GOLGB1	HAMP	RPL19	GPNMB	DPYD	HSP90AA1	ZNF331	SRGN	IL1B	MX2	DIAPH3	TMEM163	ERC2	FOXP2	NRXN1	FOS	RTTN	PRDM11	GLDN	SH3PXD2A	MYO1E	EYA2	CCL4	DIAPH3	TMEM176B	ITPR2	JUN	MTRNR2L8	CCL3	PDK4	HLA-DRB1	RPL26	HMGB2	P2RY13	RPL13	SPP1	ISG15	HLA-DRB5	DUSP1
RP11-707A18.1	SYNDIG1	RNF130	FCGR1A	B4GALT1	WSB1	ATP6V0A1	FMNL3	OXR1	KIAA0922	GRID2	MLXIPL	LIMK2	TPT1	TPRG1	TPRG1	HSPH1	SRGN	DUSP1	PLEK	IFIT3	ATAD2	ST6GALNAC3	SPATA6	NAV2	NRG3	SLC2A3	SDK1	ST6GALNAC3	PTPRG	DIRC3	GLDN	GPNMB	SLC2A3	CENPP	TMEM176A	MPHOSPH8	FOS	IFI6	CCL3L3	GSTM2	HLA-DQA1	CHCHD10	KIAA0101	MAF	RPS23	LGALS1	IFI6	HLA-DRB1	IER2
OXR1	RP11-480C22.1	SEC14L1	ARHGDIB	ERGIC1	HCLS1	RASA3	HLA-DRA	KIAA1147	ULK4	SYNDIG1	RBM25	FAM129A	TMSB10	CPM	ZNF804A	DNAJB1	CD83	LRRK2	NFKB1	EPSTI1	HELLS	LINC01091	CD163	SSBP2	PCDH9	GPR183	ADAMTS17	CX3CR1	XYLT1	IQGAP2	RGCC	IQGAP2	NAMPT	FANCI	FPR1	STAB1	DNAJB1	IFI44L	CCL2	AP000769.1	HLA-DQB1	LGALS1	TOP2A	LYVE1	RPS4X	LGALS3	IFITM3	CD74	KLF2
RP11-480C22.1	BIN1	EPSTI1	C12orf75	APMAP	HLA-B	HSP90B1	PTAFR	COPA	RPS6KA5	KHDRBS3	RASGEF1B	PTPN2	RPS6	STARD13	IQGAP2	HSPB1	TFRC	NHSL1	TNFAIP3	IFIT2	CENPP	KCNIP1	SH3RF3	PID1	GPM6A	HSPA1A	SOCS6	C12orf75	DSCAM	GPNMB	DPYD	DIRC3	PLEK	NSD2	PLTP	SORL1	HIST1H2BG	AC009501.4	CH25H	SGK1	SELPLG	S100A9	HIST1H4C	CST3	RPL34	GPNMB	IFIT1	HLA-DPB1	JUN
FOXP2	P2RY12	FNDC3A	ZMYM4	RPS6KA3	GTF2I	ARHGAP17	RAB8B	PJA2	PTBP2	FOXP2	ZNF846	BCL6	RPL32	NHSL1	MCTP1	HSPD1	HIF1A	HIST1H2AC	RELB	XAF1	RFC3	MIR646HG	JAK3	C12orf42	LSAMP	DUSP1	FAM129A	PTPN14	RTTN	ZNF804A	ADARB1	PTPRG	TNFAIP3	Z94721	HSPA5	DENND3	IER5	LY6E	CD83	EGR2	LGMN	DCTPP1	MKI67	LPAR6	RPS8	ASAH1	MX1	HLA-DMA	JUNB
P2RY12	KCNIP1	PBX3	FCGBP	TMEM163	CHKA	KCNQ3	MDM2	RCOR1	CHCHD3	CX3CR1	ZMAT1	CPEB4	PLEKHA7	GLDN	TGFBI	HSPA1A	PADI2	GPR155	IRAK2	OAS3	CLSPN	MCF2L	LIMK2	CSGALNACT1	ADGRV1	HSPA1B	BIN1	SMAD6	GAS7	NHSL1	SPP1	HS3ST2	CCL4L2	BRCA1	MS4A6A	PRPF4B	HSPA1B	IFIT3	IL1B	EGR1	CD68	RPL41	TYMS	SFMBT2	RPS14	LIPA	IFIT3	APOC1	CH25H
CACNB4	CACNA1A	RASA2	GNAS	DOCK5	RGS12	SEC24D	CALR	IL4R	SP3	TANC1	MPHOSPH8	TBC1D8	RPS11	PPARG	EYA2	CD83	ACSL1	FOXP1	TRAF3	SIGLEC1	MMS22L	IGSF21	ADGRE2	KHDRBS3	CTNNA2	CD83	AL158071	SERPINB9	SOCS6	ATG7	ASAP1	CDK14	IL1B	HELLS	C1orf162	RCSD1	PPP1R15A	IFITM3	NFKBID	CH17-373J23.1	LIPA	FTL	TK1	ABCG2	RPL30	PLA2G7	IFI44L	HLA-DQA1	CCL3L1
PRKCA	KBTBD12	KYNU	HLA-B	STAT3	PFKFB3	GPX1	UVRAG	CALR	VAPB	ST6GALNAC3	PRAM1	SPATA6	RPS15	MITF	ADGRG6	HSPA6	GNA13	CEBPD	NFKBIZ	SAMD9L	NSD2	TANC1	TBC1D8	CA8	GPC6	HSP90AA1	SLC1A3	MARCH3	ARID5B	DPYD	COLEC12	TRHDE	NFKB1	RFC3	SERPINA1	MALAT1	HSPA1A	IFIT1	TNFSF18	EGR3	OLFML3	RPL10	AURKB	FCGRT	RPS24	CTSD	IFIT2	MS4A6A	GADD45B
ABCC4		TBC1D16	CALR	WAC	GPX1	GNB4	PITPNB	SUSD6	NAV2	PTCHD4	BOD1L1	FCGBP	RPL11	SAMD4A	THRB	BAG3	ELL2	FAM49A	GCH1	PARP14	DTL	PRDM11	HRH2	DEPTOR	SLC4A4	UBC	LINC00578	KHDRBS3	CD83	MAFB	PPARG	DPYD	RELB	CIT	MS4A4A	SLC25A37	SLC2A3	MTRNR2L1	LAIR2	SLCO2B1	PLAT	RPS29	H2AFZ	ITM2B	RPLP1	LGMN	CCL2	HLA-DMB	ZFP36
ITPR2		CD14	RGS10	DNM2	FTH1	DNAJC3	NUP153	GGA2	RNGTT	KBTBD12	WNT2B	TBC1D14	RPS24	ZNF804A	PLXNC1	HSPA1B	FAM110B	TSC22D3	CLIC4	IFI44	FANCI	MT-CYB	ITGA9	PRDM11	MT-CO1	HIST1H2BG	KBTBD12	CPED1	AL158071	SAMD4A	XYLT1	SH3PXD2A	SRGN	ATAD2	GPNMB	TLN2	RGS2	MTRNR2L12	NR4A1	SRGAP2	LINC00996	RPS12	RRM2	SLCO2B1	RPS27	DBI	IFI27	HLA-DQB1	RGS1
TANC1		UBXN2B	CD74	PLEKHA2	SEMA4D	JARID2	RASSF2	PPP1CB	CLIP1	P3H2	NKTR	ADGRE2	TMSB4X	GAS7	MS4A4E	P4HA1	SLC7A5	ALOX15B	NFKBID	HERC6	POLQ	SERPINB9	PSTPIP2	CACNB4	MAGI2	CD69	XACT	C4orf19	PADI2	MYO1E	FAM135B	ZNF804A	SPP1	MMS22L	TNFSF12	ST6GAL1	DDIT4	XAF1	MCL1	SELPLG	HLA-DPA1	RPS2	PCNA	MERTK	RPS3	GYPC	PARP14	HLA-B	JUND
CX3CR1		FNDC3B	ARPC3	RNF145		GALNT1	ABL2	PIK3CB	PHIP	HS3ST4	MAF	SH3RF3	RPS27A	XYLT1	FAM110B	BCAS2	SIPA1L1	CYP27A1	EBI3	EIF2AK2	CENPK	RASGEF1C	BACH1	KCNMB4	CADM2	RGS1	NCK2	MIR646HG	SPP1	ABCC3	AC066613	CADM1	RNF144B	LINC01572	NME2	UPF2	HSP90AA1	MX1	OSM	CELF2	HLA-DPB1	RPS27	HMGN2	FRMD4A	EEF1A1	OLR1	RSAD2	HLA-C	RGS16
SRGAP2B		PDE4DIP	ALOX5AP	BRWD3	XIST	NFKB1	GALNT7	SBF2	PRKCE	NAV3	LINGO1	TGFBR1	RPLP1	PLA2G7	TRPS1	UBC	SYTL3	IRS2	HIVEP2	IFIT1	BRCA1	USP53	TBC1D14	LINC02232	PRKG1	RGS16	MORC1	RASGEF1C	AC066613	TPRG1	CPM	TNS1	ACSL1	NCAPG2	GIMAP1	MAF	UBC	TTLL7	MRC1	RIN2	HLA-DMA	RPL18A	CENPF	IL6ST	RPL26	CD83	XAF1	NAP1L1	RHOB
TLN2		WWP1	CHCHD3	MBP	OLR1	CD84	HSP90B1	ZNF124	UGGT2	KCNIP1	GAK	PIM1	RPL23A	ATG7	FCHO2	SLC2A3	TNFRSF1B	PRKAG2	HIVEP1	STAT1	NCAPG2	TLN2	PVT1	ADGRB3	MT-CO3	GLUL	HDAC9	LINC00996	CACNA1A	TNFAIP2	GAS7	MITF	IRAK2	FANCC	EIF3L	SFMBT2	HSPB1	SBF2	PLAUR	MAML3	SEPP1	RPS18	CDK1	CYBB	RPL29	SLC1A3	EPSTI1	CD37	SGK1
KHDRBS3		BNC2	STEAP1B	KLF6	LAT2	BCAT1	CMKLR1	TLR2	MGMT	IL6ST	SLC26A3	BACH1	RPS4X	NPL	CD163L1	DNAJA4	RGS1	CELF2	OLR1	RSAD2	KNTC1	MT-CO1	NCK2	IL6ST	ERBB4	BTG2	FMN1	CACNB4	OLR1	NPL	DIRC3	STARD13	TFRC	RBL1	FAM212A	SLC1A3	RGS16	GMFB	LPL	TSC22D3	CX3CR1	RPS14	ZWINT	MEF2A	RPL32	NAP1L1	SAMD9L	TMSB10	FOSB
TMEM156		SH3RF1	ANP32A	CTNNB1	MDM4	PTPRJ	DIAPH2	CUL1	SMARCC1	TIAM1	MT-CO3	IL4R	RPS23	FNIP2	IL15	PPP1R15A	DUSP1	ARHGAP24	BCL6	HERC5	MELK	MT-CO2	SLC2A5	CPED1	SLC1A2	SERPINE1	CDK6	PLXNA2	FAM129A	CD163	RASGRP3	COLEC12	NFKBIZ	POLQ	NINJ1	SNHG25	HIST2H2BE	TIPIN	ID2	SH3D19	PIH1D1	RPS6	GTSE1	SLC4A7	RPS18	FTH1	SOD2	APOE	IER3
SRGAP2C		RBPJ	PABPC1	RIC1	MKNK1	LPP	NOL4L	NSMAF	SLX4IP	MRC1	ABR	PRKCA	RPS25	ARID5B	ARHGAP18	HSP90AB1	FOSL2	ELMO1	B4GALT1	OAS1	POLA1	MT-CO3	SRGAP1	ITPR2	PPP2R2B	SPP1	CA8	PIP5K1B	IPCEF1	PTPRG	LPL	MYO1E	IL4I1	CENPK	PDIA4	FOXN3	CTA-29F11.1	MTRNR2L3	CXCL8	RGS1	HLA-C	RPL7	BIRC5	APLP2	RPL11	CSTB	LY6E	SCIN	PHACTR1
BLNK		EPB41L3	HLA-DPA1	BTAF1	VSIG4	SND1	CUL1	PTK2	RNASEH2B	PIP5K1B	TIMM23B	JAK3	RPS20	IQGAP2	STARD13	HMOX1	GLUL	CCND3	CD58	DDX60	FANCA	MT-ND4	MIR646HG	TIAM1	RORA	JUN	LRRK1	P3H2	ELL2	SIGLEC1	ALCAM	ABCC3	MB21D2	DTL	ADORA3	POU2F2	HSPE1	IRF7	TNFRSF12A	RHOB	RPS4Y1	RPS13	CENPM	LTC4S	RPS15A	FABP5	MX2	CD9	BTG2
ST6GAL1		VPS8	TMIGD3	KMT2E	MGEA5	CTSB	SH3RF3	GK	METTL15	CPED1	NLRP1	HRH2	EEF1A1	PRKCE	APOE	IER5	CREM	FAM110B	PEAK1	RNF213	ATAD5	PTPN14	BIN1	P2RY12	MT-ND4	AL031777	LIPG	ZNF710	TPRG1	SUSD1	ARID5B	SLC38A6	AP003354	CLSPN	CDK2AP2	NEAT1	SOX4	CXCL14	SRGN	PLCG2	ITM2B	AC090498.1	NUSAP1	LINC00996	RPL3	SOCS6	BST2	S100A4	CEBPD
FRMD4A		ACER3	BRI3	C1orf132	P2RX7	FBXW7	C7orf60	MFF	HNRNPD	SDK1	PRRC2C	NCK2	RPS8	MAFB	MS4A4A	SERPINH1	DDIT4	TXNIP	MB21D2	DDX60L	RBL1	37681	RASSF4	AUTS2	MT-CO2	ZFP36L1	GLDN	OTULINL	STARD13	ABCA1	MSR1	SAMD4A	LIMK2	CCDC18	PDIA6	PNISR	HIST1H1C	ZNF843	AC069363.1	KLF6	C1QC	RPL3	CLSPN	SPECC1	RPS12	CTSL	IL1B	HLA-A	EGR1
SPRED1		UTRN	APOE	SORT1	ATP6V0A1	H2AFY	ARHGEF10L	DENND4A	EIF2AK2	TLN2	TNRC18	GRAMD1A	RPL28	RTTN	CPM	PTGES3	CXCR4	MAN2A1	NFKBIA	PARP9	BARD1	SRGAP1	FAM157C	HS3ST4	FP671120	HIST1H1D	SCIN	ARHGAP21	SCIN	KCNMA1	CADM1	AP002991	NFKBID	LMNB1	TNFAIP8L2	RHBDF2	RNU12	TYW5	CCL8	PTGS2	PLD4	RPL10A	CDCA3	CSF1R	RPL19	RGCC	EIF2AK2	HLA-DQA2	HSPA1A
MIR646HG		LRRK2	CST3	PPP2R5C	IL4R	SNX9	G3BP1	ETS2	CYBRD1	C12orf75	SON	IKZF2	RPL13	DSCAM	MSR1	DUSP1	PFKFB3	PADI2	RGS16	DDX58	SMC4	AC008050	HAMP	MAF	GPC5	HSPB1	SAMSN1	BLNK	MGLL	ACSL1	WIPF3	PPARG	CCL3L1	KNL1	CYP27A1	RBM6	BTG1	GPR85	KDM6B	SUSD6	LPAR5	RPL13	EZH2	JAG1	RPL21	TREM2	HERC5	APOC2	CCL3L3
SRGAP2		CPQ	B2M	NPEPPS	MCF2L	EML4	EML4	RAB10	TTC7A	CSGALNACT1	PRPF38B	DENND3	AIF1	SUSD1	FMN1	FOS	USP36	DPYD	RNF144B	SP110	KNL1	DENND3	ADGRG1	FAM177B	SORBS1	SLC7A5	PDE3B	CYTL1	PDPN	CADM1	FMNL2	SIGLEC1	BCL6	ATAD5	CYTL1	XIST	HIST2H2BF	ZNF302	OLR1	OTUD1	P2RY12	RPS23	TUBB	C1orf63	RPS2	PDPN	TYMP	CAPG	MCL1
RP11-489O18.1		ARID5B	HLA-DRA	SSBP2	TYROBP	ADAM17	SH2B3	SLC2A13	POT1	C4orf19	RYR1	CD14	RPL13A	SH3PXD2A	DRAM1	SRGN	RNF144B	GAB1	JUNB	PARP12	FANCC	IL1RAP	CCDC26	MAMDC2	MTRNR2L12	HIST1H2BD	AL445623	PRKCA	DPYD	HRH1	SLC11A1	MSR1	FTH1	C21orf58	C17orf89	ATM	HIST1H2BN	CTD-2090I13.1	HBEGF	PLD4	HTRA1	RPL15	PRC1	ATM	RPL13A	RAMP1	LAP3	MS4A7	NEAT1
FOXN3		MFSD1	HAMP	DENND3	SLCO2B1	NUAK1	PILRA	AGFG1	E2F3	FRMD4A	CSF2RA	KLHL2	RPL8	ASAH1	LRRK2	JUN	BNIP3L	HIF1A	LYN	RABGAP1L	PRIM2	CECR2	NAIP	NCKAP5	FAM155A	CCDC26	AL139125	DAAM1	CYTH3	UGCG	FAM20C	PRKCE	TRAF3	MKI67	ABI3	IL17RA	HIST1H2AE	SIGLEC1	ZFP36	ANKRD44	GAL3ST4	RPL11	SMC4	FOLR2	RPL18A	CHIT1	STAT1	B2M	KLF6
APBB1IP		DSE	MYL6	UBA6	ZFP36L1	SH3RF1	ZFP36	STK10	PTPRA	NAV2	SRRM2	LAP3	RPL14	SOCS6	EPB41L3	CHORDC1	PGK1	ZFP36L2	LIMK2	EPHB2	CCDC18	HCG22	IL4R	P3H2	MT-ATP6	DDIT4	SPTLC2	ZEB1	SAMD4A	GAS7	TRHDE	MYO1D	HAMP	BRCA2	CACYBP	MEF2C	MAFB	NACA2	NAB2	PLCB2	FAM105A	RPS15A	PTTG1	IFNGR1	RPS6	CD63	IL1RN	RPL14	HSPA1B
USP53		CHN2	GPX1	AKAP10	CTSZ	GBE1	RAPGEF2	DNAJC3	HNRNPR	BLNK	MT-CO2	IL1RAP	RPLP2	SPIRE1	CADM1	DNAJB6	MB21D2	CSGALNACT1	ARHGAP31	TRIM22	CEP152	SPATA6	PRKCA	KBTBD12	FP236383	IER2	ELL2	STK32B	PPARG	PRKCE	FLT1	ASAP1	OLR1	UHRF1	P4HA1	SON	FAM46A	NHSL2	FAM118A	FAM215B	ADAP2	RPL39	HMMR	ITPR2	RPL10	S100A11	RNF213	LGALS1	ZFP36L1
		GTDC1	PFN1	XPO1	RPL10	BCL6	TCF7L2	WWC2	UHRF2	ABCC4	CACNA1A	HSPA5	RPL37A	MGLL	CLEC5A	DNAJA1	EPB41L3	IL15	SPP1	SPATS2L	ZNF367	MT-ATP6	TNFRSF10D	SPTLC3	MT-ND2	SPON1	KCNQ3	SP140	WIPF3	ASAH1	CD9	PLXNC1	B4GALT1	KNTC1	A1BG	DDX17	HIST3H2A	MX2	C3AR1	CTTNBP2	HLA-DMB	RPL8	APOLD1	ALOX5AP	RPS13	CXCR4	ACSL1	RPL26	MIR142
		FCGR2A	SERP1	SMCHD1	ACTB	RASA1	SERPINB9	GOLGA4	ARSB	OXR1	MT-ATP6	SPP1	ATP5F1E	TNFAIP2	IQGAP1	HSPA8	VEGFA	TTC7A	TYMP	ADAR	ZGRF1	CX3CR1	RUNX1	SRGAP1	NCAM2	ZFP36	PADI2	SLC4A7	PCLO	SAT1	ZNF385D	MCTP1	PEAK1	CCDC26	FKBP4	MEF2A	CH17-373J23.1	S1PR3	SOCS3	CKB	IL16	RPL35A	TCF19	GLIPR1	RPS27A	ATP6V1F	IRF7	DHRS7	OLR1
		ATXN1	FCER1G	QKI	CD14	TMEM51	EPB41L3	SND1	MTF2	ANKRD44	AOAH	RNF149	RPS3	WIPF3	MAFB	GLUL	GBE1	PLXNC1	ZFP36	TNFSF13B	BRCA2	FOXP2	PTPN2	ITGA9	NEBL	HAMP	LINC01909	EXT1	LIPG	FRMD4B	CD83	TNFAIP2	HIF1A	GTSE1	TIFA	TGFBR1	ADM	ANXA2	ARID5B	IGKV3-20	KCNMB1	RPL32	H2AFX	DOCK4	RPL7A	MAFB	CCL4	RPL34	NR4A2
		SLC2A9	C1QC	CDC42SE2	LPAR6	PDE8A	TGFBR1	SCIN	UGGT1	KLF12	SYNDIG1	PTPN1	RPL41	KCNMA1	ITSN1	DDIT4	PAPOLG	ITPR1	BTG2	TYMP	NASP	SEMA4D	KLHL2	SLC9A9	LAMA2	OXR1	POU2F2	EML1	MITF	PLA2G7	SAMD4A	CD163	EGR3	AC091057	EIF4EBP1	RNASE1	CD69	OAS1	TRIB1	LGMN	LAPTM4A	RPS9	FAM111B	SLC7A8	RPL37	SCIN	IFI44	RPL39	IL1B
		CPVL	C1QA	CHST15	ACSL1	CTD-2282P23.2	MED13L	RIC1	MCPH1	CACNA1A	RASGEF1C	SLC2A5	RPL27A	OLR1	IFI44L	RGS1	P4HA1	CPVL	CDKN1A	STAT2	LMNB1	LINC02057	HIVEP3	CDH23	ADGRL3	GRID2	AC074327	HCG22	NPL	NRP2	EYA2	BICD1	CLIC4	FANCA	DEGS1	MKNK1	IFRD1	OAS2	SKIL	ABCG2	FOLR2	RPL36	C21orf58	OLFML3	RPL12	CAPG	TNFSF10	S100A11	CD69
		TPCN1	C1QB	SLC25A37	ADGRG1	DOPEY2	DMXL2	RP11-159G9.5	EHMT1	SLC15A2	C3	VSIG4	RPL29	CADM1	ESR1	FKBP4	SLC11A1	MGAT1	IER2	ZC3HAV1	POLE2	PALD1	PTPRE	AC008014	MAP1B	OLR1	CD226	P2RY12	TGFBR1	ARID5B	CYTH3	ATG7	GPR183	AP001347	SLC50A1	IL6ST	CEBPD	IFITM1	SPTLC2	PLAT	TREM2	ATP5E	H2AFV	HTRA1	RPL39	APOE	SP110	S100A13	LINC00936
		FOXP1	ACTB	GPR155	ITGAX	CYTH1	PRKCH	KDM4C	RSRC1	IFNGR1	MT-ND2	MARCH1	UBA52	ITGAX	MS4A6A	STIP1	RAB20	PIK3IP1	PSTPIP2	TRIM25	TACC3	KIRREL3	CPEB4	MERTK	MT-CYB	XACT	HEG1	GIMAP8	HDAC9	SPATS2L	DGKI	FAM135B	GLUL	DNMT1	ABHD3	SLC2A5	HIST1H4E	GREM1	ARID5A	PIH1D1	PLD3	RPL31	TMEM106C	ARGLU1	RPL41	FTL	TRIM22	RPS8	OTUD1
		RALGAPA2	XPO5	RP11-624C23.1	SPP1	ARHGEF10L	NUMB	ANKRD12	CCDC88A	TMEM156	CCND3	SLC11A1	RPL3	DENND4C	ACSL1	CACYBP	HK2	ZBTB16	NAMPT	PLSCR1	RAD18	SH3RF3	36951	TMEM71	SPARCL1	ZFP36L2	SETBP1	ADGRG5	MORC1	NAMPT	PADI2	PDE4B	NR4A3	APOLD1	PILRA	FCGBP	PTCH2	PARP9	B3GNT5	AC074117.10	LTC4S	RPL12	FAM111A	ENTPD1	RPL35A	MS4A7	OAS1	RPS12	HERPUD1
		DENND4C	ATP5G2	ARID4B	SON	UBASH3B	PDIA3	HERPUD1	HP1BP3	NLRP1	MT-ND4	PTPRE	RPL10	FARP1	FOXP1	RGS16	MALT1	DUSP10	PTPRJ	SAMD4A	GINS1	SLC2A5	LAP3	LYVE1	CLU	HIF1A-AS2	P2RY12	LINC02057	LRRK1	CD83	PLAUR	SNTB1	RASGEF1B	NUP210	ASAH1	LRRK1	MYLIP	LCMT2	KLF10	CIITA	MAML1	RPL7A	CENPU	SLC8A1	RPL23A	S100A9	PLSCR1	RPS28	DNAJB1
		MS4A6A	RPSA	ASAH1	GAK	SLC11A1	RP11-489O18.1	SYK	REV1	DEPTOR	PNISR	GOLGA4	RPL35	MTSS1	FCGR2A	RIPK2	RAPGEF1	IQGAP2	POU2F2	UNC93B1	CEP128	PLXNA2	RNF149	SLC15A2	C8orf34	HIST1H1E	PSMA1	SYT6	ASAP1	TANC2	AC100849	ACSL1	ZFP36	BARD1	TREM2	INPP5D	HIF1A-AS2	ATXN8OS	ABL2	AP1B1	P2RY13	RPS28	HELLS	GPR34	RPS25	SGK1	PSME2	FXYD5	PPP1R15A
		NCKAP5	GTF3A	EGLN1	LRP1	RNF217	ITSN2	STAU1	HACE1	DIP2A	MT-CYB	ACER3	RPS27	SCIN	RHOBTB3	USPL1	GK	BCO2	SKIL	TRIM14	WDHD1	MT-ND1	VSIG4	IGSF21	CDH20	LRRC4C	RUNX1	TIAM1	SAMSN1	PPARG	MELTF	NHSL1	ICAM1	CENPF	VSIG4	BLNK	BCAS2	BST2	NR4A3	SHPK	FRMD4A	RPLP0	ORC6	NAIP	RPL28	LITAF	B2M	RPL32	NFKBID
		PPARG	ZNF90	HIST2H2BF	MYO9B	ITGAL	NBPF19	UBA2	NUP205	RTTN	MT-CO1	XBP1	RPS2	LGMN	SLC2A9	SLC7A5	SPP1	ACSL1	VASP	ZCCHC2	UHRF1	SH3TC1	CHST11	TBC1D4	CEMIP	HK2	NAV3	TANC1	SDK1	LINC00278	DGKH	DAPK1	NFKBIA	PRIM2	EBI3	CD81	H1FX	TNFSF13B	ZNF812P	DHRS9	CSF2RA	RPL38	KIFC1	LUC7L3	RPS28	ITGAX	OAS3	RPS2	PPP1R10
		LIPA	EEF1D	SPAG9	CLEC7A	GPD2	KYNU	KCNQ3	UBA2	SESN3		BIN1	OOEP	DPYD	GPR155	FCGR2A	SAT1	PELI2	IER3	B2M	C21orf58	PIP5K1B	DENND3	TNFRSF11A	NTM	PFKFB3	PEBP4	DOCK4	ATG7	LGMN	ARHGAP10	MAFB	LYN	CENPU	COMT	RRBP1	TSC22D3	CTD-2246P4.1	PDGFA	SLC29A3	ZFP36L2	RPL34	CKAP2L	SSBP2	RPS15	DNASE2	IFI35	PILRA	CCNL1
		ZBTB16	HLA-DPB1	IRAK3	HNRNPD	FCGR1A	NFAT5	UBA6	NOD1	PGM5		FCGR1A	RPS18	FMN1	UTRN	HIF1A	FOS	FOS	ETS2	PNPT1	NUP210	ERC2	C3	GIMAP8	MT3	CDKN1A	HS3ST4	TENM4	GUCY1A1	MSR1	ELL2	GALNTL6	GADD45B	NASP	CFD	TNRC6B	ZNF331	IFIT2	IRAK2	AC008697.1	FMNL3	GPX4	HMGB1	C3	RPS19	CHCHD10	DDX60L	RPL10	H3F3B
		TRPS1	TYROBP	KLHL24	BHLHE41	LRRK1	RAB39A	FAM110B	CAMK1D	ADAMTSL2		SCFD2	YBX1	TANC2	ZBTB16	ACSL1	FAM13A	SSH2	NCF1	FMNL2	NCAPD3	SP140	IGSF21	SETBP1	AC092691	HIF1A	PCLO	ARHGAP22	SMAD3	LITAF	BICD1	GAS7	KLF6	GINS1	ARL6IP5	PREX1	ANKRD65	OAS3	XIRP1	TPCN1	MS4A4A	SDF2L1	CKS1B	APBB1IP	FAU	PRDX1	OAS2	RPL12	ID2
		GPD2	RPS17	FBXO42	FUBP1	HM13	ST3GAL1	PYGL	FUT8	EML1		RUNX1	RPL23	RASGRP3	CD14	GPR183	BCAT1	INSR	LCP2	SAMHD1	DNMT1	ADGRG5	DDX21	FAM13A	CNTN1	CD74	SH3RF1	MEF2A	CDK6	FPR3	ADAMTS17	FCHO2	TNF	POLA1	APOC4-APOC2	RGS12	RGS1	EIF2AK2	CBFB	RIN3	C1QB	TMSB10	PKMYT1	GAL3ST4	RPL18	CD37	BCL2A1	RPL7A	BTG1
		FKBP5	ARMC9	HLA-DRB1	APOE	GAREM1	HLA-DRB1	PRKRIP1	CAMTA1	TBC1D4		ANK2	FAU	FRMD4B	KHDRBS2	CDKN1A	PER1	RPS6KA5	FTH1	PPM1K	LIG1	MT-ND2	HCK	AC008691	ADCY2	FTH1	TRERF1	SYNDIG1	ITGAX	FMN1	RASGEF1B	KCNMA1	RGL1	SYNE2	FCGR2A	MLXIPL	IER2	KCNJ3	CTD-3252C9.4	RBM33	C1QA	S100A6	NCAPG	IGF1	RPS5	S100A13	IFITM2	RPS19	PDK4
		SDCBP	RPL24	RAB31	TTC14	PEAK1	PTPRC	HSP90B1	HNRNPLL	LPAR1		PPA1	RPS19	LIPA	ST7	CLK1	PLAUR	MSR1	IKBKE	AXL	CIT	TENM4	IKZF2	PDE4D	FUT9	ADGRB3	UST	SUSD3	ADK	AL158071	IFNLR1	DMXL2	GCH1	WDHD1	FBXL15	CACNA1A	RHOB	LGALS3BP	CREM	FOSB	TMEM176B	RPL21	RAD51AP1	PNISR	RPS7	IL4I1	PARP9	RPL11	SAT1
		RNF13	RPLP0	ADRBK2	BIN1	MAP4	SIRPA	EVL	KIAA1328	TENM4		HSP90B1	NACA	CD83	CEBPD	ELOVL5	FAM49A	CIITA	SLC1A3	TRIM56	KIF15	BIN1	SPATS2L	C4orf19	CDC42BPA	KCNIP1	GAREM1	ITGA9	FLT1	DMXL2	NEDD9	NPL	EBI3	CEP128	TMEM150A	TCF4	GADD45B	TEX26-AS1	SYAP1	PHACTR1	HLA-DQA2	RPS3A	CCDC34	FAM105A	RPL9	C3AR1	MT2A	RPS14	EGR3
		MYO5A	TMA7	NEDD4L	HLA-E	FTL	RASSF4	MPZL1	EMB	APPL2		PYGL	APOO	KCNJ5	EPS15	MSN	GPR183	SORL1	HCK	LAP3	TCF19	LDLRAD4	AFF3	TBC1D9	NTRK2	CEBPD	RASSF8	DLEU7-AS1	LIPA	AP002991	HPCAL1	ARID5B	CD58	PBX3	CD9	ITPRIPL2	H3F3B	FOXP1	CTB-61M7.2	XIST	PTAFR	FTH1	UHRF1	ITM2C	RPL10A	GLDN	IL4I1	RPS13	CITED2
		GSAP	COX7C	LDLRAD4	TAB2	NLK	MTMR14	SMAP1	FRYL	ARHGAP22		FCGR3A	RPL6	EEPD1	RASA2	TCP1	C5AR1	KLHL24	ACSL1	JAK2	CHEK1	ITGA9	LINC01684	GAB1	SYT1	SERPINB9	TGFBR1	LINC01684	LINC01909	MTSS1	STARD13	ITSN1	HIVEP2	MELK	RNF13	C3	FOSB	DRAXIN	RAB1A	GLUL	HLA-DQB2	RPLP1	UBE2T	C1QA	RPS29	SDCBP	NAMPT	RPS23	CLEC7A
		MTSS1	GNB2L1	ARHGEF7	CYBA	SNX24	RP11-16C1.3	R3HCC1L	NSMCE2	PSMA1		MAP3K8	TXNRD1	ASAP1	DOCK5	GNA13	FAM162A	UTRN	SQSTM1	CUL1	MCM8	LINC00996	STAB1	PELI2	PREX2	PADI2	PDPN	OSBPL6	TMEM144	SERPINE1	MAMLD1	TANC2	CH25H	DDX11	TAX1BP1	CX3CR1	CXCR4	SLC35E3	MAFF	TNF	GRID2	RPL37A	SGOL1	MKNK1	RPS16	MYO1E	APOL6	CFD	CCL4L2
		RGL1	RPS28	TTC7A	ATG16L2	RAPGEF2	PIK3R5	BACH1	HNRNPF	RASSF8		SH3PXD2B	RPS14	KLHL6	RAB27A	HSPA4	REL	PDCD4	BID	LYN	CENPU	KCNMB2-AS1	EPSTI1	THRB	GABRB1	ID2	GUCY1A1	SMIM35	ALCAM	MCTP1	SCIN	CYP27A1	IER3	LIG1	SYNGR2	N4BP2L2	CDKN1A	TPT1-AS1	MIR222HG	SH3TC1	HSD17B11	RPS10	GGH	SUCNR1	RPL27A	SOD2	FTH1	RPL28	TSC22D3
		MGAT1	RPS29	KYNU	ACIN1	SPIRE1	C3	NEAT1	PSPC1	CARD11		SETBP1	GAPDH	SNX24	DENND1B	NAMPT	MGAT1	ARHGAP15	PIK3AP1	IFI16	CHAF1A	S100Z	AC093152	AL162414	ATP1A2	JUNB	MGLL	SESN3	AL445623	NEAT1	AP002991	NAMPT	IER2	SMC4	DNAJA1	LUC7L3	VMP1	IFI44	RGL1	FRMD4A	MS4A7	RPL27	CDC20	MEF2C	RPL22	LPL	IRF1	RPL35A	GLUL
		EPS15	RPS5	CELF2	SRSF11	RAPGEF1	NOTCH2	KIAA0922	DDX46	DSCAM		PSTPIP2	RPL30	MGAT1	DUSP10	ST13	ZFP36	ADGRB3	ZBTB46	LGALS9	SCMH1	SLC25A37	MKNK1	LINC01684	SLC7A11	TENM4	KCNMB4	FRMD4A	AC074327	COLEC12	FNDC3B	IQGAP1	BTG2	ERVMER61-1	SIGLEC7	CHD9	RPPH1	RABGAP1L	RASGEF1B	FMNL3	SAMSN1	RPS3	MAD2L1	WDR74	RPL8	TYMP	CD48	COMMD6	NFKBIA
		NOTCH2	RPL18	TOP1	CEBPD	STK10	ANKRD12	LARGE	HPRT1	DOCK8		TNFRSF10D	RPL4	ABCA1	DSE	GPBP1	SDCBP	CTTNBP2	KLF6	BST2	WDR76	C3	PROS1	PICALM	RNF219-AS1	KIF26B	STAMBPL1	C12orf42	SLC11A1	PDK4	RGS16	LGMN	CTSB	SCMH1	UNC50	GOLGA4	CLK1	RPL10L	TGIF1	CSRNP1	CTSL	RPL9	CEP55	NRIP1	RPL37A	YBX1	TNFSF13B	RPS15A	SNORD3B-2
		ARHGAP18	RPL36AL	CCNY	HNRNPH1	ASAH1	GRB2	OXSR1	WDFY2	MCF2L		HIVEP3	UQCRB	PDGFC	SH3PXD2A	TRA2B	CTSB	FKBP5	SRGN	SPTLC2	ITGB3BP	ABCC4	IFI44L	ADAM28	NKAIN3	DAB2IP	CYFIP1	AC008014	RASGEF1B	IFI44L	SLC16A10	DANT2	RASSF5	TACC3	CRTAP	EML4	CTD-2035E11.3	H3F3C	EVI2A	HIST1H4E	PILRA	RPLP2	E2F1	QKI	RPLP2	NOP10	PSMB9	CYTL1	RGS2
		MYO1E	TUBA1B	SNX9	VASH1	ZC3H12C	LAP3	C12orf75	HLCS	ITPR2		ITGA9	EIF1	UGCG	HERPUD1	SNAP23	PPARD	GRID2	TLR2	TDRD7	CENPI	ADGRG1	NEB	SRGAP2B	DHFR	ITPR1	PLA2G7	VSIR	IFNLR1	CYP27A1	ZNF804A	AP001636	GK	C11orf80	CLEC9A	RNF213	HIST1H2BF	DDX19A	FLT1	SERTAD1	PAG1	RPS21	CKS2	PRPF38B	RPL15	PLIN2	CMPK2	RPL18	IFI30
		ACSL1	S100A11	MCF2L2	RBM39	NEAT1	IRAK3	PTGES3	RTN3	SORL1		PXN	RPS9	FMNL2	IFI44	ZC3HAV1	ESYT2	GRK3	PLAUR	NAGK	RAD51AP1	RASSF8	SP100	CADPS2	NFIB	CH25H	IFNGR1	MAF	MAFB	RASGEF1B	PDE7B	SDCBP	GBP2	RAD54L		ESF1	CMB9-22P13.1	UBE2L6	GBP2	ITGAX	C2	RPS17	IQGAP3	SLC9A9	UBA52	RGS16	HLA-B	ARHGAP24	CD83
		PDGFC	TBC1D3P1-DHX40P1	PELI1	TRIM22	LCP2	ZFAND3	IFNGR2	S100PBP	KIF26B		NAIP	RPL15	NRP2	DMXL2	HIST1H2AC	FTH1	KIF26B	REL	SCLT1	RFWD3	RUNX2	SRGAP3	PGM5	LIFR	CTSB	ARHGAP17	SLC9A9	ACER3	MGAT1	AC093895	KCNE1	PSTPIP2	POLE		GPATCH2L	HIST1H2BD	DUSP18	ETF1	LINC01141	FCGRT	RPS16	ASPM	A2M	RPL36	SH3BGRL3	UBE2L6	EPB41L2	CEBPB
		GAS7	SIK3	RASSF3	PNISR	NR3C1	UGCG	RP11-514O12.4	ABHD3	FAM149A		DDX21	BAIAP2L1	ABCC5	TNFAIP8	DUSP10	THEMIS2	DOCK5	IPCEF1	PRKCE	POLA2	HTRA1	GOLGA4	LINC02057	RYR3	HLA-DRA	AC066613	PLCG2	PRKCE	C20orf194	PRKCE	RASGRP3	NR4A1	POLE2		EPB41L2	LINC00936	HMGCL	SGK1	PRPF40B	AC074117.10	RPL35	FEN1	DDX17	NACA	VEGFB	RNASE1	RPS3A	AC006129.4
		IFI44L	RPL5	TBC1D22A	RGS1	MAP4K3	PHF20	CEBPB	WRN	CYFIP1		IPCEF1	RPL7	CREG1	EFR3A	AHSA1	PDE8A	TNPO1	SAT1	VRK2	FANCL	CPED1	GRAMD1A	HDAC9	GFAP	NFKBID	PAG1	CGNL1	XACT	SDCBP	OLR1	ABCC5	SQSTM1	ZGRF1		LRP1	HIST1H2AC	GPM6A	JUNB	IDI1	MSLN	RPS5	LMNB1	GPR56	RPS9	IER5L	IL8	NACA	SOCS6
		SNX24	RPS9	UBE2R2	FCGR3A	CBWD2	HNRNPC	FCGR2A	RALY	PLCL1		IL17RA	C1QB	GYPC	DENND1A	H3F3B	ERO1A	HLA-DMB	PTPN2	TNK2	DEK	CACNB4	PYGL	GPAT3	CPE	HLA-DPB1	NAV2	OXR1	SLC1A3	PGBD5	RAMP1	ASAH1	TGFBR1	GPR137C		ARGLU1	HSPH1	CTD-2292M16.8	EGR3	IL10RA	DAGLB	RPS25	CDKN3	TLN1	RPL14	SLC11A1	HLA-C	RPS4X	RP11-386I14.4
		SPATS2L	RPL7	PDE8A	SLC11A1	ADAM9	ELOVL5	ERC2	CNOT1	SHTN1		SERPINB9	C1QC	C20orf194	GTDC1	PGK1	UBXN2B	CD86	ADGRE2	PIK3CD	FANCD2	AC244021	ITPR2	CTTNBP2	UNC5C	TFRC	SMAP2	AZIN2	RAMP1	SPIRE1	SASH1	KCNAB2	NCF1	HAMP		BHLHE41	CITED2	ACE	EGR1	SFT2D2	SLC29A3	RPS7	BUB1B	C10orf54	RPS11	NPC2	S100A9	EEF1A1	UBC
		FNIP2	CTC-471J1.9	MGEA5	LAIR1	HDAC9	NFE2L2	BCL6	ASXL1	SLC4A7		PIK3AP1	RPL27	SGK1	RNF144B	PRDM1	UBC	SYTL3	ELL2	EXT1	PRIM1	XACT	PPARD	MVB12B	NCAM1	ABCC4	NHSL1	AC008050	PLA2G7	FAM20A	LTBP2	ABCA1	FAM129A	NUSAP1		CSF1R	VEGFA	ABHD1	IER3	NCOR2	VASH1	RPL28	TACC3	SELPLG	RPL24	CPM	DDX58	RPS18	MIR24-2
		PEAK1	RPL4	ZC3HAV1	SF1	TREM2	CREB1	ASAP1	GDI2	USP53		WDFY3	C1QA	ACER3	RNF149	FXR1	RNF149	KLHL6	SLC2A3	USP25	MCM3	CFAP74	ETV6	ELMO1	NRCAM	P4HA1	TLE4	ITPR2	HEG1	TPCN1	LIMS1	ZNF331	LCP2	BLM		FRMD4A	KLF2	DDX51	CD69	DIP2A	MS4A6A	RPL22	CDCA5	AOAH	RPL6	NPL	ADAR	RPL30	NR4A1
		C20orf194	SERF2	FOXP1	PSAP	NCOA7	TMEM165	RAB1A	CDK19	OSBPL6		TYMP	RPL38	FAM20C	GAS7	RANBP2	PRDM1	FAM177B	ZFAND3	MYOF	TOPBP1	AC005258	SLCO2B1	AOAH	BMPR1B	RHOB	PLPP1	RHOH	FAM20C	MX2	CDK14	SPIRE1	RGS16	NCAPD3		ADAP2	YME1L1	SHISA5	NR4A2	PELI1	CYBA	TOMM7	CENPK	MAP4K4	FTL	TMEM144	CD163	RPS3	CTA-29F11.1
		NRP1	PTMA	ZBTB16	CEBPB	TMEM117	CTD-2282P23.2	HSPA1A	TADA2A	GARNL3		CEBPB	RPS16	GPD2	MYO5A	MRPS6	HIVEP2	IL10RA	RAPGEF1	TTC7B	CCDC14	PRKCA	SCFD2	CLEC9A	SOX5	CLEC17A	XYLT1	FCHSD2	PLXDC2	SLC11A1	HM13	FMNL2	ELL2	POLA2		CSF3R	GNLY	FCGR3B	ATF3	CTTNBP2NL	NPC2	YBX1	DUT	BOD1L1	RPS10	NUPR1	SAMD9	RPL41	UBAC2
		RBM47	TOMM7	CHD1	KCTD12	ARHGAP18	WASF2	FAM157C	PHACTR4	FOXN3		HCK	HLA-DRA	CD84	FNBP1	MBOAT7	FAM210A	ASAH1	EML4	ANKFY1	BLM	RASSF2	IL1RAP	ZFP36L2	SNAP25	HIST2H2BF		GRK5	PDE3B	RBM47	BCL2	LPL	PTPN2	BUB1B		CWF19L2	S100A9	SP110	LIMS1	PLVAP	LPAR6	RPL29	NASP	ATRX	RPS21	ACTG1	CCL3	CLEC7A	PMAIP1
		SPIRE1	RPL21	UBE2B	MAF	RBM47	REL	RPS6KA2	SLC16A1-AS1	SRGAP2B		GRB2	RPL36	LITAF	MITF	SPP1	LPCAT1	OXR1	BAZ1A	MARCH3	PRKDC	IRAK3	FLVCR2	CYSLTR1	ADGRB3	PLAC8		TTC7A	ST5	ZNF331	FAM129A	RASGEF1B	ADGRE2	KIF18B		ADAM28	S100A8	UBN2	PLK3	GIT2	BLNK	RPL6	CDT1	DOCK8	RPS20	CHI3L1	IFIH1	RPL29	TNF
		MAN1A1	RPL31	SLC2A5	CSF3R	SLC1A3	CTSH	BTG2	PABPC1	A2M		RBMS1	SERF2	SLC1A3	STAB1	JUND	TBC1D8	AUH	SLC11A2	XRN1	LIN54	MT-ND5	RGL1	CX3CR1	AQP4	CACNA1D		SELPLG	PFKP	FARP1	ARHGAP18	EMILIN2	NR4A2	IQGAP3		SLC4A7	DNAJB4	HLA-G	BTG3	GPX1	SERPINA1	RPSA	GMNN	TIAM1	RPL5	RTTN	HLA-A	RPL37	DDX5
		EDA	RPL27A	RAB1A	UBE2G2	UST	KIAA0922	PKD2	PDE8A	RIN2		CHSY1	RPS12	RBM47	NOTCH2	B3GNT5	ENO1	PLCL1	ETV6	RGL1	FAF1	MT-ND3	TYMP	PIP5K1B	PLCB1	HLA-DRB1		AC009950	DHRS9	CDK14	FAM107B	XYLT1	TYMP	FANCD2		MIS18BP1	HSP90AB1	ANKRD22	NRROS	CX3CR1	RASSF4	TPT1	CDKN2C	LAPTM5	RPL38	GAPDH	EBI3	RPL13	SPRY1
		MERTK	RPS16	FTH1	INO80D	DTNA	TLR2	KDM2A	SUGP2	HDAC9		CUL1	APOE	PLXDC2	PDE4B	CCT4	TYMP	PILRA	CCNL1	VSIG4	PBX3	SLCO2B1	PXN	SMIM35	FYN	SYNDIG1		INPP5D	FARP1	FNIP2	MTSS1	C20orf194	CDKN1A	CHAF1A		SNX29	BTG2	MT2A	EIF4E	NFKBIA	ARL6IP5	COX7C	ESCO2	SIGLEC10	GNB2L1	LIMS1	PNPT1	RPS27A	TMEM107
		UGCG	AMBRA1	B3GNT5	ARAP1	GNA13	CDC42SE2	RIOK3	YWHAQ	PLD1		PPARD	ACTB	CYTH1	PLXND1	KLHL6	PPP1CB	FAM13A	SMAD3	PDE4B	VRK1	MVB12B	ANKS1A	ABCA1	MIR99AHG	PDE4B		VASH1	FAM107B	MERTK	ATG7	ANXA2	REL	TFDP1		ZFP36L2	HIST1H1D	PLAC8	PTGS2	ADAP2	GIMAP7	PFDN5	CARHSP1	TMEM173	RPS26	SCPEP1	PPM1K	RPL5	CDKN1A
		DMXL2	RPL12	SLC11A1	EVL	PLPP1	DDIT4	ZFP36L1	SMAD6	SSBP2		PTK2	PTMA	PDE3B	AGFG1	GATM	PRKAG2	ADAM28	PDGFB	EZH2	GPR137C	CSF1R	AC027097	RASGEF1C	PLEKHA5	TRERF1		DLEU7	FMNL2	MAN1A1	GPNMB	IGF1R	IL1RAP	AC073529		ENTPD1	HIST3H2BB	SAMD9L	SERTAD1	SFMBT2	ASAH1	NACA	ASF1B	IGSF6	EEF1B2	MT-RNR2	TAP1	RPS27	SPP1
		FCHO2	BDNF-AS	RP11-16C1.3	TAL1	CHSY1	CAMK2D	UBE2R2	MRE11A	MAP4K4		SIGLEC9	RPL10A	PADI2	FRMD4B	IFRD1	KDM4B	HSPA1B	PTPN1	BRIP1	FAM111A	SYTL3	SBNO2	CXADR	AHCYL2	TAGAP		PTCHD4	ENPP1	ACER3	AL158071	SAT1	GNA13	CEP152		CTTNBP2NL	HERPUD1	GAN	ABCG2	NR4A2	NCF1	RPL18	TPX2	NKTR	RPL27	FABP3	OASL	RPS16	SLC1A3
		MSR1	APOC1	UBXN2B	RASGEF1B	BCL2L1	RAPGEF1	MTHFD1L	MCMBP	SOCS6		ANKS1A	TUBA1B	RALGAPA2	NAMPT	ATP2C1	YEATS2	BNIP3L	RILPL2	DIAPH3	DDX11	PTCHD4	WNT5A	EMB	KIF1B	IER3		ABCC4	ALAS1	PLXND1	SNTB1	DPEP2	RAB20	CDC45		RSRC1	HIST1H2BC	RSAD2	CSF1	CXCR4	SYNGR2	COX4I1	CCNE2	GIMAP4	RPL31	GALNT1	DTX3L	RPS21	EGR2
		PRKCE	RPL15	TMEM51	RP6-159A1.4	FRMD4B	SMAD3	PLSCR1	RBBP4	IGSF21		ARHGAP26	RPL35A	CHSY3	FNDC3B	REL	RNMT	RUNX2	SOCS6	ATAD2	TUBA1B	C12orf75	CUL1	LINC01268	DLG2	HERPUD1		FOXP2	UBE2J1	TRHDE	PPM1H	CD9	MCTP1	WDR62		PRMT2	HES1	NPFFR1	CSRNP1	PER1	TRAF3IP3	UQCR11	NDC80	HP1BP3	RPLP0	BCL2A1	GPR84	RPL19	OSM
		ASAH1	RPL10A	RBPJ	IRF8	UGCG	SPPL2A	ELL2	AGTPBP1	USP6NL		DNAJC3	RPL37	RASSF3	ABCA1	HSPA9	CEBPD	IGF1R	IFNGR2	HELLS	FARP1	MPZL1	SP140	LINC00996	RPS8	ARHGAP24		MRC2	FRMD4B	PDGFC	FRMD4B	LITAF	FCGR2A	CDC7		TXNIP	HEXIM1	SYTL4	MIDN	OGFRL1	GIMAP1	RPL36A	ARHGAP11B	SRGAP2	RPL35	CD68	STAT2	ACTG1	SNORD3B-1
		ABCA1	PFDN5	CYTH1	HNRNPA2B1	HS2ST1	HAMP	WNK1	C15orf41	CCDC50		WNT5A	RPL34	ZC3H12C	SIPA1L1	VMP1	LDHA	PELI1	KLHL5	CENPP	CERS6	CHST11		AC120193	C22orf34	B2M		IL1RAP	MSR1	PLXNC1	ZNF331	PDE8A	SAT1	FAM111B		MARCH1	SIAH2	KCTD21-AS1	SPHK1	DAGLB	IGSF6	COX7A2	GINS2	FGD2	RPL7	LGALS9	NFKBIA	DBI	TRA2B
		TANC2	EIF1	ABHD15-AS1	RHBDF2	PLXDC2	DSE	SERPINB9	C1QTNF3-AMACR	LPXN		IARS	RPL18	CEBPA	EDA	NOP58	JUNB	THEMIS2	FOS	RFC3	MCM5	SIGLEC10		GNG2	NAV2	SLC2A5		KIAA1147	ARHGAP17	AC104123	DOPEY2	FAM20A	CD163	ASPM		KCTD12	SDR42E2	MTRNR2L11	DHRS9	CDKN1A	NHLRC3	PRDX1	WHSC1	IL3RA	RPSA	HPSE	FAM26F	RPS9	EDN1
		NPL	NBEAL1	CEBPD	HSPB1	NAP1L1	SNAP23	DPYD	MFSD14B	ATP8B4		CHST11	RACK1	RNF13	SH3PXD2B	PFKFB3	SLC16A3	MBNL2	DUSP1	CLSPN	CNTLN	SIPA1L2		ADGRG6	RBFOX1	JDP2		SPNS2	PPM1H	CEBPD	PDGFA	TBC1D2	GOLGA4	WDR76		CYTH4	SAT1	SOX6	FCGR1B	UBAC2	PPP1R3E	GYPC	WDR76	PLXDC2	RPL23	PTMS	LYN	RPS24	GPX1
		FRMD4B	RPL27	KLHL6	OGT	ACER3	P4HA1	TBC1D14	ATL3	HPGDS		PHC2	RPS7	SNX29	SPATS2L	ABHD3	MCL1	FAM117B	SGK1	MMS22L	TMPO	CGNL1		BLNK	ARAP2	PTPN14		ANKH	KCNQ3	SGK1	MGLL	DOCK1	PTPN1	RAD18		TIMP2	NEAT1	SCNN1A	LYVE1	ZNF189	CEPT1	COX6C	MND1	FCGR3A	TMSB4X	ALAS1	C19orf66	RPL18A	HIST2H2AA3
		SAMD4A	RPS19	VMP1	STAT6	RP11-305L7.3	GPBP1	ACSL1	ARHGAP20	FMNL3		SIPA1L2	MAMDC2	DOPEY2	KYNU	AZIN1	PDK1	SPTLC3	GRB2	NSD2	TFDP1	OXR1		FOXO1	ARHGEF12	HSPH1		PTK2	NCK2	NAV2	CLEC5A	MGAT1	ETV6	CERS6		ERICH1	TRA2B	CTD-3076O17.2	ELF1	LINC00936	ARHGAP27	SEC61G	CCNA2	IL13RA1	UQCRB	RP11-536O18.2	MAFB	RPL36	HSP90AA1
		KCNMA1	MAMDC2	FXR1	SF3B1	CACNA1A	RGL1	PTPRE	RPA1	MEF2C		NEK6	EEF1B2	MSR1	FNDC3A	HNRNPU	RLF	TENM4	NRP2	DTL	LIN52	PHC2		TLE4	APC	ST6GALNAC3		PLXDC1	TNFAIP2	PDE7B	NAMPT	ZNF438	CPEB4	FAF1		PRKCA	ZFP36L1	SAG	RIN2	HIST2H2AA4	SRGAP2B	GSTP1	RPA3	USP53	TOMM7	FAM129A	TLR2	RPL8	GABARAPL1
		APOE	RPS15A	PPARD	ZFP36	FNDC3B	INTS6	STAMBPL1	CDC27	PLCL2		PROS1	RPL5	GGA1	VMP1	H3F3A	GRAMD4	ZNF804A	B4GALT5	FANCI	CEP192	IRS2		PLCL2	MAF	LINC02232		CXADR	BCL6	DPEP2	MAFB	ELL2	NRP2	CENPI		KHDRBS3	TNF	SPP1	NEDD9	NLRP3	ANKRD44	UQCRQ	MELK	CPVL	PFDN5	S100A8	RABGAP1L	C3AR1	C3AR1
		FMN1	RPL7A	SMAP2	JAK3	PDE3B	ADRBK2	PVT1	SMC5	SPNS2		DCAF6	PFDN5	PARVG	TRIM14	HIBCH	GPI	HBP1	DDX21	POLQ	SRSF10	CEACAM21		SRGAP2	PNISR	BHLHE41		CFAP74	ASAH1	EPHB1	RASSF3	ACOT11	FLT1	KIF15		ZNF652	TSPYL2	EPSTI1	NFKBIA	TLN2	PTPRC	UQCR10	ATAD5	SRRM2	EEF1D	EIF1	SPP1	GNB2L1	IFRD1
		MITF	RPL35A	ZNF292	CD81	SDK1	SUSD6	RAB11A	LNPEP	HTRA1		ETV6	S100A11	PEAK1	SNX6	HERPUD1	TTYH3	OSBPL3	HIF1A	CENPK	MAST2	NAIP		MAGI1	ARHGAP5	B3GNT5		RUBCNL	CD226	PDE4B	PDE8A	LGALS3	PDGFB	ZNF367		NRDC	SLC38A2	POTEE	SDC2	IST1	MILR1	ATP5J2	TUBA1C	PTPRE	AIF1	HMOX1	SERPING1	RPL23A	SLC11A1
		ATG7	RPS7	KDM4B	ARRB2	PRKCE	KLF7	DENND1A	BCL2	ZEB1		LMO2	RPL7A	HPCAL1	WWP1	UBE2B	PLSCR1	PPFIBP2	RAB8B	BRCA1	POLD3	SPNS2		AC079015	NFIA	TMSB4X		ZSWIM6	SH3RF1	GPD2	PDPN	FNIP2	HIVEP1	ANLN		LINC01268	HIST1H3H	KREMEN1	PLEKHO2	TGFBR2	CD164	USMG5	DEK	CHD9	ATP5E	CALM1	DNAJA1	RPS6	SQSTM1
		NHSL1	RPL3	MAN2A1	LST1	SAMSN1	RHOQ	SLC25A36	USP12	PDE4D		STAB1	B2M	RNF130	ATP1B3	ADAM9	SGK1	SIPA1L1	AZIN1	NCAPG2	CDK5RAP2	GRK5		SLC4A7	RBM25	TTC7A		HPSE	RASGRP3	SEC14L1	TTYH3	PGBD5	DUSP1	TMPO		PTAFR	HIST2H2AA4	FKBP1C	MAP2K3	UBR2	LPCAT2	AP2S1	MCM3	PRKCA	COMMD6	MPP1	S100A8	EEF1B2	CCL4L1
		DPYD	APOO	JDP2	MLXIPL	PLEK	CD14	C9orf84	PIP4K2A			ADGRG1	CST3	GTF2IRD1	SRGAP1	SQSTM1	PDE4B	CACNA1D	GNA13	KNTC1	POLE	C4orf19		AC007262	RNF19A	ANK3		CDH23	ZNF618	MYO1D	ZNF618	P2RY8	SGK1	KIF4A		NAIP	TPI1	SLC26A2	STX11	SBDS	TMEM119	NDUFB3	HMGB3	SON	ATP5G2	ATP5F1E	USP18	RPS5	MAFB
		IQGAP2	RPL36	TBC1D8	SLC38A2	BCL2	LILRB1	AGPAT5	UTY			PDE4B	HLA-DPA1	RHOQ	ATG7	SNX3	RBPJ	UBXN2B	PLK3	MELK	USP37	PREX1		RGL1	PDE4DIP	NOS1AP		P2RY13	STEAP1B	ITSN1	SLC38A6	SUSD1	JUNB	TOP2A		MAP4K4	LDHA	CTA-212A2.4	CCNH	A2M	LINC01374	NDUFB1	HIST1H2BH	N4BP2L2	RPS4Y1	ID2	CD44	KHDRBS3	PDPN
		CPM	RPS13	ADAM9	GAS6	NCK2	SPP1	UBE2D2	RTTN			RGL1	APOC1	ATG16L2	SDCBP	APP	CTNNB1	USP53	MCL1	POLA1	CASP8AP2	MLXIPL		CMKLR1	PARD3B	ACTB		AC087564	HIVEP1	TMEM51	HIVEP1	SLC22A15	HIF1A-AS2	NETO2		MCF2L	GRID2	WDR12	IDI1	IFNGR1	CTTNBP2NL	RPL13A	RFC4	STAB1	RPL4	ANXA5	NMI	RPS15	HAVCR2
		STARD13	YBX1	GRID2	FOS	TGFBR1	CYLD	DTNA	FTO			GAREM1	NBEAL1	APOE	SRGN	NEDD4L	LITAF	TANC2	TTYH3	FANCA	NFATC2IP	MTRNR2L12		AC025569	DST	RASGEF1C		JAZF1	DCLK2	RNF144B	ITSN1	FARP1	BCL2A1	MCM8		GRID2	METTL12	MPV17L	ATP6V1B2	CD84	NCK1	TMSB4X	CDCA8	CCND1	TMSB10	LRRC39	C15orf48	RPL3	SLC2A3
		CD163	UQCRB	SSH2	HNRNPA3	DENND4C	ZC3H12C	RNF149	SIN3A			CD163L1	ZNF90	ELL2	SAT1	MCF2L2	CDKN1A	PRKCE	SH2B3	ATAD5	SPATA5	HRH2		SLC22A23	CLIP2	MARCH3		PMEPA1	LINC00278	BICD1	AL356417	FRMD4B	ARHGAP31	PARPBP		TAF1D	AC006129.2	HDDC3	LCP2	PLD3	ARSG	RPL23A	DHFR	MIS18BP1	RPL36A	NPM1	TNIP3	RPL38	AC006129.2
			TXNRD1	KDM3A	SPI1	KLF6	IFNGR2	TRAF3	TNPO3			TLR2	CD74	PIK3IP1	MGAT1	MORF4L2	TMEM51	LMBRD1	SERPINB9	RBL1	PKP4	INPP5D		A2M	OGA	KHDRBS3		NCF1	CCL3	ATG16L2	CHSY3	SLC16A10	PADI2	SLFN13		ITGAM	HIST1H4J	FBXL2	FHL3	IL6ST	GLIPR1	RPL19	ATAD2	ADRB2	BTF3	SQSTM1	PSMB8	FAU	DHRS7
			RPS20	SOD2	BCL6	CHSY3	ETV6	FCGR3A	PVT1			SBNO2	RPLP0	GNB4	EPSTI1	NAA16	ZNF292	ABCC4	PDE4B	BARD1	DNA2	MRC2		ANKRD44	TPCN1	ADAM28		SKI	FNIP2	MFHAS1	LIPA	ARHGAP18	IL1A	AGAP1		ABR	ZFP36L2	SENP8	EHD4	SERINC1	PRPF40B	EIF1	S100A4	PRPF4B	COX4I1	NAGK	DRAP1	RPL24	CITED4
			EEF1B2	BASP1	RBM5	RASSF3	CPM	USP37	PCBD2			PLSCR1	TYROBP	TMEM51	RBPJ	TOP1	DPYD	TNFRSF1B	DENND5A	SMC4	OXCT1	GAK		OSBPL6	DTNA	SORL1		SLC8A1	TIGD4	WIPF3	ANXA2	ADARB1	TLR2	STIL		A2M	RPS4Y1	SIDT2	RHOB	FKBP5	RNF149	UBA52	KIF11	FOXN3	GPX4	MGST3	WARS	TMEM176B	CIRBP
			RPL23	ZFP36	SH3BP2	FARP1	SKIL	RANBP2	EXOC6			PRKD3	AMBRA1	NAP1L1	PYGL	CERS6	HERPUD1	FGD4	HIVEP3	KNL1	IPO9	RHBDF2		NLRP1	TNRC18	IRF8		LINC02232	ADGRD1	DSCAM	ASTN2	SLC11A1	UGCG	VRK1		THUMPD3-AS1	SPRY1	DOCK7	GPR183	TCF12	NCSTN	RPL30	CCNF	CYBA	SERF2	VIM	SSB	CD69	SLC38A2
			RPL13A	GPBP1	LUC7L3	LIPA	AMPD3	BTAF1	HLTF			SLC2A3	EEF1D	MYO9B	USP53	KDM4B	DENND5A	STX6	UGCG	FANCC	KIF20B	CCDC26		ATM	NRP1	PRDM11		BNC2	LIMS1	KLHL6	DOCK1	PLAUR	PTPRJ	SHCBP1		PAG1	C1orf132	STAG2	BTG2	P2RY12	SIGLEC10	FAU	SMC2	CYSLTR1	COX7C	FCGR1A	CXCL8	RPLP1	PTP4A1
			RPL34	YEATS2	SLC26A3	CDK6	GAB2	MALAT1	G2E3			PDIA3	RPL12	CPQ	C1orf162	HNRNPA2B1	RAB31	SRGAP1	ARHGEF10L	PRIM2	HAMP	TTC7A		PLD1	SON	CPA6		APPL2	NAP1L1	LIPA	SH3PXD2A	FMN1	MIR3142HG	DEK		SEMA4D	LSP1	NMNAT1	OTUD1	MKLN1	SERINC1	RPS15	NUF2	BIN2	GLTSCR2	AC004086.1	IFIT5	CXCR4	DDIT3
			UBA52	ETS2	TRMT1	CPM	BAZ1A	RAPGEF1	ALMS1			ATP11A	RPL31	ANKRD10	TXNIP	OLR1	BASP1	HSPA1A	FERMT3	CCDC18	DSN1	WNT5A		PRKCA	TGFB1	TIAM1		PGM5	GYPC	MS4A6A	PLXNC1	LTA4H	B2M	PRKCA		RBM25	TMEM176B	SLC16A1-AS1	MT2A	NAIP	LINC00865	GAPDH	KIF22	TLR10	UQCRH	SLC25A6	UNC93B1	RPSA	HSPA5
			RPL29	SAT1	DENND4B	ITGAX	FAM129A	CBWD5	ELOVL5			LCP2	XPO5	PLXND1	TANC2	LRIG1	RANBP2	PCSK5	TANK	CEP152	MPHOSPH9	CTTNBP2		USP53	RTN3	SSH2		ATP2C1	CHSY3	ELL2	ANKH	MAN1A1	PLAUR	FANCL		ATRX	TXNIP	ZNF677	SERPINB9	LINC00996	RYR1	RPS24	PPDPF	LINC00671	EIF3F	CD36	POU2F2	HLA-F	MS4A7
			RPL30	PRKAG2	ARHGAP27	UBE2J1	CFLAR	SGK1	TRIM24			MTHFD2	ACTG1	SDCBP	HLA-DRA	MS4A6A	CHSY1	RNF144B	PITPNB	ZNF367	TUBB	BACH1		TTC39C	DOCK7	TXNIP		IL6ST	ITGAL	RAB20	SORCS2	KLHL6	CHSY1	MAST2		SLC9A9	CHI3L1	ADAT1	ITGAX	IL18BP	AOAH	RPS20	DONSON	CANX	ATP5L	SMS	LGALS3BP	RPS7	HSPB1
			RPL6	DNAJB6	HSP90AB1	ACSL1	PELI1	TGFBR1	CNOT6			HDAC4	ATP5MC2	RABEP1	RBM47	SDCBP	BTG1	AKT3	GRAMD1A	ZGRF1	CTDSPL	P2RY12		FNBP1L	GPHN	TANC1		PICALM	HRH1	NOTCH2	NLK	DENND4C	SERPINB9	SGO2		PCM1	HLA-DQA2	B2M	BEND7	SPRY1	TNFRSF13C	RPL14	SMC1A	LPIN2	RGS10	TIMP1	LGALS9	RPL22	EIF1
			TMSB4X	TXNIP	RASSF4	STARD13	PTPN1	ADAM28	SLF2			ALOX5	LAPTM5	NOTCH2	PRKCE	SESN3	SH3PXD2B	TNFAIP8	RGL1	BRCA2	DNAJC9	KLF12		AFF3	ZMAT1	INPP5D		FSCN1	LITAF	CREG1	FCGBP	SASH1	PDGFA	CEP192		ZRANB2	FCER1A	APOE	KLF6	ADRB2	CHMP1B	OST4	FANCG	FYB	TMA7	ATOX1	HLA-F	RPL7	VMP1
			AIF1	DENND5A	DDX3X	ADK	DENND5A	CDC42SE2	MAGI3			B4GALT5	CD14	ARHGEF10L	CLEC7A	WAC	ERGIC1	ZBTB20	BCL2L1	NASP	EFCAB11	LHFPL2		MEF2C-AS1	NOL4L	FAM110B		PCED1B	SYT17	SNX24	LITAF	ASTN2	FLVCR2	XYLB		SIGLEC8	HLA-DQB2	PARP14	RHEB	SAT1	PFKFB3	AIF1	RMI2	FAM133B	OAZ1	BRI3	IRF9	CHCHD10	CD37
			RPL38	MGAT1	HAMP	ATG7	VOPP1	RIN3	RB1			ITGAV	RPSA	TTC7B	MAN1A1	RTN1	MSR1	SDCBP	INTS6	LMNB1	RFX2	CC2D2B		IFNGR1	RYR1	SPNS2		NXN	RASSF3	SLC18B1	PTPRM	ST18	PIK3AP1	CENPE		MBD4	PIK3IP1	TSIX	REL	ATF3	FAM212A	EEF1D	CENPN	HSP90B1	SLC25A6	GSTO1	BAZ1A	OLR1	RPL22L1
			RPL37	PPP1CB	PABPN1	PAG1	BID	PTTG1IP	XRCC5			GK	EEF2	CYTH3	PBX3	PPP1CB	ATP1B3	GALNT2	ELOVL5	POLE2	SLF1	LIPC		ITM2B	LUC7L3	PRKAG2		MKNK1	ZNF331	SLC47A1	CD163	ALOX15B	HCK	PKP4		SRRM2	HIST2H2AC	HILPDA	CDKN1A	ELMO1	CYBB	RPL37	FBXO5	PIK3R1	C12orf75	DHRS9	RGL1	TSPO	ASAH1
			NACA	GRB2	FCGRT	PLA2G7	LCP2	POM121C	WHSC1L1			SND1	PABPC1	MERTK	ZNF618	MIB1	UGCG	FAM135A	FMNL1	TACC3	TTLL5	ICA1		SLC40A1	GLIS3	TAL1		SRGAP2	MTSS1	ESR1	BASP1	ACER3	WARS	USP37		AAK1	TMEM107	IFI35	FAM133B	LIMS1	CD59	SH3BGRL	MCM4	ANKRD44	PIH1D1	TXN	RND3	CTSH	SPRY2
			RPS2	EPB41L3	CLK1	NPL	NRP2	ARHGAP26	TPR			ZFP36	FCER1G	ATP6V0A1	HCLS1	COPA	CYTH1	TRPS1	ZC3H12C	RAD18	DNAJC1	LINC02232		VSIR	DDX17	FCGR2A		TBC1D4	GALNT1	KLF7	ABCC3	UGCG	SDCBP	RFWD3		AC074289.1	CYCS	TRIM69	CKB	SERPINB9	C6orf62	VAMP8	CCNB1	DNAJC10	RP11-480C22.1	DHRS7	HELZ2	PFDN5	CLK1
			RPS3	CHSY1	PLXNB2	MALAT1	SLC1A3	VGLL4	DHX15			SLC7A5	NPC2	NAGK	MERTK	RAB20	GRB2	DDX5	TGFBR1	GINS1	INTS7	RAB31		ARHGAP22	CAMK2G	FAM149A		ATP8B4	CD84	RALGAPA2	ATP1B3	WIPF3	POU2F2	OXCT1		WASF2	GSTM3	CTA-212A2.3	IPCEF1	TRA2B	SLC35F6	UQCRH	CKAP2	ZFP36L2	EIF3E	EBI3	SRGN	FABP5	DHRS9
			RPS14	HERPUD1	SAT1	SMAD3	SLC11A2	FBXO42	STIM1			MGAT5	STEAP1B	DMXL2	RUFY3	HIST2H2BF	PDE4A	REV3L	CEBPB	CEP128	C11orf80	RPS6KA2		TVP23A	SNRNP70	UBE2D2		SPECC1	ATP6V0A1	GGA1	FARP1	AC079760	LITAF	SPC25		AKAP13	PNRC1	GRHL1	FHOD1	WDR91	A2M	ATP5L	SIVA1	SETD2	EIF3K	APOC2	PSME1	UQCRB	ARHGAP25
			GAPDH	PDK3	COLGALT1	RASGRP3	UBE2E1	RNF24	BAZ1A			SCIN	CD81	GSAP	ADGRE2	USP36	PKM	ALCAM	MTMR14	WDHD1	PHACTR2	NXN		GARNL3	WLS	SGK1		LMCD1-AS1	TMEM154	GRAMD4	LONRF3	IGF2R	CEMIP2	ST7		SETX	TLE4	CMPK2	LAIR1	MLLT11	ACY3	TMEM258	BRCA2	RB1	MT-CO1	CTSZ	PLEK	IL18	IPCEF1
			RPL35	RLF	GLUL	DSCAM	KLHL5	PHC2	NUP160			PUM3	HLA-DPB1	ACSL1	C20orf194	ABI1	KDM3A	RAPGEF1	SIRPA	UHRF1	CBX5	WNT2B		ARHGAP6	39326	ANKRD44		RUNX2	CD9	AP2A2	SIGLEC1	AC009690	HIVEP3	FAM111A		MS4A6A	ZNF821	ZC3H7B	NAA20	AC004951.6	CIRBP	CAPG	ARHGAP11A	RNASE6	ACY3	RPS28	HSPA5	TNFSF13B	GLRX
			RPL10	LINC-PINT	SUGP2	MTSS1	DPYSL2	IRF8	SFMBT1			NLRC5	FCGR3A	P2RX4	FOXN2	QKI	KLHL6	CMKLR1	UBE2J1	C21orf58	PGP	PMEPA1		RPS6KA5	AHI1	CAMK1D		KDM7A	IFI44L	CPQ	ACOT11	AL356417	MYO1E	LIN54		CTSZ	HAMP	CTD-3222D19.12	IL1RAP	ENPP1	ATP6AP2	COX6A1	TUBB4B	SLC39A10	BRI3	RNASE1	PPA1	RPL9	BIN1
			BAIAP2L1	CDKN1A	DDX5	ELL2	TANK	CTSB	PAK1			C1QC	UBC	TGFBR1	PRKACB	PADI2	RAB1A	IRAK3	DDIT4	NUP210	TTF2	PSMA1		MTSS1	LRIG1	DENND3		PDE4D	PEBP4	SH3RF1	UBASH3B	GAS2L3	CCL2	FARP1		RNASET2	SCIN	HERC5	PDGFB	IL1RAP	TM9SF2	LDHA	SKA2	APPL2	BRK1	MT-RNR1	ISG20	RPL21	GPR183
			RPL14	MSN	ADRBK1	SAMD4A	PTPN2	SYTL3	KLF12			IKZF1	HLA-B	TMEM144	EAF2	XPO1	LIMK2	RPS6KA3	CD14	NCAPD3	CEP295	FRMD4A		MBNL1	ANKRD28	KHDRBS2		ANKRD44	RHOQ	HIF1A	EEPD1	AL158071	PDE4B	CHEK2		LPAR6	PPA1	CTD-2013N17.7	LGMN	BEST1	FCGR3A	COX7B	ANP32B	CSF3R	EIF3H	TGFBR1	PPM1G	NPC2	IL8
			MECOM	SDCBP	CDKN1A	FAM129A	BCL6	LINC01001	MSH3			ATP2A2	ITM2B	SH3RF1	ARAP2	UGCG	ATP13A3	CASS4	EHD4	DNMT1	EAF2	PTPRE		LINC01141	SRRM2	APMAP		ARL5A	PAG1	CPVL	GAS2L3	EPHB1	RILPL2	LMO7		FYB	YPEL3	TTC7B	GPR34	OLFML3	GIMAP4	PSMA7	FOXM1	FCHSD2	MT-CO2	UBE2J1	FFAR2	CEBPA	PLK3
			ATP5E	FAM49A	PARVG	CYTH3	RP11-452H21.1	DUSP1	SPATS2			GCA	CYBA	MAN1A1	SNX10	TXNIP	ETV6	KDM3A	STAT3	LIG1	SMCHD1	NEK10		NEXMIF	STXBP5	DOCK4		IGF1	TMEM117	LINC01605	CD44	PCAT1	IPCEF1	KLHL22		ST3GAL6	LINC01480	RSBN1L	ETS2	FOLR2	YWHAH	PSME1	CHAF1A	RP11-480C22.1	SMDT1	UGCG	DDX60	ASAH1	C12orf57
			FAU	NEAT1	TRABD	LIMS1	ETS2	LRRFIP1	VKORC1L1			DDX10	H3F3B	SMAD3	PEAK1	ATP6V0A1	SEC14L1	BTG1	SLC7A5	CIT	CHEK2	VSIR		TBL1X	MSI2	STK17A		ST8SIA4	KLF6	SPATA7	CGNL1	PDE4DIP	LAP3	EFCAB11		AKAP9	IRF8	STAT1	SPP1	LAIR1	NINJ1	COX6B1	RRM1	CPED1	RPL36AL	SLC25A5	NCF1	SH3BGRL3	SLC31A2
			OOEP	TRA2B	HP1BP3	PADI2	GCNT2	HDAC4	SRBD1			NFATC2	MARCKS	TMEM117	ATXN1	MORC3	EGLN1	PDE4B	RHOQ	KIF15	FCGBP	SKI		PLXDC1	RBFOX2	CIITA		SEMA4D	NLK	SERINC5	MAP4K3	PDE7B	CREM	AC004943		RASSF4	CYP27A1	P3H1	PDE3B	MAML1	CCND1	TSPO	DNMT1	LYST	GPX1	LDHA	TNFAIP3	RPL10A	CXCR4
			EEF1A1	SYTL3	TMEM259	ALCAM	ZBTB46	ELL	INSR			FNDC3B	ALOX5AP	BNC2	TNFSF13B	BANP	MAP3K8	CYBRD1	LAP3	TCF19	GSTCD	SMAD6		NRP1	NLRP1	SHISAL2A		SRGAP2B	SYNDIG1	P2RY8	GNA12	GRAMD4	IL21R	IDH2		HSP90B1	MIR181A1HG	IFITM2	TPM4	DDX17	F13A1	POLR2L	RNASE2	MTDH	LAMTOR4	HEXB	TIMP1	PLA2G7	ARID5A
			RPL41	FCGR2A	RSRP1	RTTN	MB21D2	STAT3	NNT			E2F3	GNAS	LIMS1	ACER3	ATP13A3	GPR155	ANKUB1	CTSH	CHEK1	SMC1A	NCK2		CLCN5		PELI2		LMO7	NFKBIZ	ACOT11	FGR	DIP2C	ACER3	SPATA5		KNOP1	FAM13A	SERPING1	CD276	LTC4S	ADORA3	NDUFB2	WDR34	TMEM119	OST4	PTPRG	CHMP5	SCPEP1	FAM53C
			RPL13	HIST2H2BE	DDX17	MSR1	SQSTM1	CCNY	RNF168			TMEM131L	VSIG4	MAP4K3	LAIR1	BCL6	VMP1	SRGAP3	LITAF	MCM8	CENPJ	CPA6		ZEB2		BCL6		FAM177B	NUAK1	NRP1	PDE4B	GK	KLHL6	CDCA2		GNAI2	PRAM1	NUPR1	SPRY2	ATF6	SUSD3	COX5B	MZT2B	TTC14	MZT2B	RACK1	GCH1	RPL15	IER5L
			RPS11	MALT1	SRSF2	OLR1	GRAMD1A	ESYT2	SDK1			FLOT2	HLA-A	SQSTM1	RNF13	HERC4	INSIG2	FOXO3	ST3GAL1	CENPU	RAD51B	RHOH		BCO2		PICALM		CLEC9A	DOPEY2	SLC1A3	ST5	PPM1H	SLC1A3	SPATA6		MUM1	NCF1	CTD-2199O4.1	PANX1	ST6GAL1	CYTL1	TMEM230	RCCD1	GTF2I	MT-CYB	RPS12	DDX21	RPS25	FCGR1A
			RPL8	CLK1	SNHG25	FNIP2	PTPRJ	DCAF6	COA1			EML4	SIK3	SMS	VWA8	POLB	PCSK5	MAN1A1	SUSD6	CHAF1A	AHI1	TBXAS1		DIP2B		AZIN2		ARHGAP15	CHSY1	SQSTM1	ADCY3	AP2A2	SLC11A2	PRKDC		TTC14	NECAP2	MTRNR2L6	PRKCH	GAL3ST4	MARCKS	APOC1	PSMC3IP	ADAM28	MT-CO3	CYSTM1	HERC6	BTF3	LMO2
			RPS18	ATP13A3	KIAA0930	DPYD	HIVEP3	NGLY1	DEPDC5			RANBP9	PNRC1	COL4A3BP	SND1	BTG2	WDR45B	FGGY	TNFAIP2	WDR76	WWOX	DIP2A		WDFY2		SH3KBP1		TMEM156	PLEK	SLC22A23	ADK	CD83	CD14	CCDC14		KIAA0930	N4BP2L1	HELZ2	IL3RA	KCTD7	FGF20	RPS4Y1	SAC3D1	TLR4	UQCR10	MSR1	TNFAIP6	ITGAX	HES1
			RPL28	CTSB	C17orf62	FMNL2	FKBP5	UBC	SLC20A1			IKBKE	PSAP	SCARB2	LITAF	DDX3X	SLC25A37	FOXP2	NFE2L2	CENPI	SAE1	CSGALNACT1		AP003481		HSP90AB1		RASAL2	MTHFR	XAF1	DANT2	ARHGAP10	JDP2	SUGP2		JAK3	ETV6	HIST2H2AA3	NCOA7	SNX22	TNFSF10	WDR83OS	DTL	TM9SF2	GNAS	COX6C	TFRC	RNASE1	C5AR1
			RPS12	GBE1	LINGO1	ADAMTS17	HCK	TNFAIP8	PARD3B			DTNB	CD37	TREM2	SLC11A1	PDK3	ITSN1	SLC7A5	GK	RAD51AP1	NDC1	PCBP3		ATP8B4		ACSL1		LINC01091	ACSL1	DANT2	ADAM17	TFRC	DDX21	CNTLN		ZEB2	AP001055.6	EXTL3-AS1	DUSP6	GIMAP5	LYZ	DYNLL1	FUS	RP11-343N15.5	CHCHD10	HSD17B14	HLA-E	RPLP2	SNORD3D
			RPL37A	RAPGEF1	HSPA1B	MITF	PDE4B	DPYSL2	HAT1			PDIA6	ITGB2	DIP2C	UBXN2B	ENGASE	JARID2	OSBPL1A	SAMSN1	POLA2	ZNF519	SP100		SMAP2		MACROD2		MIR222HG	TWSG1	RGL1	GGA1	NOTCH2	FCGBP	NCAPH		DDX46	APMAP	HSPA4L	EIF4A1	PLXDC2	TMEM173	MIF	KIAA1524	HCG22	SH3BGRL3	S100A1	PHF11	EEF1D	SLC16A3
			RPLP2	PAPOLG	RP5-1171I10.5	SCIN	FCGBP	RP11-16C1.3	BRI3BP			FCGR2A	BRI3	TPCN1	IL10RA	RANBP9	ST3GAL1	KCNMA1	RASGEF1B	FANCL	AGAP1	TIAM1		CCDC50		PLA2G4A		MIR99AHG	KCNJ5	ASAP1	SUSD1	MYO10	SLC7A5	RFX2		PRPF38B	PFKFB3	SLC51A	STX4	HIVEP3	GPR82	NDUFA1	SHCBP1	KIAA1551	PTMA	RHEB	CXCL11	RPS29	BCL2A1
			RPS8	ERO1A	ATP6V0B	RP11-707P17.1	NAMPT	TRIM36	LCORL			STAT3	HLA-E	STK10	IGF2R	OGFRL1	PDK3	FNDC3A	HNRNPC	FANCD2	ZNF718	P3H2		GPR34		WIPF3		ATM	UST	SLC2A9	NPL	TMEM51	PLSCR1	KIF11		PHF14	H1F0	SSTR2	RASSF5	SLC15A2	SUMF2	NDUFA11	PPIA	SETX	CKB	PDGFA	SHISA5	RPL35	PNRC1
			RPS25	REL	SRSF6	SOCS6	POU2F2	UGP2	HAMP			FCGR1B	MT-CO3	SERINC5	PLSCR1	DENND5A	TOM1	SGK1	RHEB	PRIM1	GMPS	TMIGD3		FOXO3		FAM49B		ZEB1-AS1	RASA3	PDE8A	ACER3	LIPA	NFKB2	CDC25C		NCF1	HSPA8	HERC6	DDX21	TPM1	TNFAIP8L2	NDUFA13	CDKN2A	RP1-249H1.4	SRP14	CD59	DYNLT1	IFI27	HPSE
			RPL23A	SIPA1L1	CIRBP	ASAP1	PIK3AP1	AKAP10	ARL6IP6			CTSC	KCTD12	ABHD2	NHSL1	RLF	STAT3		VOPP1	MCM3	MYO19	SYNDIG1		AL034397		NCF1		NLRP1	ATP10D	FMNL2	ADGRD1	PLXND1	LILRB1	TOPBP1		SRGAP3	PABPC1	ORAI2	AAED1	FAM120B	CMTM7	SNRPD2	MNS1	ST6GAL1	MT-ATP6	NEK6	CD36	RPL31	RP11-552D4.1
			RPS6	OLR1	CDK5RAP3	XYLT1	ACSL1	GAPDH	TAF15			HSPA1A	MT-CYB	MAP3K2	RBMS1	MBNL2	H3F3A		PAG1	BLM	SUZ12	NCF1		PIP4K2A		PREX1		CARD11	NAGK	KCNJ5	CYP19A1	TNFRSF14	ATF3	SRSF10		AP000476.1	PRDM1	CLEC2D	ATF4	MPZL1	ARHGAP24	NDUFS6	BARD1	ZFHX3	MT-ND3	ATP6AP1	CLIC1	RPLP0	JOSD1
			RPS15	UGCG	DDIT4	GAS7	B4GALT1	TBC1D22A	MFSD14C			RASSF4	ARPC3	KLF6	HELZ	FOXP1	MAN2A1		MYO1E	VRK1	MSH2	NAV3		NRIP1		AC007376		NEDD4L	CYTH1	EPSTI1	DENND4C	ATP1B3	HLA-DQA1	ERC2		GABPB1-AS1	GABARAPL1	RSPH3	RAB31	CECR2	RSRP1	SMDT1	CENPW	PTTG1IP	ARHGDIB	KCNJ2	PRELID1	EIF3E	APOE
			RPS27	SPP1	ARL6IP4	CD83	IRAK2	MIR181A1HG	LMO7			TMED8	MT-CO2	H2AFY	ASAH1	SGK1	GLIS3		CHSY1	DDX11	ZNF83	RUNX1		SLIT2		SLC8A1		KIF3C	FNDC3B	TMEM144	H2AFY	DOPEY2	ETS2	FUS		PPP1R3E	SNHG9	ODF3B	ARF6	ELK3	EVL	PHB	SLFN13	AGR2	SH3BGRL	SERF2	LILRB2	LIPA	ARL4A
			RPS4X	BCAT1	SRRM2	PPARG	LYN	LIMS1	HNRNPH1			TMEM176B	TMIGD3	PSAP	MFSD1	PAPOLG	PTPN1		PADI2	MCM5	RFC1	CARD11		HDAC2-AS2		HCG22		ITGAM	LINC01141	KCNAB2	SLC7A5	SQSTM1	PELI1	NFATC2IP		RSBN1L	FCGR3A	ZNF90	SAT1	PBX2	DOCK8	NDUFB11	NUCKS1	AP1B1	YBX1	C9orf16	HIF1A	RPS10	SCIN
			RPS23	MALAT1	UBC	ARID5B	PSTPIP2	CDKN1A	TRAPPC9			PFKFB3	CNPY3	SLC11A2	TLR2	FAM13A	ARHGAP18		ANXA5	TFDP1	FADS1	SPTLC2		EXT1		KLF6		TAL1	PDGFA	SLC38A6	FNIP2	FNDC3B	BID	POLD3		SSH2	CACYBP	APOC1	DDX5	EXOC1	C1orf56	ATP5H	DNAJC9	CD84	TCEB2	NDUFB2	AXL	MAFB	GYPC
			RPLP1	RANBP2	SRSF5	FLT1	CD58	EPB41L3	ZNF90			C1QB	FCGR1A	TBC1D16	GNG2	RASGEF1B	OLR1		NAP1L1	POLE	ZNF43	AL139125		FER		QKI		GALNT10	ZC3H12C	AC009690	SMAD3	SLC2A9	ST3GAL1	PVT1		MYO1F	NINJ1	LDHA	PHACTR1	MANBA	ERV3-1	CALM3	VIM	CCDC88A	ARPC1B	CEBPA	TRIM5	RPL36A	HMOX1
			TMSB10	PTGES3	MAT2A	SPP1	PEAK1	RAB20	RDX			LY96	TMBIM6	PDE8A	RGS1	RAB1A	HIST1H2AC		UBE2E1	DNA2	PDS5B	RBM19		ZBTB16		PELI1		FMNL3	P2RX4	MGLL	LSP1	AC100849	TANK	CHEK1		CEBPA	P4HA1	RNF213	DDX3X	PPWD1	BCO2	NHP2	STRA13	RP11-439A17.7	MYL6	EDN1	DRAM1	WIPF3	TAGAP
			TPT1	BNIP3L	HSPA1A	TPRG1	ICAM1	SIPA1L1	KLHL22			SP100	FCGBP	TTYH3	LYPLAL1	MFSD1	ADGRE2		PRKCH	DSN1	CTDSPL2	TNFRSF10D		MTUS1		AC120193		TRANK1	ATG16L2	TBC1D16	KLF6	RBM47	VSIG4	MND1		ADRBK1	ANAPC16	GTF2H5	TNF	DGKA	DOCK4	FCER1G	CASC5	CHD7	ARPC3	FXYD5	SPTLC2	FGL2	HSPE1
			RPL11	TNFRSF1B	KAT2A	GLDN	LIMK2	CBWD1	LARGE			EIF4G3	CEBPB	PIK3R5	FGL2	CCT3	LIMD1		ACTR3	ITGB3BP	PCNT	KBTBD12		STAMBPL1		DOCK5		AC008591	RHOBTB2	EDA	NCK2	HPCAL1	DENND5A	RAD51AP1		ZNF292	AKR1B1	CD163	LONRF1	FHOD1	CMTR2	S100A11	NME4	MLEC	COX6B1	PLAUR	EMP3	RPL6	ADORA3
			PLEKHA7	H3F3B	DPP7	PTPRG	ARHGAP31	CD300A	RFC1			DTNBP1	MT-ND2	PDGFB	MAMDC2	KLF6	INPP4A		CYLD	LIN54	NETO2	CYTL1		MMRN1		FOXP2		PLCL2	RBM47	CD44	NCF2	FPR3	ATF5	MCM10		ADCY7	CSTA	CARD16	CCNL1	DDX39B	DIP2A	SH3BGRL3	CHEK1	TNRC6B	GNG5	CMYA5	TRIM25	RPL13A	MALAT1
			RPS27A	HSPA1B	PKD1	MYO1E	SOD2	PADI2	SPIDR			GOLPH3	MT-ND3	ANOS1	GSAP	PDE4B	RASSF2		TM9SF4	TOPBP1	MAP3K20	SMIM35		PRKCB		GALNT2		TLN2	SHTN1	PPM1H	MX2	RGCC	IFNGR2	ASF1B		USF2	ADORA3	PNPT1	PLXNA2	P2RY13	HNRNPDL	RNASE1	SPAG5	PKN2	VAMP8	ATP1B3	GBP1	RP11-536O18.2	ZEB2-AS1
			RPS24	FAM110B	CCNL2		NFKBIA	ANK2	KPNB1			CMSS1	GPR34	SOAT1	C22orf34	HBP1	ARHGEF7		GNB1	SLF1	STAG1	ST6GAL1		RASSF8		LMO7		ELMO1	HPCAL1	IQGAP1	TMEM117	MX2	STX11	IPO9		BOD1L1	PKM	KIAA1715	B4GALT1	USP53	ATF6B	NDUFB7	RECQL4	GOLGB1	EIF3L	CXCL16	TNF	LGALS9	TYMP
			RPL32	SGK1	RCN3		EBI3	MBP	NUP58			PHYKPL	HSP90B1	SNX30	RAB20	TBC1D8	TPM4		IFRD1	RFWD3	ANKRD36C	HIVEP3		AC244021		STRBP		LPAR1	SUSD1	NBPF1	CYTH1	FAM20C	SKIL	STAG1		LRRFIP1	EIF4EBP1	HLA-A	SFPQ	CSF2RA	ARID3A	MRPL52	CKLF	ARHGAP21	NSA2	GPX4	TNFAIP2	HLA-E	CTSB
			RPL19	HSP90AB1	STAB1		RELB	NUP58	MIS18BP1			RB1	LINGO1	FNDC3B	AP2A2	LAT2	DARS		STK40	GPR137C	PARP1	ZNF124		SNX18		MSN		SH2B3	ABCC5	FGGY	PFKP	ADGRD1	C5AR1	SCLT1		HNRNPH1	PAK1	CHI3L1	SLC11A1	CD86	LINC00685	TXN	USP1	CKB	ALKBH7	PRELID1	ATF5	CALM2	CCNH
			FTL	ELL2	ARGLU1		NFKBIZ	PTPN2	DIAPH1			C3		LOXL3	FAM135A	LINGO1	ZHX2		GCNT2	CTDSPL	PTMA	TMEM156		WLS		IFRD1		MVB12B	SNX24	GSAP	LINC01605	MYO5A	TTYH3	LIN9		MAFG	CYTL1	MT1X	KLF7	SMAP2	TRIM13	RPS19	FABP5	ARL6IP5	PYCARD	ARID5B	PIK3AP1	GPR65	IDS
			FTH1	RNF144B	PLCB2		NCF1	PHF21A	C1orf112			HSPA1B		CDK6	SPIDR	PNRC1	ZMIZ1		SPPL2A	CCDC14	NUP155	STK32B		STON2		VASH1		KCNIP1	MX2	RNF13	KIFC3	AC104123	PTPRC	LIMK2		SRGAP2B	SERPINH1	LDLR	JUND	SLC4A7	SRSF7	BIN1	FANCI	MYO1F	ZFAS1	PADI2	CHI3L2	LPCAT2	SNHG8
				PGK1	GRIN1		GCH1	KDM4B	NUP107			XRN2		ATP6V1B2	C1QC	SNX1	VPS26A		ADAM9	CENPJ	NUP107	DEPTOR		SEMA4D		MCF2L2		ARL15	TMOD1	PSAP	SOCS6	CPNE8	SCIN	CDK5RAP2		SRGAP2C	LRRC25	PCSK7	PLVAP	XBP1	ZNF791	HLA-DQA2	POLQ	TLE4	TMEM219	CFD	SLAMF7	HAMP	AP003733.1
				PFKFB3	ACADVL		CLIC4	RP11-624C23.1	DOCK3			FBXL5		SWAP70	TMCC1	SPECC1	CD163		TMEM165	POLD3	FDPS	SSH2		SPRED1		ST6GAL1		STK17A	GNB4	ABCC5	MCTP1	NRP2	DDIT4	MTBP		FGD2	TRAF3IP3	SIGLEC15	EIF4A3	HERPUD1	FMNL1	BRI3	CBX3	ZRANB2	SEC11A	RAB42	TMSB10	ZFAS1	ARF4
				ACSL1	PCED1A		TRAF3	SLC16A3	BICD1			PMM2		SPP1	ZNF438	ITPR1	PHF21A		PSEN1	ZNF519	ST7	CYSLTR1		FCHSD2		AC090579		SH3KBP1	DGKH	PEAK1	ITGAL	GLDN	ADAM9	SPATS2L		USP15	TSNAX	LMNA	SUSD6	ABHD11	CDK5RAP3	RPS27A	ACYP1	TM9SF3	GSTP1	FAM107B	ZC3HAV1	SORL1	HLA-B
				HK2	HNRNPDL		CD83	GATM	CBFB			MGAT4A		ARFIP1	HLA-DPA1	CLIP2	HSP90AA1		SPI1	RFX2	BRI3BP	HIPK2		KLF12		LINC00486		DYSF	NFX1	SRGAP3	MFHAS1	LINC00278	PPARD	LRP8		EVL	USF2	ZNF556	STK38L	TNFRSF13C	FGL2	EEF1A1	SGOL2	TLR6	H3F3A	MPDZ	PML	RPL37A	IDS.1
				PADI2	RP11-386I14.4		NFKB1	RNMT	NAP1L4			JAZF1		P2RX7	FKBP5	OTULIN	SH3TC1		RAB39A	MSH2	KLHL22	AC009950		LRRC4C		FAM117B		PLB1	GPD2	RNF130	TMEM51	CYTH1	ITGAV	GPSM2		CBWD5	WDR74	BRCA1	SRSF5	VASH1	HPS4	RPL27A	MXD3	TPM1	C9orf16	RPL39	KCNJ2	SLC25A6	RTTN
				HSPA1A	ACAP3		PLEK	DENND5A	MCU			WDR43		IQGAP1	ABCC5	RNF144B	CUX1		GPBP1	OXCT1	RABEP2	IGF1		ULK2		SIPA1L1		LIPC	TMEM51	AC016831	CDCP1	NEAT1	HLA-DRA	CEP57L1		C1orf56	ERV3-1	MTO1	CTTNBP2	MIS18BP1	PCF11	EEF1B2	CRNDE	KCTD12	SUMO2	PPARG	MYD88	PSMB9	EIF4A1
				HSPD1	PCDH9		RNF144B	CEBPD	BAZ1B			ACSL1		ST5	NCKAP5	MCU	WIPI1		BHLHE41	C11orf80	XYLB	IL17RA		HECTD2		C3		AC007376	IL6R	RASSF3	IQGAP1	HIF1A	PDPN	MCM5		ETV6	STAT3	MSI2	USP53	PALD1	KCNQ1OT1	RPL5	NRM	SMAP2	COX8A	ALCAM	FPR1	TOMM7	TGIF1
				FOS	SNRNP70		KB-1507C5.4	PDK3	CEP57			MKNK1		TFEC	SCARB2	PPARD	DNM2		JUND	DEK	KIAA1841	MAST3		FGD2		AC008591		TVP23A	NEDD9	DENND4C	ARHGEF10L	MGLL	B4GALT5	PDS5B		ZNF638	INTS6	OPA3	CITED2	GLIPR1	ITGB2-AS1	RPS8	MCM7	CYTH4	MT-ND1	RAP2B	C1QB	AC004086.1	EIF4A2
				HMOX1	KIFC2		TNFAIP3	ARHGEF7	ANP32B			MS4A6A		RGS12	PRKAG2	BTG1	WSB1		FAM129A	KIF20B	PRKCA	GARNL3		ARHGAP15		C12orf42		CCDC7	MYO9B	FHIT	BCL6	PPM1L	GRB2	SLC16A1-AS1		PCF11	FNIP1	ZNF445	VASP	CECR1	ZMYM2	RPS26	ZGRF1	SCAF11	EEF2	HM13	SPATS2L	GLTSCR2	FCGR1B
				DDIT4	CKB			MGAT1	DNAJC9			SLC12A9		SLC18B1	MAP3K8	GLS	NEDD4L		ZHX2	LIN52	FUS	SUSD6		ZNF652		IL15		WLS	SLC25A25	AC007388	MALAT1	TEX2	EML4	PCNT		VAMP2	DST	ZNF605	ELL2	APH1B	YIPF4	CFL1	TMPO	KTN1	TYROBP	RPS2	ODF3B	PADI2	LIMD2
				SLC7A5	LENG8			LIMD1	UBAP2			PACSIN2		OSBPL8	CD74	LAP3	TTC7A		CD276	SCMH1	SPATS2	NEXMIF		RUBCNL		MIR181A1HG		KCNQ1	PDE7B	GNA13	TOM1	FGD6	P4HA1	GSTCD		AP001055.6	LINC00685	AP1M1	BCL2	DDX24	EPM2AIP1	COMMD6	SNRPG	CYFIP1	C6orf48	MITF	TMEM176B	RACK1	BASP1
				FAM13A	SNHG9			LIMK2	ZNF718			PARP9		DTNA	TNPO1	PER1	BCL6		FCGR1B	INTS7	DDB2	RPS6KA1		CARMIL1		NAV3		UNC5C	ITGAV	TTC7B	PRR5L	RNF144B	PRKCH	DNAJC9		USP34	SPHK2	FAM215B	CCRL2	SYVN1	C1orf132	DBI	ZNF367	MDM4	HIGD2A	CTSB	TNFAIP8	EIF3F	ATF4
				DUSP1	GFAP			RLF	IPO9			SPTLC2		SAMSN1	DUSP1	UBE2D3	TBC1D22A		LIMS1	PKP4	TUBGCP3	LINC01684		TNFRSF13C		JAZF1		MRC1	PDGFC	ADGRD1	RAPGEF1	SLC47A1	TNFAIP8L3	TIMELESS		SCAF11	RUNX1	NBEAL1	ENPP1	LINC01268	SF3B1	CHCHD2	MCM5	ARHGAP12	SLC12A5	GGA1	HSP90AB1	FCER1G	DDIT4
				UBC	PTGDS			SLC11A1	SMC1A			OLA1		NR3C1	SPATA6	MGAT1	PNRC1		SLC16A3	FADS1	RIF1	PPARD		NCMAP		PCNX2		DLGAP2	SPIRE1	ARHGAP18	MAN1A1	SH3BP5	PAG1	SAE1		ZFHX3	AFF4	HLA-DRB5	PLAT	CHMP1B	AHSA2	HSPA8	PSIP1	ADAP2	PRDX5	PLEK	FMNL2	RAMP1	LILRB4
				HIF1A-AS2	MEG3			TBC1D8	ERC2			CYTH4		CUEDC1	TCF4	SARAF	PLEKHA2		TSC22D2	DNAJC9	SMC6	DAGLB		MEF2C		RUNX2		DAB2IP	GNAS	UBXN2B	TNS1	MFSD1	NEAT1	CCDC150		ATP8B4	SMYD4	C4orf3	PVRL2	INSIG1	ADPGK	ALDOA	FANCD2	VPS13C	C19orf53	FCER1G	SIGLEC1	LYZ	TREM2
				GPR183				DHRS3	UBE2D2			MFF		PDE4DIP	PELI2	PDE4DIP	PTP4A2		DPYSL2	PRKDC	RPA1	CHD7		NXN		HLA-DQB1		ADAM28	NHSL1	PDCD4	KCNAB2	OLR1	MCL1	CASP8AP2		OFD1	KCNQ1OT1	SNX3	ZNF267	WSB1	SLC43A2	ATP6V1F	CCDC189	BAZ2B	WDR83OS	CD48	SP100	TXNIP	PCBP1
				GLUL				PDGFB	RAD21			DOK3		ADK	IRS2	CYTH1	HSPA1A		SPAG9	CASP8AP2	NDUFAF6	AL365273		APBA1		H3F3B		ZFP36L2	TTYH3	IFI44	IFNGR2	CLIP4	ARID5B	GEN1		CTNND1	KIAA0907	UQCRHL	HMGA1	KCNMB1	HOOK2	SNX3	CCDC14	HNRNPA2B1	SNRPD2	RPL36	NFKB1	MT-ND2	SNORD3A
				HIST1H2AC				CHSY1	CSE1L			ALPK1		SPATS2L	MX2	EIF5	B4GALT1		PPARD	EFCAB11	EFCAB2	PLB1		ATP11C		JUND		TMEM273	SH3BGRL	HPCAL1	TEX2	DUSP10	FGR	DNA2		MILR1	CTA-292E10.6	BEST1	SH2B3	ZNF331	KCNK6	ATP5G2	CEP152	HMGB1	ATP5I	GABARAPL1	PARP10	ALKBH7	PTGER4
				GNA13				HIF1A	DDB2			RUBCNL		ALCAM	TFEC	TMEM243	DOCK4		TPM3	FAF1	MCUB	KHDRBS3		ARHGAP32		LRRK2		BCO2	LPP	BNIP3L	MYO9B	GCLC	IKBKE	RRM1		ZMAT3	YIPF4	PSMB9	MAP1LC3A	AFF4	TRIM22	MPC2	POLA2	MIR503HG	HMGB1	IQGAP2	HAMP	HIGD2A	CD14
				HSPB1				WSB1	TUBA1B			ELOVL5		ZNF438	MTSS1	PPP2R2A	MBP		ATP6V0A1	USP37	ANKRD36	APPL2		TMEM163		PTPRM		KCNMB2-AS1	GLCCI1	TTYH3	CACNA1A	RASSF3	CLEC7A	DDB2		GCNT2	PRMT9	LY96	MAGT1	DAB2	ARHGAP22	EIF3H	MCM8	ASH1L	GMFG	MGLL	TAPBP	UBA52	ITGAX
				RGS1				HSPA5	NUCKS1			TBC1D2B		ZNF618	SESN1	UBR2	CERK		PHF20	CBX5	SCAPER	SRGAP2B		FLI1		ARHGAP15		STON2	XAF1	TXNRD1	PCLO	PLIN2	RAPGEF1	SMAD6		CFLAR	SLC50A1	PLSCR1	MYADM	NAA20	PAN3	HIGD2A	MYBL1	YWHAH	UXT	CD58	APOBEC3G	RPL27A	CHMP1B
				HIF1A				RBPJ	XPO1			ATP2B4		A2M	PLEKHA5	B2M	ELF2		JDP2	GSTCD	XPO1	ZNF608		LIPC		PRAM1		AC244021	UGCG	RASGRP3	KCNE1	MTSS1	CCNL1	RAD51B		RYR1	CH17-189H20.1	NOTCH2NL	PLA2G4A	FAM212A	RBM23	FKBP1A	KPNA2	2001-03-01	FIS1	PEBP1	PARP12	GYPC	NCK2
				DNAJB1				ZFP36	TUBGCP3			ZFP36L1		GK	BTG1	DGKD	KMT2E		CTSB	NDC1	ABHD3	NCOR2		IRS2		PALD1		SFMBT2	NFKB1	ATP1B3	RAB7B	MFHAS1	KDM6B	TUBGCP3		TNFRSF1B	TMEM259	HAMP	GPX1	SAMSN1	FNIP1	DAD1	SYNE2	ERP29	PPIA	RASGEF1B	EIF5A	CCNI	KMT2E-AS1
				P4HA1				GRB2	SRSF4			RNF217		SAMD12	KCNMA1	TMEM176B	GNA12		FCGR1A	SAE1	SLC20A1	SYT6		CDH13		SKI		GARNL3	PLD1	ASTN2	TBC1D2	RNF13	SOCS6	STK32B		TMEM119	HOOK2	ZC3HAV1	IFNGR1	SIGLEC8	ZNF207	ALKBH7	LSM5	ABCC4	MT-ND4	ACER3	IDO1	ATP5F1E	STAT3
				NAMPT				FAM210A	ZNF83			ARHGAP20		STEAP1B	CHPT1	CTSZ	NGLY1		PELI1	PBX3	IDH2	CDYL		IGF1		CLEC7A		TBC1D9	DENND4C	GK	BCAT1	GGA1	ZBTB46	CMSS1		RNF216	TCOF1	CTD-2095E4.5	CD14	SF1	NCKAP1L	APRT	PAQR4	FRMD4B	ATP6V1F	RPL14	CD14	FTH1	AKIRIN2
				SRGN				TMEM163	DERA			PAG1		BICD1	NAV1	FAM110B	FMNL1		NCK2	CNTLN	KIF2A	HCLS1		ZNF846		HLA-DPA1		MAML3	ARFIP1	SWAP70	MBP	PLA2G7	ZHX2	LMCD1-AS1		TTC3	WDFY2	SCPEP1	SLC3A2	MBD4	ABI2	NPC2	UBE2S	JMJD1C	TAF10	WIPF3	CD40	ARL5A	NMRK1
				CD83				NEDD4L	FGFR1OP			SPRED1		CACNA1A	MRC1	CCNL1	FCGR2A		UST	CHEK2	SCLT1	DNM2		DIAPH2		RTN1		ARHGAP27	P2RX7	CDR2	GNA13	VPS8	RHOQ	ZNF43		R3HDM2	ABHD3	MARCH1	CPM	TRIM22	OGT	NDUFA3	HIRIP3	SYT6	ATP5O	SRGN	SRI	RGS16	STK17A
				SLC2A3				DARS	TTLL5			IRF8		NAALADL2	FCGBP	ZFP36	HSPA1B		ABL2	CEP295	CMSS1	FAM117B		ARHGAP12		SAT1		ICA1	USP6NL	MYO9B	IQGAP2	IFI44L	BCL2	RIF1		BTBD7	AMD1	GPR82	FKBP5	TSIX	CHD1	MANF	RFC3	RNASET2	ATP5J2	COPRS	ZCCHC2	HLA-DOA	TMEM52B
				HSPH1				DENND3	AC013461.1			DPYD		PLCL1	ADGRB3	NEK10	MYO9B		TNFRSF10D	CERS6	PARD3B	PLCL1		NAV3		AC027031		CCDC50	RAPGEF1	AC007262	GALM	SPATA7	LIMS1	SLC20A1		DOCK11	CXADR	PCBD1	SRSF2	THUMPD3-AS1	IRF9	SLIRP	FADS1	MARCKS	AP005530.2	GAS6	CXCL1	EIF3K	IFNGR2
				HSP90AA1				PKM	ENOSF1			LARGE1				AFF4	CHST15		WSB1	FAM111A	BAZ1B	SIRPB2		CSF1R		EML1		MIR181A2HG	AC007388	IL15	DTNA	DGKH	HLA-DRB1	AC019205		PFKFB3	SNHG15	KIF1C	MB21D2	PAG1	KLHDC2	IFI27L2	LIG1	PLXDC1	NDUFA1	SH3BGRL	KLF6	EIF3H	MEPCE
								GPI	CCDC26			SRGAP1				ARIH1	SLC43A2		ABI1	KIAA1841	RNF168	OTULINL		HEATR5B		HEATR5B		IGSF21	A2M	SRGN	RASA3	COL4A3BP	FCAR	TTF2		STAT6	ILF3-AS1	TTPAL	TNFRSF21	CACNB4	FTX	TMEM219	SRSF10	KCNQ1OT1	GAPDH	TNFAIP2	CCR1	GAPDH	SCAMP4
								TNFRSF1B	SLC25A40							NFAT5	ASAH1		VMP1	SRSF10	NUCKS1	HPSE		AC012368		PLCG2		SRGAP2C	ARHGAP25	UNC13B	DDX60L	SOAT1	BAZ1A	CEP78		HEXA	ABCD4	SAMD9	TSC22D2	ZDHHC5	ATXN2	PRELID1	CDCA4	CD4	UQCRQ	CITED4	VMP1	CSTB	NAGK
								NCF1	NUP155							BRWD3	FNDC3A		RAP1B	FARP1	UBAP2	JAZF1		DOCK5		TNFRSF1B		EMID1	AC016831	XYLT1	CCDC88A	NCEH1	SYAP1	ZNF704		IFI16	FNBP1	ANKRD42	GADD45G	CPM	SDCCAG8	BLVRB	PAICS	MACF1	APRT	TMEM251	IFI16	RPL4	CEBPA
								SLC2A5	EAF2							RAPGEF1	HAMP		GNA12	ZNF43	SUPT16H	RCSD1		GUCY1A1		ELOVL5		AL390729	PTPRJ	IGF2R	ANK2	MBP	GRAMD1A	LCLAT1		PTPRJ	NFKBIZ	TAF8	GABARAPL2	ABI2	REEP4	MYDGF	CENPH	GIMAP1	EIF3G	GPX1	ICAM1	ATP5G2	SAT2
								AC093818.1	H2AFV							KIAA1109	PARVB		IL4R	TTF2	SUGP2	ATF7IP2		MIR99AHG		HLA-DRB5		EMB	ANOS1	TRIM14	STK10	PTK2B	HLA-DPB1	PHACTR2		MS4A7	PPP1R10	SOD2	JMJD6	USP16	GPM6B	CACYBP	MZT2A	AIG1	PGLS	TXNRD1	RN7SL1	SERPINA1	UBE2J1
								SLC25A37	SUPT16H							TNFRSF1B	PDGFB		BCL2	NUP155	RHEB	EML1		TSPAN5		NEDD4L		SMURF2	CBWD2	MANBA	ST18	ZNF618	PANX1	TCF19		NCK2	HMOX1	CBWD1	PTPN6	PRRG4	CACNB4	SERF2	SLBP	NCKAP1L	UBL5	ATP6AP2	CASP1	NSA2	RGS19
								KDM3A	ZNF43							SAT1	RILPL2		GAB2	NFATC2IP	SFI1	SELPLG		EMID1		CCND3		SPRED1	TFRC	FTH1	PDXK	CSGALNACT2	FKBP5	SMC2		DPYSL2	PLTP	ZBP1	NFATC1	SEMA4D	MEMO1	C1QA	CDK2	PNN	SERP1	GUK1	PSMA3	FCGBP	POU2F2
								IL1RAP	RMI1							TAOK3	GTF2IRD1		ATP13A3	SMC1A	RBBP7	LAT2		STK32B				AC044781	ATP1B3	CYSTM1	ACTN1	SPATS2L	CD74	MAP3K20		GIMAP4	IFI30	GLB1L2	PLEK	GSTM3	ADRB2	LSP1	SNRPB	PDIA6	MTRNR2L12	RPL12	CASP4	APMAP	CTD-2562J15.6
								RGS1	KIF2A							TRAF3	MEF2D		RAPGEF2	IPO9	HAT1	ALOX5		HPGDS				XIST	IL15	GYPC	DCLK2	ADCY3	ELOVL5	MCM3		PADI2	CXCL16	IFI27	UBAC2	FAM105A	DEGS1	IFITM2	DSN1	SCAMP2	HNRNPA1	SIRPA	RNF144B	NAGK	OPRM1
								LDHA	SREBF2							MAN2A1	MAT2A		IVNS1ABP	MAST2	RBFOX2	TGFB1		SRGAP2C				CSF1R	AL078590	APOE	NRP1	SLC18B1	EPB41L3	KIAA1841		CCND1	LAMP1	CHMP5	BCL2A1	PNRC1	TMEM165	TMEM176B	RFC2	WASF2	COX5B	TLR2	LILRB1	SEC11A	AP001055.6
								SRGN	NDUFAF6							DNM2	SWAP70		AMPD3	TMPO	TNFAIP8	ADAMTSL2		RNF125				SLC4A8	ARHGEF10L	FAM110B	UNC13B	GPD2	RAB31	ABHD3		SAMHD1	APOC4-APOC2	CCR1	IL6R	NDRG2	YPEL2	NME1	SMC3	HNRNPH1	NDUFA4	SNHG12	G0S2	ATP5E	HOMER3
								RNF144B	AHI1							HMGB1	TUBGCP2		PARVB	SPATA5	CCP110	FAM149A		PARD3B				RAP1GAP2	HVCN1	IL10RA	LTA4H	TPCN1	KSR1	ZNF519		PDIA4	CFD	ARIH1	PDPN	IL3RA	GPR155	NAA38	SNRPE	MYCBP2	CCDC23	HBEGF	ZNFX1	HCST	GPN3
								EGLN1	POLD3							SLC38A2	H3F3B		PDE8A	PGP	PAXIP1	AC079015		SLC39A10				KLHL18	NCOA7	ITGAX	NAP1L1	SERINC5	AZIN1	PGP		ITGB2	C10orf54	TRIM22	PRRG4	SF3B1	FAM149A	TCEB2	MAZ	MBNL1	NEDD8	SMCO4	TRIM69	BTG1	SCPEP1
								PFKFB3	SMC6							BNIP3L	IRS2		SDCBP	TUBB	RB1	OSBPL6		P2RY13				LTC4S	PEAK1	RAB27A	CDK6	KCNJ5	GRASP	LIN52		MARCKS	SOD2	ADAR	ATP13A3	PRDM1	ARHGEF40	C19orf53	NCAPD3	PLD4	CCNI	ATP5E	RBCK1	RPS20	PTCH2
								ZNF292	GSTCD							TACC1	PIK3IP1		SLC43A2	CDK5RAP2	CEP57	SHISAL2A		EXPH5				CAMK1D	RHEB	TENT5A	ATF3	SGK1	TNFRSF10B	LINC01684		GLDN	COL9A2	DTX3L	NBL1	TRIM44	SLC22A18	ATP5I	SNRNP25	TMBIM6	NDUFB11	ATG7	HSPA8	ID2	MIDN
								PPARD	SCAPER							GNAS	WBP1L		SMURF1	CEP192	DERA	VASH1		AL445623				ZMYND11	MAP4K3	HGF	ZNF438	FGGY	ARHGEF10L	MCM6		LINC01480	DNAJA1	CYP20A1	PEAK1	RASL11A	LUZP1	GPNMB	HINT2	PMEPA1	EDF1	FAM20C	MNDA	RPL23	TUBA1A
								YEATS2	STAG1							RALGPS2	RXRA		P2RX4	SFI1	BICD1	AL034397		TMEM273				LRP8	AC012150	APOC1	ADGRE2	SERPINE1	VASP	EFCAB2		GRAMD1A	COMT	MS4A6A	FNIP2	PDGFB	CLK4	TMA7	CCDC18	WLS	NDUFA2	COX7C	PTPN2	PSMB8	LAT2
								PDK1	CBX5							OFD1	TCF4		LILRB1	AHI1	NUP205	ITGAM		SESN3				NEB	GAREM1	MFSD1	TWSG1	TRIM14	CEBPB	AP002495		IRF8	KCNMA1	PSME2	RTN4	HGSNAT	CHD6	TMEM176A	RNASEH2A	PPIB	CFL1	LILRA4	CRIM1	RPS4Y1	HHEX
								ENO1	ELF2							CWF19L2	OXSR1		CFLAR	GMPS	RDX	SLC8A1		USP24				ENG	STK10	WDR91	CORO1C	NCF2	PARVB	MPHOSPH9		NINJ1	FCGR2A	SERF2	SBDS	AC074289.1	SLC30A7	MYEOV2	TUBG1	RBM39	RPL17	PPAP2A	PIM3	MT-RNR2	FPR1
								CHST15	MAGI1							CTSH	AKAP13		IL1RAP	DNAJC1	ANP32B	ITPR2		AIG1				PALD1	PRKCH	CTSL	NEK6	UNC13B	PPA1	UTRN		GNAS	CREB5	C1orf162	ITM2B	SPIDR	NT5C	TXNL4A	HAT1	RPN2	MYEOV2	RPL8	IL6	EMP3	COQ7
								ARL2-SNX15	CENPC							PRKACB	SREBF1		BASP1	MYO19	FGFR1OP	ARRDC5		IGF1R				NCMAP	RASA1	SCARB2	TFRC	TGFBI	VMP1	CBX5		CDK2AP2	ARIH2OS	CLEC2B	CD84	TRAPPC11	P2RX4	NUPR1	SCML1	METTL7A	DDT	ACSL1	CH25H	COX7C	GGA1
								GLUL	INTS7							INPP5F	IFRD1		NFAT5	FDPS	H2AFV	STK17A		ARHGAP21				ITM2B	AAK1	HERPUD1	PTCRA	MYO9B	ATP1B3	RBBP8		C1orf228	DDX24	NPC2	PLD3	MAN2C1	WDFY2	C19orf70	SEPT8	TBXAS1	ATP5D	TIMP2	RRBP1	RPS26	TMEM156
								PFKFB4	WWOX							AHCTF1	CHD1		ITGAX	HAT1	DUT	PTK2		ZEB1				CAMK2D	DTNA	GAS2L3	TGFBR1	PPFIBP2	FOSL2	MSH2		RPS27L	RNASEK	PPA1	LILRB4	RNMT	SPG11	ISCU	CCP110	CCDC50	HINT1	LILRA2	IFITM1	TKT	CTSZ
								INSIG2	PHTF2							SPAG9	DGKD		RGS1	RBBP7	CKAP5	LPAR5		TLN2				PTGS1	SOAT1	MYO5A	NFATC1	BNC2	CAMK2D	PHTF1		LMO2	SQSTM1	FAM26F	ZYX	NCOA4	ABCD4	NDUFS5	SLC29A1	ATP8B4	NDUFB1	ADK	DSE	SH3BGRL	AC253572.2
								BNIP3L	CNTRL							SSBP2	FOXP1		DDX3X	TTLL5	SEPT9	HIST1H1E		TENM4				RGS10	GTF2IRD1	DUSP10	CD58	CXCR4	SLC7A1	CEP295		YPEL3	ARRDC3	RASSF4	MERTK	SLC38A2	IKBKB	HLA-DQB2	SVIP	PHF3	CAPZB	EIF4A1	TFEC	KCNMA1	YME1L1
								TMEM51	MYO19							RYBP	SSH2		ARID5B	PCNT	PHLPP1	GGA1		HIBADH				GAL3ST4	UBASH3B	EEPD1	IPCEF1	CTSL	MIR222HG	AC011447		TRMT1	NDRG2	RBM6	FGD4	PIK3R5	IL10RA	POLE4	DTYMK	INPP5D	GTF3A	KCNMA1	LMO2	ACTB	CTSD
								P4HA1	GMPS							CYP27A1	GPD2		RANBP9	MPHOSPH9	C15orf41	MYO1D		MAP4K4				LINC01141	RGS16	SMS	SCARB2	FCGR2B	STAT3	MYO19		HYOU1	JUND	ANP32A	LINC00996	ABCC4	ZSWIM6	TNFSF12	UQCC2	RERE	GABARAPL2	ASAP1	XRN1	SLC11A1	ILF3-AS1
								ERO1A	SIMC1							METTL21A	YBX3		CYTH3	PARP1	PHTF2	SDCBP		IL13RA1				LST1	CPM	CYTH1	ENPP1	RALGAPA2	HLA-DQB1	WWOX		FO538757.2	CLEC9A	GPNMB	ACSL3	PRKAG2	SMARCC2	MT1X	ANP32E	EMB	ATPIF1	GNAS	C2	RPL27	MANF
								FAM162A	PDE7A							ARHGAP5	HEATR3		CAMK2D	XYLB	TAF15	GPD2		KIAA1147				HTRA1	ZNF804A	DOCK1	DLGAP4	ACTN1	TMSB4X	NUF2		SYT17		AP000476.1	PLCG2	INPP5D	RICTOR	PCBD1	CLN6	TGFBR2	CRYBB1	RPL7	PSMA4	SLC31A2	MGAT1
								NAMPT	RHEB							GNG7	KLHL24		SNAP23	RFC1	SREBF2	PCSK5		SYK				AC079015	NAMPT	ANOS1	ASAH1	PARP12	RANBP9	PAXIP1		GIMAP7		TRMT10B	WSB1	BLNK	ARFGAP2	YBX3	CBX5	CD99	FTH1	MFSD12	BAG1	COX4I1	HNRNPA0
								BCAT1	TTF2							RAB31	TBC1D14		C3	NETO2	C1orf112	SCARB2		RNF150				SKP2	OPRM1	STAT1	GCLC	RAP2B	RUNX1	SUZ12		TIAM1		PRELID1	GABARAPL1	ZFP36L1	GGA1	COX17	FIGNL1	TLN2	TRMT112	C1orf54	TMEM123	PLA2G16	IRF8
								HK2	SRSF10							ARHGEF7	COPA		TGFB1	CCP110	TSPAN5	PCLO		CCND3				RPS6KA5	GNA13	CD84	GRAMD4	ITGAX	SMCO4	CSE1L		FAM13A		GABPB1-AS1	CSNK1D	ST3GAL6	CH17-189H20.1	MRPL23	MIS18A	CTTNBP2	PEBP1	COX7B	PDIA3	APRT
								FAM13A	CHEK2							CTSB	DHX34		RAB20	SPATS2	NAP1L4	ANKRD12		PHACTR2				RYR1	TTC7B	AC007319	CREB3L2	LYPLAL1	KLHL5	POC1A		GPR65		GIMAP1	KCNMB1	RICTOR	CRYZL1	RPS4X	ACVR2B	ZCCHC11	C14orf2	TIGD4	TRIM14	FAM129A
								HAMP	LIN52							ATP6V1B2	AGFG1		CDK6	PAXIP1	SMC3	LSAMP		OTULINL				VAV1	GLCE	MS4A4A	PDLIM5	PARVG	PLA2G7	ITGB3BP		P4HA1		MT1F	HOMER1	MYO1F	KIAA0907	RPL17	MPHOSPH9	ZFYVE16	PFN1	RPS5	SAMHD1	CIITA
								FLT1	NDC1							PTPRM	UBE2R2		CREM	AGAP1	ZNF90	LINC00278		PSMA1				WDFY2	DGKG	VPS8	VWA8	ATG16L2	RHOB	AC016708		ARHGAP15		GLRX	SLC43A2	NCF1	MTF2	BTF3	GGCT	ZNF280D	COX6C	VAT1	CLIC4	VIM
								CTA-29F11.1	RIF1							FAM49A	NSMAF		FCGBP	SMC6	MCU	DTNA		ZMYND11				TTC28	ZBTB46	CHSY3	SIPA1L1	HGF	NECTIN2	KIF22		XPO1		CCBE1	PTGER4	LPAR5	ELMSAN1	OAZ1	ARL6IP6	LPAR5	LAMTOR1	COX7A2	SNX6	RPS27L
								GBE1	TBC1D31							LCP1	ADAM9		FCGR2A	MCUB	SIMC1	ZNF331		CASS4				SLC39A10	LMO2	LRRK2	HDAC9	HIVEP1	TSC22D2	MASTL		ARHGAP24		SRGAP3	SPRED1	GABPB1-AS1	LINC01116	MYL6	LMF2	DIAPH2	TMEM258	CYTH3	CUL1	TMEM156
								PGK1	SAE1							IRF8	IQGAP2		SNX9	MAP3K20	MSH3	NAGK		CD86				CYSLTR1	GGA1	PNPLA7	SND1	KYNU	ZFP36L1	INTS7		POLR2J3		SPG7	KLHL6	GRID2	CXADR	GNB2L1	MED31	NSD1	PABPC1	PTGER4	MCTP1	ISCU
								TMEM2	PHACTR2							STAT3	KSR1		FNDC3B	EFCAB2	HPRT1	ITSN1		EDA				PLEKHG5	GPNMB	C5AR1	ATP6V0A1	IL15	EHD4	ANKRD36C		NKTR		BISPR	PPM1M	SRGAP3	HS3ST1	RPS11	COX20	EPB41L2	NDUFA3	AMDHD2	HSP90B1	CTTNBP2NL
								SPP1	USP37							JDP2	USP37		LYRM4	BRI3BP	CHCHD3	ZFP36L1		XIST				NEK10	ARHGAP18	NAALADL2	SQSTM1	ZC3H12C	NFE2L2	LINC00937		RSRP1		DOCK5	DBI	SSH1	IFFO1	RPL4	ITGB3BP	TMEM66	SKP1	NDUFS5	RUNX1	ARHGAP20
								DDIT4	PTMA							KSR1	AFF4		GOLGA4	NUP107	PDE7A	RHOQ		LRMP				UBL3	CD53	MX1	TNS3	FAM110B	RHEB	E2F1		MDM4		AP1G2	ACTG1	LENG8	MGEA5	RPL24	XRCC6	SSR1	MT-ND2	CTSC	ENO1	CPM
								SLC2A3	TUBB							PDE8A	IQGAP1		PIK3R5	RPA1	MAGI1	PDE8A		UNC5C				TUBB8	JARID2	HERC5	PLXDC2	TTYH3	DRAM1	E2F3		KMT2E		STAT2	SLC25A3	ZNF224	LONP2	EIF3K	BUB3	CTNND1	UFC1	BLVRB	ANKRD22	RPL36AL
								HIF1A-AS2	PDS5B							KANSL1L	NUP58		LARGE1	SMCHD1	ELF2	HPCAL1		TCF7L2				NCOR2	MAP3K5	BLVRB	RFX2	AC131956	VOPP1	TRIM24		ELMO1		HEMK1	GPN3	PHC3	ECHDC2	PFN1	NUP50	AKAP13	ISCU	SLC15A3	NAPA	MT-RNR1
									CKAP5							ADGRB3	SPAG9		MCF2L2	KLHL22	MAGI3	MYO9B		PTEN				CTNND1	CH25H	CTSB	UBE2J1	SESTD1	ALAS1	ANKRD36		RBM39		HIST2H2AA4	FOLR2	ZFP14	ELF2	HINT1	ITGAE	CD86	RAC1	FAM50A	DHX58	VAMP8
									PRKCA							MAT2A	PTGES3		ZNF277	H2AFV	HACD3	DOCK1		MAML2				TM6SF1	LRCH1	TNFSF13B	C2orf91	ERN1	IFRD1	TPX2		DOCK8		ZNF347	NFE2L2	MARS	DNMT3A	CLIC1	PTMA	CD46	SNX3	G0S2	HSPD1	TPT1
									EFCAB11							NFKB1	CSNK1D		PPARG	TUBA1B	PAK1	XIST		MAN1A1				DAP	CADM1	GTF2IRD1	RNF19A	PRR5L	OTUD1	XRCC3		NSD1		ABRACL	EIF5	RNPC3	ZNF7	ARHGDIB	TUBA1B	PJA2	NDUFA11	RAB13	EDN1	HPSE
									RAD51B							MAPRE2	CCNY		ZFP36L1	RNF168	IQGAP1	UNC13B		C1orf112				FNBP1L	PCSK5	GCLC	SGPP1	ALCAM	CDK6	SREBF2		PNN		PIGBOS1	PIM3	ARAP1	LMBRD1	ATP5O	KIF20A	TGOLN2	CALM3	PEPD	LDHA	ALCAM
									CEP295							B4GALT1	TNFAIP8		TMEM131L	FGFR1OP	EXOC6	NFKBID		FOXN3					ADARB1	HIVEP1	NSMAF	IQSEC1	TPM4	ZNF718		SF1		DNASE1	VAPA	CSF3R	TMX1	TPI1	PBK	EVL	C19orf43	HSPB1	YBX3	RTTN
									FUS							PITPNC1	ELL		KLF7	SUPT16H	ARL6IP6	GTF2IRD1		TMEM156					KBTBD12	CPNE8	P2RY8	SORCS1	UBE2E1	ENOSF1		GCC2		RICTOR	CMTM6	SRSF5	ZNF518A	LDHB	PLAC8	MMRN1	TMEM14C	NEAT1	TIFA	NPM1
									SUZ12							HK2	IL10RA		P2RX7	C1orf112	VPS13A	CYTH1		MACROD2					ZEB2	PDE4DIP	HIF1A	MX1	BHLHE41	NCAPD2		BAZ2B		HSD17B7	SLC39A1	SRGAP2B	CIITA	EIF3F	DEPDC1	KIAA1147	ACTG1	RRAGD	SLC2A6	LITAF
									DLEU2							ELL2	PHF20		FKBP5	PHACTR2	ERC2	UACA							MFHAS1	CPA6	ALAS1	SLCO3A1	SUSD1	ZNF83		CHD7		STAG3	ATF6	SRGAP2C	PRKAG2	UQCRB	KIF2C	DDX46	FKBP8	FUOM	HESX1	MS4A4A
									NFATC2IP							BASP1	C9orf72		SCIN	ANKRD36C	KPNB1	HSP90AA1							SIPA1L1	ATXN1	ERGIC1	MS4A6A	ZC3H12C	XPO1		ANKRD12		CDK10	EML4	HAVCR2	MGAT4A	ATP5G3	KIF18B	TET2	C20orf27	MTCO1P12	NFKBIZ	GAPT
									ANKRD36							SPATS2L	RIN3		NEDD9	ZNF718	SPATS2L	FTL							FKBP15	ST3GAL1	PLEK	AC016831	MTMR14	TTLL5		LENG8		PIN4	TWF2	ETV6	MAN2C1	PARK7	ANLN	TNFRSF13C	GYPC	HIF1A	MCL1	RGS12
									CNTLN							PSAP	UBE2B		RTTN	IDH2	LMO7	GK							EYA2	PLD3	ALPK3	FCGR2A	SUSD6	NEDD4		TRA2A		RAC2	THEMIS2	CSF1R	KIAA0141	ATP6V0E1	SPC25	MPEG1	NINJ1	SNCA	CAMK2D	RPL17
									SCLT1							FMNL2	AGO2		KLHL6	EAF2	CSE1L	RNF144B							ZFP36	CXCL12	GYPC	SORBS3	SNX9	PAK1		STAT3		SPATS2	NABP1	AP001055.6	RHOT2	NEDD8	RHEB	MAML1	ANAPC11	OST4	KPNB1	DFNA5
									MSH2							PLEK	IL1RAP		B3GNT5	ST7	ANKRD26	ATP6V0A1							RIN2	PDE3B	SLC25A25	PPP1R15A	IVNS1ABP	PHF19		CELF1		PEX26	DDIT3	SLC43A2	GGNBP2	ATOX1	CDC45	TECR	ATP5J	AKR1B1	TOR1B	PPA1
									UTRN							FOXP2	VAPA		FNIP2	RBFOX2	STAB1	HSPA1B							ITGA6	EVA1C	UST	NBPF1	SLIT2	CTDSPL2		LINC00969		ERAP2	SLC44A2	RNF149	SRRM1	BLOC1S1	CCNB2	TRIM73	TMEM230	SRI	SDF2L1	EIF3G
									SPATA5							SUCO	PTK2B		HSPA1A	RAD51B	UTRN	PLEKHA5							FAM69A	MUC20-OT1	NFKB1	DDHD1	C3	ZRANB3		STK4		AC023590.1	CEP170	OFD1	WAC	EEF2	CENPA	FUS	PRDX2	HINT1	RAPGEF2	IER5L
									CASP8AP2							BCAT1	SBF2		CPM	HAMP	CENPC	GSAP							WARS	SHMT1	IRAK1	ATXN1	NCK2	SIMC1		PLXDC2		SLC11A2	SH3GLB1	SIGLEC10	DGKZ	GSTM3	MCM10	C1QC	COX6A1	GNB4	IL1A	C1orf54
									CTDSPL2							EIF4E	PDCD4			NUP205	B3GLCT	MALAT1							SLC25A13	GPR155	GTF2IRD1	ENOSF1	NAP1L1	TANC1		MACF1		RPAP2	ICAM1	DUOX1	AFF4	GLTSCR2	DIAPH3	FSCN1	UBXN1	VSIG4	FAM46A	CALM1
									AGAP1							GK	SAMSN1			DUT	LRP8	SQSTM1							WDR91	PECAM1	GPRIN3	ATP9A	ADGRE1	CCDC138		ERV3-1		TYMP	TMEM236	TM6SF1	CBR4	PLTP	TROAP	OS9	TSPO	ABCC5	TPM3	RPS11
									DDX11								MOB3B			SUZ12	EIF2AK2	ZFP36							EPSTI1	MALAT1	FPR3	AP000812	PITPNB	PKD2		PABPN1		ZNF281	AKIRIN2	CTNND1	ACSL3	HSPA5	SKA3	NUDT3	NDUFB2	CD151	IQGAP1	G0S2
									ITGB3BP								KDM2A			RABEP2	NSD3	ABCC3							CYFIP1	COL4A3BP	EMILIN2	PLEKHA2	RAB8B	TTC7A		DOCK4		ARSG	RAMP1	GCNT2	SPSB3	C1orf162	RAD54L	SIPA1L2	FKBP1A	ANXA2	PSTPIP2	GPR155
									ANKRD36C								ZMYM2			ANP32B	CBFB	IGF1R							SH3PXD2A	SPIDR	MAP4	GSDME	TNFAIP2	ADGRG5		HNRNPL		DOCK11	NLRP3	ARHGAP12	ANKRD10	PSME2	E2F2	SEMA4D	AP2S1	TNFSF15	AC004551.1	TMEM176A
									ST3GAL3								JUND			CTDSPL2	C2CD3	NRP2							SNCA	SCIN	SNX10	MAP3K2	NLGN4Y	RB1		DIP2A		STAT6	ITPRIP	NCSTN	SLC50A1	HAMP	S100A8	SORL1	NDUFB7	NME1	TNFSF15	GPX4
									LIN54								ZBTB1			SLC20A1	SFXN1	ATP1B3							NR3C1	TRAF3	RGS1	VAV3	SAMSN1	KIF2C		FNBP4		KB-1125A3.12	ABCE1	PAPOLG	UVRAG	FXYD5	GINS1	MRC1L1	NPM1	RPL10	SCARB2	HCLS1
									TMPO								FBXO42			ARL6IP6	E2F3	FNIP2							BID	BNC2	SLC7A1	PRKAG2	CTSZ	GMNN		SRSF7		YIPF5	CSF2RA	PFKFB3	ARID4B	PHPT1	CIT	MIA3	GUK1	ATP6V1B2	ARID5B	FOS
									POLA2								ASAP1			HACD3	SRPK1	ACOT11							PLPP1	RHOQ	ADAM9	CYSTM1	AL078590	XRCC2		NUMB		GIMAP4	FRMD4A	CSGALNACT1	PRKCD	PYCARD	SKA1	CALR	ARL6IP4	NDUFA4	FAM129A	PTMS
									PRKDC								SHMT1			SFXN1	RSRC1	SNX24							MX1	LTA4H	PCAT1	C8orf37-AS1	BASP1	MEI1		PKN2		SCIN	SPRY1	AOAH	ATXN3	GTF3A	RAD51	GCC2	NDUFC1	ARPC5	USP15	SOCS6
									PKP4								NUMB			TSPAN5	UGGT2	FAM107B							AC015712	ARAP1	HS2ST1	MALAT1	ABL2	SMC1B		HNRNPDL		NINJ1	XBP1	NABP1	ABHD3	CDK2AP2	BRCA1	CSGALNACT1	TMEM256	MIF	TXN	UQCRH
									FARP1								CPVL			ZNF83	DOCK3	NAP1L1							BCAT1	C22orf34	KLHL6	MDFIC	AGAP3	CCNF		MYO9B		CASP1	SLC4A7	MAP3K11	HELZ	CSTA	HP1BP3	SENP6	TRAPPC1	PTCRA	LYSMD2	S100B
									GEN1								ZNF654			STAG1	HLTF	DCLK2							LYN	IGF1R	MCUB	EDA	DAPP1	C15orf41		DST		ARL2	CD86	IDS	TLR4	PSMB3	LGALS1	NAV3	ATP5H	USMG5	LIMK2	MPDZ
									DEK								TET2			RIF1	MGMT	MFHAS1							MAP3K2	DOPEY2	SAMSN1	PNPLA7	PDE3B	GMPS		FMNL1		TNFSF10	TNFRSF1B	TPP1	ARAP1	SRM	C16orf59	IFI16	CST3	DYNLL1	ZFP36	ZYX
									CERS6								DHRS3			SMC3	ALMS1	FOXP1							BCL2L1	ZEB2	DOCK5	FNDC3A	INTS6	MCU		NHLRC3		LAP3	HAVCR2	C5orf15	LRMP	LSM4	GINS4	BPTF	C4orf3	YBX3	C5orf56	C9orf16
									DNAJC1								IL4R			WWOX	HMGXB4	SH3RF1							STAT1	SCARB1	MINK1	UBXN2B	UST	CDKN2B-AS1		ZNF791		PSMB8	CLEC7A	HINT1	CD47	PRDX5	APITD1	CREG1	LDHB	COX8A	SQRDL	GPSM3
									TNFAIP8								WIPI2			B3GLCT	RBBP4	NOTCH2							CLEC17A	NR3C2	GPD2	PTPN22	PABPC1	RBBP7		PSMA3-AS1		SAMHD1	CTTNBP2NL	AP005530.2	RNASET2	SPCS1	NCAPD2	CMTR2	TMEM14B	COX5A	GRAMD1A	SEPP1
									MPHOSPH9								LRRFIP1			CEP57	NLGN4Y	ATG16L2							IVNS1ABP	FKBP5	CHST15	SH3PXD2B	SPI1	SKA2		POGZ		AP006222.2	VASH1	KCNQ3	CD63	NDUFB8	CENPE	FMNL3	YPEL3	LDHB	NBN	BLOC1S1
									CDK5RAP2								ARID4B			BAZ1B	KIAA0825	MGAT1							POU2F2	SNX30	SHISAL2A	GPR137B	USP36	CTDSPL		BCO2		NUDT14	ARMCX3	NIFK	HLA-E	CSTB	COX8A	TRIM38	BLOC1S1	PKM	GOLGA4	PTPLAD2
									OXCT1								DENND1A			DDB2	SMAD6	UBC							ITGB2	PPFIBP2	JARID2	AC009093	PGK1	CARHSP1		ASH1L		SMCO4	PELI1	ACY3	APOC2	PPA1	ESPL1	CSF2RA	BCL7C	ACAA2	NT5C3A	SYTL3
									POLE								GPRIN3			PDS5B	TMEM163	LITAF							HIF1A	C8orf37-AS1	P2RX4	CTNNB1	NABP1	PKM		CMTR2		C1orf228	SPAG9	CIRBP	GRN	UBL5	NDUFB1	ANKRD11	MYL12B	HLA-DMA	PLAUR	GLDN
									RAD18								TANC2			VPS13A	ASPH	ACSL1							C20orf194	FTL	AC009093	SGK3	NPL	DLEU2		JMJD1C		TMEM150B	B4GALT4	EIF5	CD99	TUBA1A	GPSM2	AFF3	NBEAL1	GAS7	NCOA7	DYNLT1
									MCM3								CCNL1			PHLPP1	STK32B	HIVEP1							ARHGAP42	NAGK	MICAL2	ANOS1	IRF1	ANP32B		CDK5RAP3		TNFAIP8L2	TNFAIP8L3	ST6GALNAC3	EBI3	TMEM147	SMC1B	SF3B1	COX7A2L	CLIC1	FGL2	GPRIN3
									PLAC8								SNX9			TNFAIP8	MT-CO1	RGL1							SLC23A2	MAMDC2	LIMK1	MINK1	ELL	KIF20B		TRIM56		GTF3A	POLR2J3	RBM3	LAMP1	EIF5A	RAN	NRP1	NDUFB10	LAP3	ALAS1	KAL1
									MAST2								UBA6			SRPK1	PSIP1	GRID2							SQSTM1	MPP1	SPIRE1	LDLRAD3	CYLD	NDUFAF6		METTL7A		TRAPPC1	INTS6	TM9SF2	CXCL16	SNRPF	KIF15	SRGAP1	RHOA	AP1S2	DAPP1	GMFG
									DNA2								LIMS1			DERA	SRSF4	IQGAP1							IFNGR1	FAM49A	PANX1	AHNAK	TMEM165	MROH1		PTPRE		IRF8	CLIC1	GABARAPL1	BIN2	SERPINA1	SLC2A4RG	PSAP	IGBP1	NENF	FCGR3A	RHOC
									ECT2								SLC2A5			HMGXB4	NACA	DENND4C							ARHGAP6	SAMD12	SDK1	MUC20-OT1	ABI1	CGGBP1		TMEM106A		CDK2AP2	SDCBP	AP2B1	LIMD2	NDUFS7	MCM6	ATP6V0B	S100A11	ABCA1	S100A11	EVI2B
									FANCD2								KYNU			HLTF	SLF2	TMEM51							RALGAPA2	GSDME	LCP2	SLC36A1	AP003086	AGBL4		CDC42SE1		EIF4EBP1	HNRNPA1L2	DNTTIP2	CFD	C4orf3	TIMELESS	ATP2C1	DNPH1	ITGB1	WSB1	LSP1
									RRM1								RCOR1			UBAP2	PRPSAP1	FAM20C							FMN1	PRKN	PPM1L	TMEM144	ANXA5	L2HGDH		LINC01001		GJC1	SAMSN1	EIF4A3	BCAP31	NME2	BLOC1S1	RP11-349A22.5	SOD1	NCK2	AC124319.1	LILRB1
									NASP								PTPN2			TUBGCP3	UBA2	SUSD1							ITGB2-AS1	ZNF438	ABCC5	GNA13	ARHGAP25	KIF24		HPS4		C11orf1	FPR1	WLS	CTSS	ATP5D	BRIP1	PRMT2	MINOS1	PPDPF	CHCHD7	MSN
									CEP192								UBE2D3			HPRT1	OLA1	RBM47							PTK2B	MIR4435-2HG	ZC3H12C	PLD3	ZFAND3	NDC1		NUTM2B-AS1		LAMTOR2	MS4A7	TIMM17A	C10orf54	GCA	RANBP1	ZSWIM6	VEGFB	ALDOA	RELB	JUND
									KIF20B								DDX3X			C2CD3	HNRNPH1	ACER3							CUEDC1	CD163L1	SYTL3	TXNIP	FAM107B	PARP1		TLE4		GIMAP7	FCGR1A	CMKLR1	AXL	NUTF2	NDUFA6	MGST2	LAMTOR2	RPL28	ADPRHL2	BASP1
									CCDC14								MAP3K2			PRKCA	SPIDR	RASGRP3							LGALS9	FOXO3	MAML2	SNX24	BCL2L1	SCAPER		ATF6B		ANAPC16	SOCS6	GIMAP4	CD37	APOC4-APOC2	CALM3	PCM1	SLC25A5	RHOQ	NME1	SGK1
									NCAPD2								BTAF1			CENPC	NUP160	TRAF3							DLGAP4	RABEP1	TMEM144	SCARB2	HNRNPC	CEP112		BDP1		ZNF517	CTSL	RASSF4	PJA2	S100A13	WDR90	SPCS3	MRPL51	ST13	C3AR1	EEF2
									FAF1								CLK1			CSE1L	MRE11	TMEM144							VSIG4	SLC36A1	TGFBI	LINC01605	SPTLC2	ELF2		LINC00685		PSMB8-AS1	PAG1	NAGK	SARAF	PIN4	ASRGL1	CD302	VPS28	PLAU	CCL1	TMEM154
									TOPBP1								ANKRD12			RPA2	ACTN4	KLF6							MINK1	SORBS3	TYMP	PSAP	SLC43A2	SMCHD1		AHSA2		FAAP24	MBD4	LINC00891	PCMTD1	USF2	LSM4	RBM6	STMN1	GLA	KYNU	CAST
									LIG1								KCNMA1			SEPT9	PLXNC1	DMXL2							RABEP1	NADK	HEG1	SNX10	XPO6	ZNF90		CBWD3		ISCU	RNF19A	GSTM1	C5orf15	RAC2	HAUS2	IGSF21	RBX1	PCLO	TGFBI	DPYSL2
									SMCHD1								PRKCE			RDX	METTL15	C20orf194							MBP	AL078590	CCL3	PTPRM	HLA-B	TPGS2		ADAR		MIR210HG	SF1	HIST1H2BC	COMT	TYROBP	AP2S1	SPINT2	RPL10P9	FERMT3	ALCAM	LSP1.1
									FAM111A								JDP2			NUCKS1	SMC5	ALCAM							CDCP1	SOAT1	IGF2R	INPP5A	RNF19B	EAF2		TNRC6A		PLEKHD1	TLR2	SIRT1	CSGALNACT1	HCST	ANKRD36C	ITGAM	C11orf31	CHI3L2	SPPL2A	SDCBP
									KIAA1524								SNX25			ANKRD26	XRCC5	FAM129A							WDR37	SLC11A2	HDAC7	MCOLN1	KLF7	ATG10		SRSF11		C17orf89	AP005530.2	RNF220	TBXAS1	FKBP2	C9orf142	IGSF10	LSMD1	FNIP2	RAB8B	RPL10P9
									DNMT1								PGS1			CMSS1	CGAS	NFKBIZ							TUT7	PARVG	BCL2L1	FRRS1	SNX8	FANCM		GATAD1		A1BG	C2	DCTN2	RNF13	GPSM3	KIF20B	AP005530.2	ARPC2	POLR2L	SCO2	CKLF
									GPR137C								DENND3			SIMC1	MLH1	ADARB1							HS3ST4	DUSP16	ALDH1A2	RDX	GNA12	USP31		PURA		LINC00116	MAML1	RABGAP1	DNASE2	BCL2A1	HAUS5	ACTR2	PHB2	DYNLT1	CD47	NUP214
									SHCBP1								SLC25A36			SCAPER	HSP90AA1	CYP27A1							SGK1	ZFYVE16	MIR4435-2HG	OTOA	CSRNP1	LARGE1		GON4L		DHRS3	GTF2B	P2RY6	GAB3	RPL23	WDHD1	GSTM2	ABHD17A	HIGD2A	GRINA
									NLGN4Y								PPP4R1			BICD1	RAB27A	HSPA1A							C1orf54	ATP1B1	ABHD2	TMEM255A	DPYSL2	PRIM1		MIR503HG		NMI	FBXL5	IVD	HIVEP3	HNRNPA1	CENPQ	SMC1A	SF3B5	RPS9	PDIA4
									WDHD1								SMCHD1			ZNF90	HNRNPF	NHSL1							NEAT1	PIK3IP1	SNX9	SPIDR	ETF1	MCMBP		ANKRD11		MRPL42	BCL2L1	GSTM4	UNC50	EIF3E	UQCRQ	ZNF644	MT-ND5	MYL6	RCN1
									RFWD3								B2M			PARD3B	REV1	THRB							TREM2	TRAF3IP2-AS1	PARVB	CPQ	ATP6V1C1	SUPT16H		RERE		LINC00330	BAZ1A	TNFSF10	FCGR2A	NPM1	RACGAP1	TMX1	MPC2	CTSA	VSIG4
									STIL								RPS6KA3			FUS	MFSD14C	ELL2							CBL	ANKRD10	LIMD1	LIMD1	FPR1	PLAC8		PSMD5-AS1		ASB8	ZCCHC6	LDLRAD4	ATP6V0E1	RPL36AL	CENPL	SYK	AGR2	C15orf48	SERPINA1
									PBX3								HSPH1			C15orf41	FAM129A	SMAD3							SGPP1	SGPP1	PARVG	ANKRD28	PHF20	C1orf159		SETD5		TIFA	BZW1	ARHGAP24	DDOST	MYL12A	OAS3	CACNB4	AKR1B1	RPL15	CNP
									FANCL								ARL8B			PLXNC1	CDKAL1	PPM1H							IRAK2	PPM1L	PGBD5	HS2ST1	B3GNT5	FADS1		VPS13C		RBFOX3	STAMBPL1	POLR2J3	C5orf45	SLC25A5	POLD1	ACAP2	DYNLRB1	RPL10P9	MTHFD2
									VRK1								MBNL2			MCU	RTN3	RASSF3							TPCN1	ENOSF1	SLC17A9	SDC2	CDC42SE2	RHEB		ARID3A		GAS7	IVNS1ABP	NKTR	TMEM150A	MYL12B	DLEU2	SEL1L	COX7B	RASGRP3	CALM1
									GINS1								CD300A			LRP8	CNOT10	PRKCE							TRAF3	RENBP	TANC2	SNHG12	ATG7	RACGAP1		PTPRC		BTN3A2	MESDC1	RSRP1	CD9	BRK1	NAA38	SPCS2	EIF4B	LY96	EPB41L3
									POLE2								AP2A2			PTMA	TRIM37	PLA2G7							HECTD2	GPATCH2L	RALGAPA2	SCARB1	GAB2	SPIDR		SRGAP1		CARD8	GSTM3	CCNL1	TMEM57	SUMO2	PXMP2	MRC2	MYL12A	NDUFA1	BCL6
									C21orf58								LRRK2			NDUFAF6	DHX15	ABCA1							EEPD1	DIP2C	SNHG12	PCSK5	PER1	HNRNPH1		SMG1		PAK1	LTC4S	FGD2	NDFIP1	RHOA	RBP7	NPC1	HMGN3	UBL5	SLC16A10
									BLM								ANKRD11			ANKRD36	NUP58	CYTH3							WWC3	FRRS1	MALT1	ESR1	FNIP2	LINC02241		C1orf132		CASP4	PNRC1	MDM4	ARHGAP12	ACTG1	FAM72B	ITPRIPL2	NDUFS5	TCEB1	RTP4
									PARPBP								HSPA9			XPO1	NRP1	LIPA							RAPH1	HSD17B4	ITGAV	HTR7	IFNLR1	DHRS4L2		ARHGAP22		MRPL17	PLTP	DOCK4	DTX2	SLC25A6	EFCAB2	LRRC4	LTC4S	TMSB4X	NFKB2
									NCAPD3								RAB8B			MLH1	TADA2A	ITGAX							BCL2	IQSEC1	C20orf194	RAB7B	LACTB	SFXN1		MBNL1		C16orf13	WASF2	CBWD5	IL18BP	EIF3L	RCC1	CD33	DNAJC4	RPS4Y1	FKBP5
									TACC3								KDM4C			CEP89	TFDP2	FARP1							MALAT1	PILRA	GSDME	SIPA1L1	PLA2G4A	KIF2A		SLC8A1		GIMAP2	FAM105A	AAK1	GRINA	SKP1	ISOC1	OCIAD1	USF2	GOLIM4	GPR180
									NUP210								CMTM6			NACA	RPA2	SOCS6								MBP	PRKX	KIFC3	FERMT3	SF3B3		PRRC2C		GPRC5C	SNX9	HNRNPDL	DHRS7	TMEM14C	LMNB2	TMEM59	SIVA1	ATP5G3	SUB1
									CENPU								ARFGAP3			RB1	EZR	SPIRE1								ZC3H12C	GOLIM4	HM13	ACVR2A	MCM4		RNMT		FO538757.2	RNF145	STK4	TM6SF1	ANXA5	HNRNPF	NCKAP5	NDUFA13	UQCRB	SFT2D2
									SLFN13								HLA-B			NAP1L4	HP1BP3	BCL6								ACYP2	PDE3B	CORO1C	RBM47	CTPS1		CHD2		TRIM14	SH3TC1	RBM39	TMEM86A	CCNI	COMMD4	LRRC8C	MSRB2	UCP2	CARD16
									NCAPG								GGA2			ABHD3	SRSF2	FMNL2								ANKRD6	EHD4	CRTC3	GRK3	YEATS2		CHD1		ITIH5	DAGLB	FMNL1	ATP6AP1	GNG5	POLD3	PICALM	GNG7	HSP90AB1	PTGER4
									CEP128								PCNX1			KIF2A	SFMBT1	ASAH1								MOB3B	SIRPA	XAF1	PDE8A	DOT1L		MAML2		RAMP2-AS1	TAL1	BCO2	SERPINF1	MDH2	CAMTA1	ZMAT1	ATOX1	AXL	OGFR
									MND1								GOLGA4			PSIP1	ZRANB3	PLEK								AGAP1	FTL	RNF130	DLGAP4	NFIC		C19orf66		IFIT5	ABCC4	CMTR2	TAX1BP1	C6orf48	SNRPF	RP11-83A24.2	USMG5	RTN4	PIM1
									MCM8								MINK1			RHEB	FUT8	MGLL								AXL	MPP1	GTF2IRD1	PLA2G4C	TDP1		DOCK10		IRF1	PIH1D1	SRSF7	CLEC9A	CYCS	SUPT16H	KCNQ3	RWDD1	DFNA5	SNX10
									NUSAP1								HSD17B4			SMAD6	COA1	HDAC9								STX3	DMXL2	CDCP1	ZNF277	INCENP		SF3B1		MT1E	ZBTB16	ADAR	NME3	TOMM22	NUP210	ORMDL1	CSTB	POMP	SEC61G
									SCMH1								SPTLC3			PDE7A	DIAPH1	TPCN1								TEC	KCNJ5	TEC	ARHGEF7	HIVEP3		ARHGAP21		LACTB	MOB3C	PABPN1	C14orf37	ACTB	DDX11	VASH1	TBCA	RPS8	GPR65
									ZNF367								ARID5B			LCLAT1	RASSF1	PID1								SGK3	TPD52L2	TTC7B	ATP1A1	GUSB		PHIP		TAP1	HBA2	CHD7	IRF5	FCGR3A	CASP2	ELMO1	PARK7	GRN	GNG5
									CLSPN								REV3L			SUGP2	ATL3	HIST1H2AC								GRAMD1B	MSRA	CLMN	SPPL2A	SFI1		LILRB1		APOPT1	SEMA7A	LINC00969	POR	SRP14	SET	MTUS1	POLR2J	PPP1R14B	HSPH1
									FAM111B								HLA-A			PHTF2	MROH1	FLT1								HIBADH	ANXA5	CBLB	TNIP1	XRCC4		BMP2K		PTEN	KB-1507C5.4	BAZ2B	SNAP23	CTSZ	INAFM1	SSR4	HMGA1	HSPD1	TMEM176A
									CEP152								GPBP1			RBBP4	LARGE1	FTH1								PRKAG2	SLC9A7	JARID2	DDX3X	CIP2A		HERC2		DOCK8	SMCR5	SRSF2	NDRG2	CARD16	COA1	SALL1	PTMS	RPSA	STOM
									UHRF1								ARIH1			PAK1	LCLAT1	UGCG								ERN1	SPATS2L	GALM	PNRC1	UBE2D2		RNPC3		C19orf66	ARRDC2	KCNQ1OT1	THUMPD1	C14orf2	PA2G4	ACY3	UBB	COX6A1	PDIA6
									FANCC								FOXK2			SCLT1	ANO6	GLUL								ATP6V1C1	FAM198B-AS1	CD84	TTC7B	MYBL1		SPHK2		NHLRC3	APH1B	DST	FBXL15	NINJ1	CENPP	DIP2A	COX14	COX4I1	FABP5
									WDR76								BANP			ALMS1	ULK4	MSR1								PELI1	AC074327	OSBPL8	ATP6V0A1	ZNF714		ITSN2		PSMD5-AS1	TNFRSF10B	ZNF791	RIN3	AKR1B1	DDB2	USP15	3.00 LSM	FMNL2	CCDC85B
									ZGRF1								ETS2			SREBF2	LCORL	PEAK1								TNFRSF14	PYGL	CDS2	ARID5A	UGGT2		SRSF6		ZNF791	ZSWIM6	MYO9B	WIPI1	MRPL34	NUDT1	B3GNT5	CUTA	LAGE3	CYLD
									CENPI								GAPDH			MSH3	RNGTT	TFRC								TIMP2	ATXN1	SMS	ARAP1	DNAJC1		KCNK6		FTX	GK	CLEC7A	VPS35	RPS27L	TMEM97	GATM	ZNHIT1	SYT17	C1GALT1
									KIF11								ZNF277			TTI1	CEP89	RASGEF1B								RAD51B	AGAP3	ZCCHC2	FMNL1	FGFR1OP		RUNX1		CBWD3	SRGAP2C	ASH1L	FEZ2	ATP5J	PIGX	ZNF652	UCP2	AP2S1	CTSC
									BRCA2								TOP1			CKAP5	USP12	FRMD4B								MTHFR	CTNNB1	HERPUD1	HLA-DRB5	C1QTNF3-AMACR		ZMAT1		TRIM56	SRGAP2B	PSMD5-AS1	PRCP	ARL2	DERA	PRDX4	EIF1	GLRX	EPHB2
									KIF18B								PTPRM			NUP160	ARHGAP20	RTTN								PLEKHA2	STK38L	FAM107B	SMAD3	CEP85		U2SURP		CGGBP1	STAT3	LUZP1	PAPOLG	ANAPC16	MAGOHB	DIP2B	NDUFB4	RPS16	JAK3
									LMNB1								SERINC5			MRE11	DPH6	IFI44L								PPARGC1B	PARP12	AC007319	CD276	MCUB		KAT2A		GTF2H2	DIP2A	MAML2	HEXA	RWDD1	ACTN4	MPHOSPH8	ALDH2	TWSG1	SLFN5
									PRIM2								MFSD1			TRIM37	DHFR	DSCAM								PARP12	ESR1	DOCK5	PSEN1	MAGI3		NCOR1		YIPF4	OFD1	ADPGK		FAM26F	ANAPC11	NME3	AP2M1	RPL37A	PDE4B
									ATAD5								RHOQ			ACTN4	TTI1	MTSS1								ITGA6	PLA2G7	PARP4	PEA15	SLC7A1		P2RX7		CDK5RAP3	ZMYM2	PSMA3-AS1		PDIA4	NMT2	PALD1	MGST3	ATP1B1	ATOX1
									BUB1B								UBA2			NUP58	EED	DUSP1								LCORL	SEC24D	SEC14L1	TOM1	ERI2		APBB1IP		KCNQ1OT1	SLC16A3	GPM6B		POLR2J	LUC7L2	NHLRC3	MT-ND4L	TMEM154	SPATA6
									FANCA								RBM39			LMO7	SLC1A4	AC066613								RNF135	RBM47	ZFAND5	MAPKAPK2	DCUN1D4		FGD4		LINC00685	ADAM17	FNBP4		CLEC2B	TOPBP1	AP000439.1	ACTB	RHOC	TRIM21
									CCDC18								CSF2RA			CHCHD3	IPO7	CD163								EIF2AK2	PTK2B	LRP1	TMEM176B	CNTRL		NCKAP1L		CBFA2T2	RNF149	NHLRC3		LAMTOR2	RBBP4	TRAF3IP3	COPE	KCNJ5	SERPINB1
									BRCA1								FAM118A			UBA2	TRA2B	XYLT1								EPS15	CUX1	REV3L	PPP1CB	ALMS1		TLR2		RBM23	LINC-PINT	ANKRD12		COTL1	LSM2	TRIP11	KRT10	TUBA1B	ABRACL
									RBL1								HSP90AB1			MAGI3	NPAT	ASAP1								PCSK5	HTR7	STX6	LONRF1	NUP155		TRMT13		HOOK2	GGA1	PCF11		ITGB2	HNRNPAB	LST1	BANF1	PDXK	JAK2
									CIT								ATF6			SLC1A4	ADNP	MAFB								MINK1	ZYX	RGL1	MPP1	TPR		ATXN2		TRIM33	IRAK3	C1orf132		PADI2	RGS18	STX7	SLC25A3	ROMO1	VIM
									KNTC1								UST			NPAT	DDX46	OLR1								TLR5	SLC12A6	BTG1	SH2B3	DGCR8		ZKSCAN1		CTA-228A9.4	SIGLEC10	CDK5RAP3		EIF4EBP1	MSH6	CAPZB	ROMO1	DENND4C	TRIM56
									C2orf48								SQSTM1			EZR	MCMBP	CADM1								AL162414	FAM110B	NADK	MALT1	MIR4435-2HG		STX16		AGO3	FMNL3	CHD1		TSTD1	DCTPP1	HPGDS	TMEM160	NEU1	NABP1
									CASC5								MAD1L1			SPATS2L	NNT	TNFAIP2								THRB	KCNIP1	SCIN	BTBD19	TNFAIP8		TRIM13		CD164	TMEM156	CELF1		LAMTOR1	HMGN1	SHPRH	CD7	SEC61B	MANF
									POLA1								PDE4DIP			ATL3	S100PBP	ZNF804A								MAP3K2	ANKRD28	CDR2	SRC	ASXL1		KCNQ1OT1		TLR2	KPNA6	ARHGEF1		RBX1	TMUB1	NRD1	NDUFS7	CCRL2	RTCB
									BARD1								DUSP16			DIAPH1	VKORC1L1	IQGAP2								OLR1	USP4	PDGFC	ARHGAP20	ASCC3		ZMYM2		DOCK10	GPCPD1	PKN2		FKBP4	SNRNP27	TBC1D9	2.00 LSM	BLOC1S2	AHR
									TOP2A								TRA2B			CGAS	DPYD	WIPF3								CENPP	XAF1	HRH1	ENPP1	CENPJ		AGO3		ZKSCAN1	SQSTM1	ATXN2		TRAPPC1	VRK1	SNX18	PHPT1	TXNDC17	TREX1
									DTL								FCHO2			TAF15	PRIMPOL	PPARG								APBA1	CHSY1	FTX	RAPGEF2	ULK4		GTF2H2		ATXN3	TNFRSF10D	TTC17		TRMT112	BTBD6	DOCK2	SEPW1	LILRB4	MIF
									RP1-167A14.2								PELI1			KPNB1	ATP1B3	SH3PXD2A								LRP1	PPP1R15A	BEAN1	NUMB	SIN3A		ZNF207		FERMT2	PAPOLG	SLC9A9		ROMO1	NENF	LAPTM4A	C19orf60	EIF5A	MARCKS
									CENPK								TBC1D2B			KIAA0825	RALY	GPR183								PLSCR1	ADGRE5	ATP1B1	CHSY3	NOP56		CSAD		P2RX7	CTD-3116E22.8	CCNH		A1BG	GLO1	OSBPL11	METTL9	PFDN5	EMR2
									MELK								FMNL2			MAGI1	TRAPPC9	NPL								SLC37A2	NUAK1	EPSTI1	HS2ST1	LDAH		ADPGK		CC2D1A	GLIPR1	ZMYM2		GADD45GIP1	POLD2	ZEB2	C4orf48	FARP1	HSPE1
									NCAPG2								RPS6KA2			EXOC6	LNPK	AL158071								TMEM117	PKM	SGPP1	RTTN	ODF2		SCAPER		AP000708.1	SIPA1L2	PPP1R10		MINOS1	ERH	FGL2	ERH	ITGAV	P2RY6
									MMS22L								TRAF3			CNOT10	RBM14-RBM4	DPP10								THEMIS2	CTSB	SNX30	ATP6V0E1	FIRRE		LUZP1		ZNF431	PRPF40B	EML4		ANAPC11	TMEM14C	EID1	ETFB	ELL2	IL15RA
									FANCI								PEAK1			USP12	HNRNPR	SLC2A3								CCDC91	RHEB	KLF6	NUP98	LRRC20		AKAP10		ECHDC2	MYC	KIAA0141		LSM7	SNRPD1	RGS18	DRAP1	ZYX	RP11-1080G15.1
									SMC4								IRAK3			IQGAP1	ILF3	SCIN								MICU1	MAP3K2	LSP1	PDLIM5	BRI3BP		ZNF431		TMEM63A	SEH1L	ITGB2-AS1		ATP5EP2	TMEM14B	AHSA2	COX5A	CAST	CALR
									APOLD1								MAN1A1			NSD3	CACNA1D	NAMPT								OSBPL3	ATP9A	RAB27A	WDR91	IMPA2		ARHGAP27		SPG11	C5AR1	DDX3X		TNFAIP8L2	CNTRL	PDIA3	RP11-552D4.1	TPP1	CCT5
									RFC3								HPCAL1			PIGU	ORC3	DIRC3								MAFG	OLFM2	LILRB3	APLF	PDE7A		PRKD3		ATG16L2	TOB2	SNX29		SUMO3	COPRS	NIPBL	DUT	SERBP1	LGALS1
									POLQ								SRGAP1			LNPK	GPHN	NAV2								ABHD2	ANKRD11	C5AR1	RASSF2	GLMN		RBM5		VPS53	ARRDC3	YIPF4		TMEM160	MRPL23	SERINC1	BIN1	RPS7	RARRES3
									WHSC1								ABCA1			METTL15	MFSD14B	EYA2								HOOK3	DHRS9	GFOD1	ANKRD22	CCDC73		MTMR4		KIF1B	TNFRSF13C	TRIM33		BANF1	PARP2	UBXN4	RAB32	KLHDC8B	HSP90AA1
									LINC01572								ZC3HAV1			EIF2AK2	GALNT10	ATG7								AGAP3	PPP1R14C	APBB2	SAMD4A	DSN1		EPC1		USP8	POMGNT1	INTS6		C9orf16	VMA21	IKBKB	PSMA7	EEF1A1	MSR1
									HELLS								PDE3B			UTRN	SIK2	CPM								OSBPL1A	MAPK10	PECAM1	CFLAR	C2CD3		YIPF4		RPS6KA5	HNRNPA1	RSBN1L		MRPL18	PSMG1	MRC1	C14orf166	RPL35	AZI2
									CENPP								TNFSF13B			SRSF2	TNPO3	MITF								ANKRD12	PLXND1	FGR	UBE2J1	ECT2		PPIG		SP100	MYL12B	SCAPER		RABAC1	UPF3A	PLAT	MAP2K2	ATP6V0D1	LACTB
									ARHGAP11B								THRB			SFMBT1	HLCS	ADAMTS17								TMCC1	CPNE8	MTCL1	CBWD2	HK2		RGP1		CCDC144A	TPM3	TTLL3		SMCO4	WBP5	ARHGEF6	NDUFB5	CDKN1A	COX17
									DIAPH3								NFKB1			TADA2A	DPY19L1	FOS								GRK3	SNX24	FAM198B-AS1	MINK1	H2AFV		ANKRD49		SMYD4	MSR1	ATF6B		LINC00116	ACTL6A	RP11-312O7.2	LST1	ITGB2	MARCO
									ATAD2								APP			GLMN	DLG1	SPP1								STX7	ID2	GYPC	AC008957	RCC2		IL4R		CFLAR	ATP1B3	STAT3		GMFG	FGD5-AS1	TP53INP1	NDUFS6	BTG1	RAB8A
									BRIP1								FNIP2			MGMT	PAXBP1	SAMD4A								CEMIP2	CPQ	RENBP	CHD1	MRPS25		DISC1		SLC26A11	FAM212A	TRIM13		MRPL41	HPRT1	RCSD1	IFI27L2	ATP6V0A1	RAN
									EZH2								UBASH3B			ORC3	GLMN	ARID5B								FLVCR2	MAP3K20	SNED1	EPB41	CACNA1D		CD84		PILRB	VIMP	HOOK2		LSM3	RBM17	EZR	NDUFB3	TMEM70	EIF2S2
																	RASSF3			ASPH	SRBD1	SRGN								PTK2B	PRKCH	GSAP	EHBP1L1	HAUS8		CH17-189H20.1		CH17-189H20.1	DAB2	MBNL1		ST13	BRD8	ZNF91	SF3B14	FAM195A	MLKL
																	GNB4			SLF2	YBX1	GLDN								RAPGEF1	WARS	AC066613	ANKRD10	AC246817		TTC17		IRF9	SAR1A	MAP3K8		SSR4	ZDHHC12	PTPN14	RHOG	MFSD1	GLRX
																	SREBF2			UGGT2	WRN	GAS7								MBNL2	ANKMY1	LINC02432	FBXW11	MAGI1		CBFA2T2		GPR155	NIFK	POGZ		C17orf89	FDPS	PABPN1	TNFSF12	PPIA	PDCD5
																	SLC22A23			ELF2	PIGU	DPYD								MCOLN1	CUEDC1	CDYL2	P2RX4	TUBA1B		RBM23		ZFYVE16	SIGLEC9	TMEM106A		TMEM256	TMEM160	GOLGA4	MZT2A	PHPT1	DNAJC15
																	PSAP			RSRC1	YWHAQ	STARD13								IMMP2L	PSAP	RASL10A	MAP2K3	DERA		FNIP1		MAP3K8	YWHAZ	HNRNPL		UFC1	MYBL2	ZNF638	PYURF	TBCA	METRNL
																	AUTS2			ZRANB3	TBCD	CD83								KLHL24	SOAT1	CPVL	CAPZA1	RABEP2		GTF2I		MTMR9	IGSF10	SPG7		ABI3	PARPBP	YIPF4	TXNL4A	FPR1	SH3GLB1
																	SORT1			COA1	HACE1	TPRG1								MCUB	SH3RF1	IFI44	GNB1	BAZ1B		RICTOR		FLCN	EGFL7	RBM5		TAX1BP3	DBI	TM6SF1	GSTM3	RPL5	SDCBP
																	CABLES1			RAB27A	SFXN5	MYO1E								CLCN7	OAS3	PBX3	SIRPA	AC002116		SDCCAG8		MMS22L	ITGAV	TCERG1		SF3B5	SRSF2	ZNF207	SUB1	ABRACL	CD164
																				YWHAQ	TPR	PTPRG								RSAD2	SDCBP	GNS	RB1	CNOT6		SHPRH		ITGB2-AS1	ACY3	MILR1		NDUFC1	CDCA2	RBM19	CISD3	USP2	EIF5B
																				MROH1	ELOVL5	TMEM163								FTX	TSHZ3	SEPT9	ZNF267	PPM1D		WHSC1L1		MEMO1	HNRNPA0	NCOA3		NDUFS8	CDCA7	XRCC5	NDUFS8	GK	BATF3
																				PRIMPOL	NOD1	FCGBP								GBE1	DOCK3	APOE	HSD17B14	UBAP2		MARK3		ZNF75A	RBM3	METTL7A		PYURF	CDC6	GSTM3	HMGN2	ALKBH7	ASAP1
																				IPO7	GLUL	ERC2								FCGR2A	LPP	CYTH3	CD40	ILF3		LTBR		HECTD1	HNRNPM	AGO3		TBCA	H3F3A	CLSTN1	CLTA	AKIRIN2	ATP13A1
																				EED	ZNF100	SPATA6								PCGF5	RASA1	TMCC1	RAB1A	SMC1A		ITGB2-AS1		COLEC12	TSPAN7	ELL2		TALDO1	ACOT7	TACC1	CALM2	SPIRE1	EIF4A1
																				MCMBP		CD163								PID1	GK	TENT5A	TRAFD1	HMGXB4		TCF25		DPF2	KLF9	MEMO1		TIFA	HERC5	EGFL7	SCP2	PLA2G16	SERPINB9
																				DPY19L1		SH3RF3								AAK1	HTRA1	AGAP3	GAS7	CMC2		CNTRL		PTPN2	HLX	NCKAP1L		LAP3	RAB27A	DAAM1	GGTA1P	GNPDA1	GMPR
																				DHFR		JAK3								RBPJ	PC	RHOQ	BTG3	NEDD4L		CGGBP1		MLX	AP2B1	ARHGEF40		PKM	DMC1	ZNF292	NME4	PPA1	EIF3J
																				REV1		LIMK2								ATP6V0A1	DSCAM	WDR91	MED13L	B3GLCT		IRF2BP2		XIAP	PLAU	FGD4		ATP5G1	MMS22L	SETD5-AS1	AKR7A2	ENO1	FBXO6
																				RNGTT		ADGRE2								ARHGAP24	MYO10	KLF7	UBE2D3	KLF12		NRDE2		CCDC66	PRMT1	LPCAT2		MRPL51	RFX2	SLC40A1	SUPT4H1	GNG5	BATF
																				RASSF1		TBC1D8								REV3L	PVT1	AC007388	RIN2	METTL15		PLXNB2		TMEM192	PNP	SRGAP1		ECHS1	PHF19	RYR1	HPGDS	IQGAP1	LNPEP
																				OLA1		HRH2								BTG1	GPI	PDE3B	TRA2B	SMC5		SLF2		CRCP	MAP2K1	NUMB		ZNHIT1	ARHGEF39	XBP1	GPSM3	RPL38	TMEM106A
																				E2F3		ITGA9								MIR34AHG	NCOA7	ANKRD10	RLF	OTUD7A		LPCAT2		U2AF1	RSRP1	MFSD11		C8orf59	DNA2	PAQR8	4.00 LSM	SDSL	BRCA2
																				FAM129A		PSTPIP2								CDKN2B-AS1	PLEKHM2	MANBA	AC079015	PDSS1		USP8		ZNF91	CLN8	DOCK10		HSBP1	SUMO2	DOCK10	HSBP1	UQCR11	C4orf3
																				PRPSAP1		BACH1								BMP2K	PAG1	CTSS	CTNND1	ATP2A3		ATP6V0A1		ZNF451	HNRNPDL	MTMR9		AIDA	HAUS8	ELK3	C1orf86	RASSF8-AS1	STAT3
																				NRP1		TBC1D14								WWC3	TNFAIP2	ZFYVE16	WTAP	EIF2AK2		HOOK2		RALGAPA1	LINC00685	PTPN14		TMEM261	RBBP8	AKAP9	MMP24-AS1	NAGLU	RAB13
																				STAB1		PVT1								PDGFB	FTH1	GOLIM4	TICAM1	LARP1B		EPM2AIP1		TMEM165	SRSF7	SMYD4		NDUFA8	HMGN3	KMT2A	SUMO3	SLC31A2	UBA7
																				RBM14-RBM4		NCK2								TRPM7	IL15	CRYL1	ACTR3	RANBP9		ATG16L2		DDX60L	CDC42SE1	FAM149A		TBCB	PRIM1	KMT2E	COX16	CLN8	APOL2
																				ANO6		SLC2A5								CFLAR	CD84	RAD51B	STK40	KIAA0586		TMEM259		TMEM80	ABI2	POLR2J2		CAB39	ATP5J2	BCAP31	DUSP23	CD69	TRAFD1
																				RTN3		SRGAP1								TANGO2	RAB27A	BLVRB	CLEC5A	PIGU		NUFIP2		UBA6	FMNL1	GGNBP2		CYTL1	MRPS21	CEP170		TPI1	GCNT2
																				MFSD14B		MIR646HG								SAMD9L	HSP90B1	FTL	IRAK3	TBCD		IRS2		ZNF26	HNRNPA2B1	ASCC2		RANBP1	DCTN3	SEC62		HAVCR2	TNIP1
																				DOCK3		BIN1								SLC7A8	GATAD2A	EVA1C	SLC25A25	TAF15		SP100		CHST12	CHD1	PPP1R3E		MS4A4A	CNOT1	ZKSCAN1		NPW	CEBPB
																				STK32B		RASSF4								EFCAB2	PMM2	LRRK2	CDC42EP3	CKAP2		ZDHHC21		ZNF562	TRIM13	PURA		NENF	NR2C2AP	TLR1		SYTL3	EMR1
																				NOD1		FAM157C								AC012368	TTC7B	ZNF704	RNF122	OXR1		PRKAG2		TRIM65	SRGAP1	ARHGAP22		NDUFAF2	H1FX	LEPREL1		ATP6V1D	SOCS3
																				SRSF4		HAMP								DOCK5	HRH1	SLC45A4	TPM3	RDX		CLK4		GTF2IRD2	RUNX1	ZCCHC6		COPRS	LSM3	CD164		ATP5MG	GCA
																				WRN		ADGRG1								VMP1	SORCS1	ATP6V1C1	ELF1	CPLANE1		SPG7		WDR11	SRSF6	MTF2		DUSP23	CENPJ	GATAD1		GM2A	NAGK
																				SMC5		CCDC26								40422	PNKP	PLSCR1	STK10	USP13		RBBP6		CHFR	TMEM165	IRAK3		HN1	TNFRSF11B	PPT1		COX6B1	ST3GAL5
																				HNRNPF		NAIP								AL139260	USP6NL	DENND2D	DUSP16	CDH23		CHN2		NUP107	FNIP1	DDX46		LINC01420	NFATC2IP	ME2		DENND2D	HLA-DRB1
																				TPR		IL4R								AL356599	OSBPL8	PEAK1	FAM53C	PPARD		FMNL3		IKBKB	ARID3A	TLE4		FCGR2B	CEP128	MAML3		MDH1	SASH1
																				XRCC5		PRKCA								AC092683	GBE1	BASP1	SIK3	TSPAN5		CBWD1		RUNDC1	C1orf132	TLR2		LSM2	SLF1	KIAA0141		RPL23	C6orf62
																				MFSD14C		TNFRSF10D								DDX60L	ANOS1	ARAP1	UBAP1	RMI1		LHFPL2		NUPL2	LUZP1	IKBKB		NDUFB10	RBX1	LY86		PFN1	DMXL2
																				TFDP2		RUNX1								LINC01094	MBD4	NHS	RAP1A	UBA2		MGEA5		NF1	ATXN2	KIAA0907		AP006222.2	THAP7	KDELC2		RPLP0	FUT4
																				DHX15		PTPN2								NQO2	C5AR1	SLC37A2	LARP4B	AC114763		SMYD4		ZFP14	PER1	FTX		PSMB8	CPSF7	NDRG2		SFXN3	GRB2
																				NNT		KLHL2								TSC22D1	UGCG	STX3	GCNT2	CDC27		ZNF518A		ZNF766	ORMDL1	GTF2H2		NUP214	ARL2	CECR1		RPL31	NPM1
																				ULK4		HIVEP3								DTNA	RXRA	SND1	NCOA4	MFSD14C		NEMF		ACADVL	C19orf66	ZNF207		NUDC	ARF6	IRF2BP2		RPL19	RASSF4
																				VKORC1L1		PTPRE								SH3BGRL	P2RX7	H2AFY	EPS8	AC021231		SPG11		TTBK2	MTF2	GALNT2		MRPS34	FARP1	SPRED1		DNPH1	SP140L
																				HLCS		CPEB4								CRYL1	ARAP1	AGAP1	OXSR1	ALDH7A1		MYCBP2		NFKBIZ	U2AF1	KCNK6		RAB32	CEP295	LHFPL2		RDH11	POLR2L
																				DDX46		36951								AKR1B1	ITGB2-AS1	ME1	TP53	MTHFD1		ASCC2		MLKL	DOCK10	SPECC1		CRELD2	CHAC2	LUZP1		GALE	SLC11A2
																				ADNP		LAP3								SLC2A13	LYST	SNX9	GNAS	SLF2		CSNK1E		ZFX	ZNF207	CMTM6		SNRPC	SUZ12	IL6R		PSMA7	MYOF
																				SPIDR		RNF149								ARHGEF10L	TNFRSF14	SH3BGRL	HDX	EXOC6		WDFY2		ZNF83	SRSF3	ATF7IP		CISD3	PDCD5	GNPTAB		CD180	ACER3
																				ILF3		VSIG4								MDM2	ARHGAP6	SRGN	WSB1	NUP107		DGKZ		PAN3	IAH1	SDCCAG8		NUDT14	PNN	ATF7IP		GPR137B	C1QC
																				HACE1		CHST11								FAM20C	ARMC9	AAK1	CEP170	RSRC1		MTSS1		RDH11	FAM184B	KLF7		GTF2H5	C19orf53	ATP2B1		RELB	CD274
																				S100PBP		DENND3								HERC6	CSGALNACT2	ATP6V0A1	PHACTR1	CBFB		KIAA0907		CSTF3	ADPGK	RANBP2		CCDC124	SRP9	KMT2C		C19orf70	EIF4G1
																				ERC2		C3								CDCP1	ESYT2	APOC1	AP1S2	GDAP1		ABI2		TCIRG1	PPP1R10	ZKSCAN1		DNPH1	CCDC109B	IFT74		TMEM52B	UBE2J1
																				CBFB		IGSF21								TXNIP	STEAP1B	MIR34AHG	ARF4	KIAA0825		SLC39A10		CRYZL1	AC004951.6	MGRN1		MSRB2	ATP5J	RBM25		HRH1	PSMC4
																				SFXN5		DDX21								TENT2	PITPNB	VWA8	QKI	RNF168		SPECC1		ELMOD3	CHSY1	SSH2		MRPL12	HYI	AFF1		PRDX6	SLIRP
																				TRA2B		HCK								FNDC3B	SYT17	BNIP3L	GPBP1	HERC5		CBR4		PACS1	RBM5	CFLAR		ZCRB1	PRKDC	SNX13		SAMD4A	XIAP
																				CDKAL1		IKZF2								NMD3	SHLD2	ANKRD6	E2F3	ZNF66		LPIN2		DNM1L	CD164	MCF2L		C1QB	RFC1	DNAJC3		SNHG29	YWHAG
																				SIK2		SPATS2L								P2RX7	COL4A3BP	ZFYVE26	NFAT5	GTDC1		ZCCHC11		CLIP1	ARID4B	SCAF11		ENO1	HNRNPR	GPR183		C1orf85	USP25
																				FUT8		AFF3								PATL2	AP2A2	ACACB	CD53	AHI1		ZNF451		RAF1	DHX36	KANSL1		KRTCAP2	DIAPH1	QSER1		SCARB2	HIVEP1
																				ARHGAP20		LINC01684								ZCCHC2	DNMT3A	PPARGC1B	FNDC3B	MSH6		MANBA		BAZ1A	GGNBP2	B4GALT1		PET100	SLC16A1	LPCAT2		RPL41	LAG3
																				LARGE1		STAB1								RALA	TRAF3	GNA12	ARPC2	STIM1		COLGALT1		ANKLE2	TCF25	PRRC2C		EMP3	PGP	TMIGD2		SLC25A3	SLC43A3
																				PAXBP1		EPSTI1								IVNS1ABP	IFI44L	AL356599	BRAF	ZDHHC13		CEP170		SMARCC2	AHDC1	SLC30A7		NDUFB4	IMMP1L	RBMX		PHB	CTSH
																				ELOVL5		AC093152								MXI1	BMPR2	MPP1	LCOR	POLH		MXD4		PIK3IP1	BRD2	AHSA2		SELM	HCFC1R1	SPEN		GRINA	GPBP1
																				TBCD		MKNK1								SPART	C11orf80	GPR155	KMT2E	HLCS		HSD17B7		GPN2	NCOA3	ZDHHC21		TRAPPC2L	HNRNPH1	KDELR1		RPLP2	CDC73
																				HNRNPH1		PROS1								NAP1L1	CBWD2	RAB20	SMAP2	S100PBP		UBE2G2		ILF3-AS1	CDK11A	GON4L		SOD1	PRPF4	LBR		SEC61G	TLR3
																				TRAPPC9		IFI44L								TRG-AS1	MGST3	TBC1D16		RFC2		MIA3		NCK1	UBA2	PRKD3		CD63	CEP57L1	KIF20B		KIAA1598	LYRM4
																				ZNF100		NEB								TSNARE1	SLC31A1	CTSB		PLAGL1		HELZ		PRKCD	ROCK1	IAH1		HMOX1	MAD2L2	M6PR		SMPDL3A	PRMT1
																				RALY		SP100								FGD6	VAC14	IQCK		SPATS2		FGL2		TMUB2	CTDSP1	BMP2K		APOC2	PSME2	GOLGA8A		MRPL41	APOL1
																				SRBD1		SRGAP3								VWA8	MKL2	WWC1		KIRREL3		MAP3K2		CDC16	DGKA	RBBP6		CD99	PSMC3	IKZF1		RPL7A	TMED5
																				TMEM163		GOLGA4								SUPT3H	ERCC6	PLXNA1		NEXMIF		KIAA0141		MAVS	CTD-2020K17.1	ARFGAP2		TMIGD3	FN3KRP	TPR		ATP5MC2	NFE2L3
																				HNRNPR		GRAMD1A								HPS4	MTHFR	TMEM140		FADS2		ATXN3		GLG1	EPM2AIP1	USP4		TREM2	EPB41	CD81		CDS2	RBM43
																				DLG1		PYGL								CTIF	GALNT1	LTBP2		ZNF273		PHYKPL		HMOX1	AFF4	SLC25A45		COMT	ANKRD39	FEZ2		LTA4H	GSDMD
																				HP1BP3		ITPR2								MR1	RAF1	DUSP16		ADAL		OGFRL1		APOC2	GPM6B	OGT		RAB20	SUMO3	DGKZ		MMP2	COX7A2
																				GPHN		PPARD								SCIMP	ITGB2	SLC25A24		MSH3		HECTD1		LIMD2	MGRN1	TNRC6A		EBI3	CASP8AP2	BCLAF1		YWHAZ	DNAJB11
																				TNPO3		ETV6								GPRIN3	40057	CHSY3		SFMBT1		METTL12		CD37	IFNGR2	CHKA		CFD	C1orf228	MAML2		KLF6	SMCHD1
																				DPH6		SLCO2B1								WDSUB1	MYO9A	SWAP70		STK24		ELK4		PCMTD1	SLC50A1	TSC22D2		ARPC4	ABRACL	PTPRC		PI4K2A	ELOVL5
																				GALNT10		SCFD2								CNTLN	FERMT3	TDP2		PPP2R3B		AKNA		AXL	LPCAT2	PRKCH		CTSS	AKAP7	BMP2K		RALGAPA2	CAST
																				DPYD		IL1RAP								AC066613	DYNC1H1	TESK2		RALY		ADAMTSL2		EBI3	SLC25A25	EPM2AIP1		CXCL16	KCNJ3	ATF6		SNX24	AHSA1
																				ATP1B3		FLVCR2								TPCN2	NCEH1	ZHX2		EED		KIAA2026		IFI30	ABCB4	GDI1		FIS1	YBX1	PMP22		CD44	NUP62
																				CACNA1D		RGL1									CAMKK1	CUEDC1		SKP2		STX7		FBXL15	MGAT4A	CRYZL1		RNASEK	C12orf75	CCDC47		PLEKHF2	TMEM2
																				FCGBP		TYMP									STAB1	THEMIS2		ABCD3		GPBP1		GRN	CSNK1A1	TMEM165		CD37	MRPL51	GIMAP8		SNRPD2	ARL8B
																				LCORL		PXN									PKDCC	ANKRD12		PCBP3		PMS1		LINC01094	ZNF800	LRCH3		GLRX	E2F7	BDP1		CHMP4B	UBE2Z
																				NLGN4Y		ANKS1A									RSU1	GPATCH2L		MED27		DIP2B		COMT	ARHGEF40	WDR37		DNAJA1	KIF23	PARP1		BCL6	SELL
																				YBX1		AC027097									EML4	PTCRA		CHCHD3		NIPBL		COL9A2	ASCC2	ATP9B		CD9	OIP5	TMEM50A		RBM3	SYNCRIP
																				MT-CO1		SBNO2									RANBP2	WWP1		NUP205		CSTF3		C5orf45	AFTPH	RERE		TWF2	S100A10	PPP6R2		MIR155HG	ELF1
																				HSP90AA1		WNT5A									IL6R	ERGIC1		XRCC5		SNRNP70		C5orf15	GPBP1	INPP4A		CRTAP	MT2A	MNDA		LAMTOR5	MB21D1
																				GLUL		CUL1									UBXN2B	TPD52L2		C12orf75		ABCD4		TMEM150A	FAM53C	ZNF562		LY96	KPNB1	TNFRSF1A			ARHGDIA
																						SP140									VEGFB	SPART		NEMP1		ARID4B		PUS1	CHKA	ZNF83		GRINA	KIAA1841	MPZL1			SNRPG
																															ANKRD10	IFIT3		SLBP		LNPEP		UNC45A	IRF9	ELMOD3		YIF1A	BCL7C	RNPC3			SRM
																															CD276	SLC27A1		RAD54L2		CDK12		C5AR2	SENP5	PIAS2		IFI30	MVK	JKAMP			MYC
																															CYSTM1	GPRIN3		FARS2		NUPL2		RNF13	WDR91	CBWD3		RAB5A	KNTC1	TMEM30A			USMG5
																															LGALS9	HEXB		CAMK1D		DHX36		KCNMA1	CMC2	PHYKPL		PDCD6	RAB23	SRSF11			CTD-2521M24.9
																															CDS2	AKR1B1		TRAPPC9		MGRN1		TLCD2	MAT2A	LONP2		PSMD8	NPFFR1	ARHGEF40			FGD2
																															LGMN	PILRA		SSBP4		SRSF1		DISP2	PPM1B	PPIG			PRTFDC1	MATR3			EHD1
																															IVNS1ABP	VAC14		HACE1		BCLAF1		SERPINA1	ANKRD10	TBC1D22A			IDH2	1.00 TOP			PCGF5
																															FBP1	FOXO3		CYB5B		KDM5A		CD9	SLC20A1	HS3ST1			TRIM33	C1QB			LILRB5
																															ZHX2	NAV1		SLF1		CD4		HMGCS1	LINC00987	SPG11			TTF2	SLC15A2			TCF4
																															IQSEC1	CLEC5A		SCFD2		CNOT4		AC009948.5	SLC30A1	EPC1			MRPL37	CCR1			NCL
																															SLC6A6	ATP6V1B2		NNT		LYST		CCDC40	POLR2A	CHST12			NDUFA2	USP34			MAGT1
																															CTSL	ME3		USP1		KIAA1033		SETDB2	SLC30A7	TRPC4AP			RBBP7	PSIP1			SEC61B
																															PTPN7	STARD9		COA1		MLXIP		LGALS9	USP4	ELK4			PKM	MESDC2			BLZF1
																															SGK1	GTDC1		RASSF1		NRP2		WIPI1	ATXN2L	LYST			LPCAT1	RAC1			ETV6
																															NLN	HSD17B4		NOD1		CCDC66		C1orf106	HIF1A	GAK			SUN2	TNFRSF1B			APPL1
																															SORBS3	SUMF1		NAP1L4		RGL2			FBXO11	GALT			SMIM4	SERPINB6			MRPL52
																															EIF2AK2	CEBPD		SYCP2		NCOA3			PRKAA1	NEDD9			HAMP	ABI2			DUSP2
																															RENBP	AC092683		HTT		PRKCD			MFSD11	MARK3			HADH	ZNF141			MFSD2A
																															TRIO	PDXDC1		ACTN4		ANKRD10			POLR2J2	ZFHX3			MMAB	RIN2			CCL5
																															SMIM3	PIK3IP1		VKORC1L1		KMT2C			E2F3	SOCS6			ALYREF	NDFIP1			ACTR3
																															FKBP15	TULP4		CASP2		PPP1R10			FUBP1	P2RX4			TIMM8B	UFL1			ANKFY1
																															SH3BGRL	CCDC170		EXOC4		TAOK3			MUS81	PLAGL1			PAFAH1B3	REEP5			RIF1
																															IRAK2	CD163L1		KATNAL2		HERC4			ZBTB7A	NEMF			PRR11	SMYD3			PVRL2
																															DOK3	FLT1		PBRM1		ZFC3H1			RHOT2	CDC42SE1			PLCXD1	WSB1			ATP10A
																															LRP1	RAF1		FARSB		PRRC2B			EIF3A	WDR33			MRPL27	LEPROT			UBE2A
																															ZFP36	ABHD2		THOP1		PTPN2			DEGS1	SRSF11			HSPB11	SAMHD1			POMP
																															DUSP1	ST7		MRPL3		TRIM44			CCR1	U2AF1			MTHFD1	TAL1			ACSL4
																															MX1	TOM1		AC093249		PDCD6IP			PSME4	SYK			HLTF	POGZ			EFHD2
																															GNAS	STX7		AL356599		ARHGEF1			SLC22A18	EZH1			SIMC1	PCED1B			KIAA1109
																															GSN	HSPA6		RPA2		MRPS5			SHOC2	ZFC3H1			TSTA3	LMAN1			HCK
																															USP36	NSMAF		MBOAT1		SENP6			MARCH5	SMARCC2			SAAL1	TMED4			CHSY1
																															STX18	MAP4K3		TRIM26		NCK1			SLC25A33	ATP6V0A1			MCUR1	ST8SIA4
																															SH3GLB1	MERTK		DENND1A		SYK			VEZF1	FOXO3			NONO	PHIP
																															FBXL5	TRAF3		SRSF4		ARHGAP26			DAAM1	CHD2			TMEM54	SRRM1
																															SLC17A5	DDX60L		UCK2		PLEKHO1			ARHGEF7	SAP30BP			NTAN1	PHF14
																															IFT122	PLEKHM2		MCPH1		GLG1			XIAP	GLG1			NUP62	DAB2
																															ATP6V0D1	SYTL3		NSMCE2		ACIN1			CXADR	ARMCX3			DCK	CSNK1A1
																															TREM2	NAGK		PTAR1		FRMD4B			SLC15A2	ARSG			TMEM18	SEC11C
																															AC007388	FHAD1		TENT4A		TRIM38			ECHDC2	CCNT2			FAM26F	RP11-489O18.1
																															NFX1	BMF		NPAT		APOC2			CACUL1	STX7			PDS5A	YTHDC2
																															RAPH1	SLC15A3		SMC6		HMOX1			CCNL2	BAZ1A			SAE1	PRRC2B
																															CRTC1	C11orf80		NUP85		PJA2			ITGA5	PRPF8			SFXN1	C3orf58
																															LINC01909	AKAP6		TRAF3IP2-AS1		BIN2			EP300	SMAD5			IPO9	BLNK
																															EIF4E	DOC2A		ERI1		MERTK			PMEPA1	AKAP13			AC013461.1	RNF149
																															NAA16	SETDB2		MGMT		PLTP			PDCD6IP	SNRNP70			RDX	MBD4
																															INPP5A	EFR3A		AGO2		PCMTD1			TMEM39A	NCOR1			HILPDA	TMPO
																															ARPC2	CYTIP		TNS3		LIMD2			PAFAH1B1	DMTF1			ITGB1BP1	EIF4G3
																															UBA6	CREG1		TRAF2		SHTN1			GPATCH8	MTMR4			SAMD1	MILR1
																															EFR3A	OSBPL1A		HAT1		CFD			ADGRE2	ECHDC2			TFDP1	KDM7A
																															AAK1	GALC		CFAP44		GAB3			SNX14	BTBD7			INPP5K	TBC1D22A
																															NUP210	PRKG1		KPNB1		TNFRSF13C			PTPN1	PHIP			TAGLN2	DDOST
																															VSIG4	TIMP2		STMN1		KPNA6			IKZF1	STX16			CCDC167	LRMP
																															MYO5A	CCDC91		JPT2		COL9A2			FLCN	SLC50A1			TAF11	PRR14L
																															DUSP10	JUN		LSM4		ZNF397			MIOS	BRD2			PPM1G	CLTC
																															CTIF	DTNA		SMARCA2		SMAP2			CD58	AARSD1			DNAJC1	CELF2
																															HEXB	STAT5A		JADE1		GRINA			KRR1	KAT2A			TAOK2	PLD3
																															CNPY3	EIF2AK2		CEP97		ARHGAP12			RAPGEF6	ZNF430			FCGBP	WHSC1L1
																															PPARGC1B	MROH1		HNRNPAB		NME3			HMOX1	STAMBPL1			SIGMAR1	ZNF148
																															ZBTB46	NEU3		NUCKS1		LINC01094			HLA-E	USP6NL			NUCB2	KDELR2
																															SLC25A13	VEGFB		HLTF		GLS			APOC2	BCLAF1			MPDU1	RNF13
																															OLA1	FOXP1		PDS5A		CSGALNACT1			RAB20	PAFAH1B1			PFN1	MED13L
																															FBXW7	PDCD4		SMPD4		HMHA1			LIMD2	USP8			NDUFB11	PREX1
																															SLC25A24	C22orf34		ELP6		FBXL15			CXCL16	CBR4			GTF3A	ZNF708
																															NFKBID	MICU1		AC092683		VPS35			TMIGD3	HECTD1			UQCR10	LDLRAD4
																															PDGFB	UBASH3B		PTK2		RAB3IL1			CD53	ORMDL1			ARL6IP1	TMEM123
																															CAPG	SLC25A13		PRKCD		NABP1			CD99	BIRC6			POLE4	MCF2L2
																															TUT7	NQO2		PTPN14		GAA			EBI3	ILF3-AS1			CACYBP	RCBTB2
																															SLC7A8	PTPN12		SF3A2		PIK3R1			SEPP1	IL6R			USMG5	SESN3
																															HLCS	TRIO		AC012435		MMP14			CSGALNACT1	CHERP			POLR2K	ZDHHC14
																															ATP1B1	ANKRD36C		STRN		SYNGR2			ATG101	ABCD4			TBCA	RTN3
																															RASSF5	MYO9A		CNTROB		KIAA1551			EIF1B	KATNBL1			SLC1A5	TCF12
																															PAPSS1	MIR4435-2HG		TCF12		JAK1			LAMP1	CCDC88A			KNOP1	CD300A
																															STX3	HNMT		BAZ1A		SEL1L			CFD	MIA3			SMC5	SMC5
																															GNS	RAB1A		MTHFD1L		PRAM1			ACTR3	DCP1A			NCAPH	C1orf56
																															MB21D2	PCM1		BCL2		TAX1BP1			TBXAS1	NF1			HIST1H2AG	SUSD3
																															CLIC4	SLC39A11		TRA2B					DDAH2	EP300			NCAPG2	ACIN1
																															COQ8A	TUT7		ZCCHC8					ARHGAP12	FAM53C			GAS2L3	MAP3K5
																															TIGD4	PMFBP1		PLCXD1					SMAP2	PRRC2B			TRIP13	AAK1
																															GFPT1	P2RX7		LRMDA					BHLHE40	SENP6			SAMD9L	KIAA0226L
																															CTDSP1	AZI2		COG5					ARF4	SORT1			POLE	TNFRSF21
																															CCDC57	SYNE1		PCCA					CDC42BPB	WDFY2			PSMB9	HPS3
																															RRBP1	HIP1		RPS6KA5					GLS	PAN3			CTD-2246P4.1	CDK12
																															TCF12	MGST3		SUCLG2					RAB5A	DOCK11			XIST	MED12L
																															MROH1	NUAK1		STK3					HIVEP3	ZMAT3			VSIG10	CD2AP
																															PLOD3	RRN3		MRC2					PRNP	FDFT1			SNRNP200	ZNRF2
																															APOC1	IL10RA		SMYD3					SNAP23	NELFCD			EIF2AK2	CNPY3
																															MAPK6	SLC17A5		OTULINL					SERINC1	TM2D3			RBL1	ZNF106
																															LASP1	MAP3K9		KCNIP1					TP53BP2	CCDC12			SPDL1	TRAM1
																															ARFGEF2	EML6		SLC8A1					ABCA1	PSEN1			SASS6	PRKDC
																															MYO1D	PADI2		TAPT1					ERCC1	UVRAG			UBE2E3	TNFSF10
																															STK40	HSDL2		KANK2					DTX2	BSDC1			DERL3	SRSF5
																															COPA	MOB3B		PHIP					FCGR2A	ATG16L2			WBP11	RP11-346C20.3
																															PTPN12	PRKAR1A		GALNT10					C5orf15	CNOT4			KNSTRN	TBC1D5
																															RHOBTB2	FBP1		DENND3					C1orf216	DAAM1			C3orf14	FNBP4
																															SPTBN1	CCDC93		SETD3					SERTAD3	NCK1			PRIM2	SRSF7
																															EIPR1	TGIF1		GATAD2A					TAX1BP1	ANKRD10			ACAT2	HNRNPA3
																															FMNL1	ZSCAN5A		WDFY2					TMEM57	P2RX7			PABPN1	CECR2
																															AGO3	MS4A4E		RASAL2					SPATA2L	ARHGAP30			PARP14	LONP2
																															VKORC1L1	AP1S2		GATAD2B					ABCG1	STT3B			DKC1	SERPINF1
																															ZMIZ1	CBFA2T2		CX3CR1					TMEM263	SRSF6			BCL2L12	KANSL1
																															WDR91	SPP1		CUX1					SCIMP	IRAK4			PDS5B	TAX1BP1
																															KCNK13	RNF135		DOCK10					CD9	PDCD6IP			MYCBP	ZNF721
																															NSMCE2	RALA							TM6SF1	NIPBL			PSRC1	TSPAN3
																															SPAG9	AGPAT4							AKAP8	TOX4			GUSB	SIGLEC8
																															FLVCR2	CREM							AC016831.7	ADAM17			PXMP4	2006-03-01
																															RILPL2	ADAP2							SRC	RNF41			TGFBI	KIAA2026
																															PDIA3	NRP1							DLGAP4	MLX			S100A6	CENPC
																															AXL	PPP1R21							MTHFR	MAST3			ISYNA1	ROCK2
																															TBK1	KIF13A							CD55	TMEM259			GLA	KIAA1033
																															MFSD12	DNAH14							ELAVL4	IRS2			VBP1	MCF2L
																															BNC2	GRAMD1B							MIR22HG	HMOX1			GPS2	CBL
																															PLEC	AXL							TNFAIP3	LILRB4			ATG16L2	ADCY7
																															STAT1	TSNARE1							PDE4DIP	FPR1			SNRPD3	DNAJB14
																															GABARAPL1	EEPD1							SSBP2	TMIGD3			HINT1	ZNF655
																															NAV1	CREB3L2							ITGB7	WASF2			S100A9	KANK2
																															RNF122	AL445472							BAIAP2	APOC2			GAPDH	ATF6B
																															EIF2AK3	TBL1X							RPF2	CFD			CHCHD2	S100Z
																															PLEKHG1	SLC9A7							AGO2	LIMD2			CALM2	CREB3L2
																															PARP9	VMP1							PGM2	TMEM119			PRDX2	PTAFR
																															ECPAS	RNF149							MATK	IGSF6			LDHA	DEPTOR
																															SLC37A2	PSMG2							BMPR2	RAB20			TMEM230	PTPLAD1
																															PXDC1	ZNF532							ATP6AP1	TOB2			ERP29	C6orf89
																															CLCN6	STAT1							PIK3R1	C5orf45			MGST3	NAGA
																															CARS	NCAM1							UNC50	CD37			COX7B	ADAM10
																															SLC16A3	TMEM117							PPARG	MERTK			MIF	NASP
																															PCSK5	MAML2							GGT7	FNBP1L			COTL1	USP33
																															SLC27A1	STK39							HMG20A	GRN			TUBB2A	ROCK1
																															HERPUD1	SAMD9L							SAMD4B	DDIT3			TMA7	EPM2AIP1
																															ZSCAN5A	AC068992							SUCNR1	PLTP			DYNLT1	ITGB1
																															PLEKHA2	NMD3							RBM12	MMP2			HACD3	DDX6
																															SIL1	ESYT2							MMP2	GGT7			BANF1	SAMSN1
																															SLC36A1	CLIC4							REST	PLEKHO2			NDUFB6	TUG1
																															KCNQ3	ITGA6							THUMPD1	HLA-E			POLE3	SDCCAG8
																															ST3GAL5	PYGL							GPR137B	CD9			SEPW1	U2SURP
																															C3orf62	RNF19A							PISD	DNAJA1			MIS18BP1	ITSN2
																															SLC1A3	MRPL41							PUF60	GRINA			DDX46	IVD
																															TPM4	TNPO1								JAK1			PDPK1	C10orf128
																															TMEM87B	MT-ND3								PJA2			CKAP5	PAXBP1
																															CDK17	AC118549								FOXP2			PET100	SP100
																															TTC3	ANXA5								DTX2			TXN	2007-03-01
																															WDR37	ST3GAL6								LAMP1			ANKRD36	KIAA1598
																															PTPRA	GBE1								STAT6			KIAA1715	FLI1
																															RHOQ	ST5								TNFAIP3			EIF5A	PAK2
																															EPHB2	EPG5								PUS1			PFDN6	CAP1
																															PXK	LARP1								ATP6AP1			GLRX5	ATP13A3
																															YWHAZ	RABEP1								SLC2A5			CHI3L1	RRBP1
																															PEPD	AC097103								PTPN6			FOXP1	SRSF1
																															ZCCHC7	KDM3A								BIN2			DLGAP5	CHD1
																															TNFRSF1B	SHMT1								KPNA6			NEURL1B	ZMYND11
																															WDR11	WDR26								THUMPD1			TTK	CCPG1
																															ATP1A1	CAPG								SCARB1			HIST1H1D	BROX
																															ATG16L2	TEAD1								ATG101			SLC20A1	MOB1B
																															MGAT1	CERS6								EBI3			GEN1	ABHD3
																															CLEC17A	PSME4								LEPROT			ZWILCH	FAM178A
																															ZCCHC2	MS4A4A								LINC01094			WDR62	ANKRD12
																															MTCL1	CDK17								CXCL16			POLR2D	GAK
																															AC016831	SBF2-AS1								NDFIP1			PABPC1L	APPL1
																															FP671120	LCORL								CD99			PLCG2	DPP7
																															NADK	SNX6								B4GALT4			SPATA5	KLHL9
																															CA5B	CAPN7								TMEM150A			SCLT1	VPS35
																															DIP2C	PLEKHA1								POMGNT1			ARL17B	VSIG4
																															COLGALT1	NR3C1								CARKD			NEDD1	AC074289.1
																															SLC9A1	ANKH								TMEM86A			FAM72A	FGL1
																															NAGK	TRPM7								RAB31			DHX40	PPP3CA
																															BTG1	NTRK3								RAMP1			RFWD3	KCTD7
																															ACTR3	IFNLR1								SHTN1			BCDIN3D	STAG2
																															MAPKAP1	MR1								CUL5			MZT1	FZD2
																															UBAP2	AC098829								GARNL3			C19orf48	ARHGAP35
																															NFKBIZ	CPPED1								LMF1			PTBP1	CREBZF
																															MICU1	SLC1A3								CDC42BPB			KHSRP	UNC50
																															TBC1D9B	KLHL24								COL9A2			PMM1	TGFB1
																															NEAT1	CHID1								TNFAIP2			UBR7	MGEA5
																															AGPAT4	PIR								SGSH			HMGXB4	FILIP1L
																															PDXDC1	ZRSR2								AAR2			PTS	HSD17B12
																															ITGB1	UTRN								HIBADH			RANBP9	BTAF1
																															MAP2	TANK								ITGB7			RPS20	ELF2
																															CLEC19A	SEPT10								UNC45A			UQCRH	SLC43A2
																															LMO2	CDKN2B-AS1								MAP1LC3A			GNG5	ATRAID
																															HAVCR2	WDPCP								SYNGR2			VPS29	ZFC3H1
																															DOT1L	UBE4B											MPC2	GIMAP7
																															RGS12	ARHGEF10L											ILF2	PHKB
																															LRCH1	PCED1B											MORF4L2	BAZ1B
																															RTN3	SH3RF1											YWHAQ	MTMR4
																															RAB1A	CTIF											NPC2	COPS6
																															CPPED1	RBPJ											NAP1L1	OFD1
																															SLC2A9	SLC25A43											TPR	AHCYL1
																															STX4	DUSP1											SRSF6	GAB3
																															AGO1	STK40											ZNF724P	TRIM44
																															HVCN1	IVNS1ABP											ZNF22	ZNF302
																															RAPGEF2	B4GALT5											SRSF11	UBL3
																															AKAP6	SLC11A2											IFI27L2	SFPQ
																															CDC42EP3	ZCCHC14											OLFML3	SERINC3
																															DARS	PPFIA1											NDUFC2	FNBP1L
																															SNX8	NBPF14											MESDC2	PDCD6IP
																															ANKRD6	AC109826											RNF213	ARSG
																															TMEM120B	TRG-AS1											GTF3C6	ENG
																															MEF2D	CRIM1											MMD	YTHDC1
																															ARFGAP3	SCIMP											EED	JAK1
																															LINC00278	R3HCC1L											MAPK1IP1L	CNPY2
																															TXNDC11	NBPF19											SMIM19	CEP350
																															ELMO2	MXI1											VDAC3	C1orf112
																															KIAA0930	ST3GAL5											PARP1	RBM41
																															PDE4DIP	NAP1L1											ERC1	PCDH12
																															TULP4	NLN											LINC01184
																															IFRD1	BACH2											CPSF2
																															ATP2A2	STAT2											CMC1
																															PLD2	DENND1B											SSRP1
																															LDAH	TTC3											NUP155
																															SESTD1	IMMP2L											ST14
																															ITGA6	TRPM2											C14orf142
																															FNDC3A	N4BP2L2											TRIM65
																															SPG21	NAGLU											ACADVL
																															RNF135	GRK3											NSD1
																															SNHG25	ADAM17											NHLRC3
																															TMED10	DHRSX											KMT2A
																															CDC37	TYMP											PLEKHO1
																															DHDDS	SLC9A1											CISD2
																															HERC6	UACA											KIF1C
																															PCNX4	C2CD3											POC1A
																															FERMT2	TRIM66											NMT1
																															NCAM1	ALDH1A2											TMSB10
																															ATP6AP2	MCUB											SERF2
																															GSR	WIPI1											MRPL34
																															SLC1A4	MAPKAP1											A1BG
																															LAPTM5	IFT122											COX5B
																															AHI1	REPS2											MYEOV2
																															ARL8B	PSD3											PCBD1
																															WDFY1	TNFSF13B											XPO1
																															RNMT	ENTR1											BOLA3
																															DIAPH1	AL121761											WHSC1L1
																															VPS37B	RSAD2											BRI3BP
																															STIM1	AC099489											HDDC2
																															STEAP3	MGMT											FANCL
																															SNX30	LINC01503											RAD23A
																															NDUFAF2	HIBADH											MT1E
																															EHBP1L1	CCL3											NABP2
																															MAFG	ARPC5											HIST1H3B
																															SELENOS	ARL8B											MASTL
																															SYAP1	WBP1L											FAM161A
																															ARFIP1	NLK											MDK
																															HMGXB3	SCAMP1											CCDC150
																															TXNRD1	MT-ND1											MTRNR2L11
																															ANKRD12	ANKRD36											WRAP53
																															ANXA11	NCOA7											CHTF18
																															RNF217	UBA6											CXorf21
																															ZC3H13	ABHD12											KDELC2
																															PLBD2	PLEKHG1											MYL6B
																															SYNE2	ALDH2											ELP6
																															NFAT5	FSD1L											ZNF570
																															PPFIA1	AL078590											BTG3
																															AVEN	ZEB2											SLC43A3
																															ABCB4	DGLUCY											PARP6
																															SPI1	CENPP											TMEM189
																															DDX21	TRPS1											TAOK1
																															CFDP1	RASSF1											PFDN1
																															CANX	MBD4											HNRNPA1
																															CAST	LY96											RPSA
																															CRLS1	DCLK2											LDHB
																															JOSD1	ADCY9											PARK7
																															EPS8	FHIT											OST4
																															CHMP4B	PALLD											C3
																															ZXDC	MS4A14											THUMPD3-AS1
																															AKR1A1	CAST											MBD4
																															FGD4	CACUL1											GUK1
																															TMEM184B	CCPG1											MUTYH
																															SMAD7	IFIH1											RBM25
																															TMEM154	SMCHD1											STX2
																															STXBP1	RPS6KA2											IFI16
																															STAT6	TSHZ1											CCDC88A
																															DNAJC5	TENT2											PPIG
																															USO1	FTH1											ATPIF1
																															RAB7A	DRAM2											POGZ
																															THEMIS2	RASA2											IFI27L1
																															TRPM7	LINC00937											COX6C
																															FHOD1	CATSPERE											CHCHD1
																															BID	TLR2											NFX1
																															NFIC	CCDC88A											NCL
																															USF3	VPS41											NIN
																															FAM210A	CLASP2											SDF4
																															XPOT	GLUL											SLIRP
																															SLC44A2	HSD17B14											SF3A2
																															CCDC12	SPAG9											ARF3
																															FBXO38	P2RX4											PAG1
																															CARD11	PDXK											RTTN
																															ARHGAP42	ACYP2											MSH2
																															LPCAT1	PLA2G15											N4BP1
																															DPP7	PTPDC1											NDUFS8
																															ARF1	PSTPIP1											DPM2
																															SLC38A7	PDLIM5											TMEM87A
																															DOCK10	MT-CYB											METTL17
																															HS1BP3	GRN											PPIH
																															MT-CO2	AUH											CLEC11A
																															TLN1	HS1BP3											RTF1
																															SCFD2	MAPK8											SCRIB
																															UGGT2	DMXL1											HAUS1
																															ENO1	GFPT1											MRPL13
																															MAEA	TANGO2											THOC7
																															MORF4L2	TMCO3											MRPS14
																															ENG	TMCO4											SPATS2L
																															ETF1	DCUN1D4											SLC1A4
																															MAST2	NUFIP2											TMEM80
																															STX6	TSC22D1											BDH1
																															AP3D1	PTGR1											MGMT
																															TREML1	AC090517											UPF2
																															ATP6V1B2	SCP2											PRPF19
																															DNM2	TPP1											CARD19
																															SLC16A1-AS1	STIM1											SRRM2
																															HTT	CCDC40											DCAKD
																															SBF2-AS1	AKAP9											CD3EAP
																															TMEM181	TXNRD1											MTA2
																															GALNT11	GNPDA1											LBR
																															SPART	STK10											EXOG
																															KIF13B	MBNL2											PYGB
																															AKIRIN2	SLFN5											FAF1
																															AC139887	HLA-DMB											RBM26
																															SPPL2A	WDFY1											AK3
																															HIF1A-AS2	USP54											CLEC2B
																															ST3GAL2	CD37											LSP1
																															DDX10	NEK6											RPS27L
																															MICAL3	IFT88											C1orf162
																															WHAMM	ARHGEF11											PHPT1
																															EDEM1	NMT2											EIF4EBP1
																															SLC25A43	AMDHD2											GJC1
																															IKBKE	EXOC1											APOC1
																															UBE2Q2	AHI1											H2AFY
																															DNAJC3	NR3C2											LINC00116
																															TOLLIP	BCAT1											NDUFB2
																															MICAL1	PLBD1											PAK1
																															TRAK2	MALT1											CDC25C
																															WWC3	CREBRF											SPC24
																															TTL	KIF13B											HJURP
																															SLTM	PCNX4											ATP5H
																															PFKL	MTHFR											FXYD5
																															PAK2	WASHC2C											GNAI2
																															SNX6	LRRFIP1											PPP1R3E
																															RAB8B	RTN3											CLECL1
																															TPM3	COPA											JADE1
																															ZNF267	CFLAR											COA6
																															IARS	PIK3CB											PRADC1
																															OGDH	NABP1											WEE1
																															SH3BP2	ZBTB1											CLEC2D
																															MPHOSPH6	FBXL17											PRAF2
																															OSCAR	ECPAS											MINOS1
																															GPR137B	GM2A											RAC2
																															SPATS2	TALDO1											PIN4
																															HDLBP	CLCN7											C9orf69
																															MDN1	LRRFIP2											CNPY2
																															AMBRA1	PRKN											ETV5
																															AC092683	ATP6V1A											PRMT2
																															VPS53	LINC00662											POLR2I
																															WDR1	TMEM164											PSME1
																															GNG7	AGO1											IQGAP1
																															C7orf50	ZC2HC1A											PLEKHH3
																															GPAT4	FAH											CEP97
																															MGAT5	NIN											SSX2IP
																															SMURF1	TPCN2											HIGD2A
																															B3GNTL1	ABCA5											ERI2
																															NFE2L2	DHX34											AK2
																																MLLT10											AKAP10
																																HPS4											NDUFS5
																																PDCD6IP											CEP76
																																PARVB											GPR82
																																SNX29											ABHD3
																																HERC5											C1orf35
																																GABARAPL1											DNAJC8
																																SLFN11											RNASEH2B
																																ZYG11B											MEA1
																																NPEPPS											AP1G2
																																OAS1											SNX20
																																AMFR											DOCK7
																																PCGF5											GBP3
																																PIK3R5											XXbac-B135H6.15
																																C9orf72											CHTF8
																																RAB9A											NUDCD2
																																MT-CO1											SNRPD2
																																CAMKK1											KMT5C
																																DHRS9											RAD9A
																																SBF2											PRKCA
																																DST											PTPRN2
																																HPS1											TCOF1
																																AC107884											DSE
																																EEF2K											FNBP1
																																MAPRE2											TOMM5
																																ZNF235											FAM32A
																																LCP2											MARK2
																																FRS2											SLF2
																																BCL6											FES
																																HHAT											DHFRL1
																																MKL2											IFIT5
																																ANGEL1											NSMCE4A
																																PATL1											MPPE1
																																PEX14											IER3IP1
																																AGO4											TUBGCP3
																																AL139260											ANAPC5
																																PIK3IP1-AS1											SUGP2
																																DOK3											MB21D1
																																ST3GAL1											CNTLN
																																AC087500											BRD3
																																GRINA											DHX58
																																ACBD6											GAMT
																																RSRC1											COX17
																																FKBP15											DNMT3B
																																NDEL1											PASK
																																FAM174B											PIDD1
																																NUP210											UBB
																																HERC6											EEF1B2
																																HLA-DQA1											SLC25A5
																																CFDP1											MYL6
																																CLIC2											NPM1
																																ANK2											COX5A
																																KIAA0930											ATP5O
																																CYP4V2											C6orf48
																																USP49											C19orf43
																																CDC42BPA											ATP1B3
																																CUL4A											RPL39L
																																FAM19A2											WSB2
																																KIAA1841											NAPEPLD
																																ZCCHC7											PTMS
																																STK38											ZDHHC6
																																RAB11FIP1											SPHK1
																																TPD52											UBL4A
																																TIGD4											RMI1
																																SCML1											ITGAV
																																TPST2											CALU
																																CFAP44											MOV10
																																TBC1D9B											QSER1
																																SLC6A6											C6orf1
																																SLC35F5											UBE2N
																																MICAL2											TOP3A
																																SLC7A8											UCHL5
																																EFCAB2											PNRC2
																																HVCN1											RALY
																																DICER1											CNIH4
																																PSEN1											USP14
																																UVSSA											MARCH3
																																TOM1L2											AMFR
																																TMEM268											SLC37A4
																																NT5DC1											EPSTI1
																																C3orf62											ASXL2
																																NPC2											CSE1L
																																USF3											HNRNPM
																																GSTO1											HNRNPA3
																																NEDD9											U2AF2
																																SOS1											EEA1
																																TFEC											CHD4
																																RNF213											RPA1
																																AFF4											ILVBL
																																VAV2											PET117
																																CCDC57											HDAC1
																																NFAM1											HTATSF1
																																HMOX1											RMDN1
																																PXK											MS4A6A
																																CDKN2A											CAPG
																																CD300LF											BAX
																																UBE2R2											LYZ
																																HEXDC											TRIM59
																																ZNF131											NEXN
																																MDM2											RWDD1
																																TSC22D3											C17orf89
																																CEP85L											LAMTOR2
																																GSR											RTP4
																																FAR1											C14orf2
																																CLCN6											RAD51C
																																SARAF											MRPL17
																																AC078845											POLR2J
																																WDSUB1											NAP1L4
																																PHLPP1											TNFSF10
																																DHRS4L2											IMPA2
																																DUS2											NDUFA12
																																CD46											CEP112
																																NHLRC3											CDK2AP2
																																FIG4											HIST1H3H
																																39508											BACE2
																																RPRD1B											SPATA33
																																MSRA											TRAPPC1
																																TRIM25											MIR4458HG
																																OSBPL3											TMEM258
																																TUBGCP2											TXNDC17
																																TTL											TCEB2
																																WDR11											TMEM109
																																RNF168											DHODH
																																ANKMY1											GCHFR
																																MAPK6											ATP5I
																																ARFIP1											ANAPC15
																																SCMH1											MRPS6
																																MRPS6											CARD16
																																ERICH1											HYLS1
																																RAD9A											ITGB2
																																CTSZ											HDDC3
																																ZNF516											RASSF4
																																PML											ACAA2
																																IFRD1											KXD1
																																USP36											CYB5A
																																SPG21											HIST1H4J
																																38777											CYTL1
																																RNF157											UBALD2
																																ATP6V0D1											PSMB8-AS1
																																ZC3H3											NDUFB3
																																FNBP1											PDIA4
																																MAEA											GIMAP4
																																TTC8											TIMM21
																																FAM49A											TIFA
																																SMG1											PPA1
																																NFE2L2											MCM2
																																LOXL3											FCF1
																																PTBP3											COX6B1
																																ZNF330											ATOX1
																																APP											GMFG
																																NACC2											THAP11
																																PDPN											NDUFB7
																																GNPTG											KLHL42
																																SNX27											NDUFA3
																																CABLES1											MRPS15
																																UBR5											PLXNC1
																																CCSER1											FAM129A
																																CEBPG											RPE
																																PATL2											TPGS2
																																PUS10											FKBP3
																																FBXL5											DPY30
																																ARFGEF2											HN1
																																DDX60											PHB
																																UBAP2											DGCR6L
																																METTL22											C19orf81
																																LATS2											CCDC53
																																EPM2A											ZBTB44
																																CHCHD6											ICT1
																																WIPI2											MORN2
																																CNTLN											CEP192
																																HLCS											MTERF2
																																RGS12											SNAPC5
																																TTC33											SNX10
																																BBS2											C14orf1
																																SNX4											SMIM3
																																AC010542											CHEK2
																																LINC00894											C12orf45
																																FXYD5											MTX2
																																ECHDC2											CLASP1
																																HERC4											FAM213A
																																COQ8A											HPSE
																																NAA16											TMEM237
																																SGF29											IMPDH2
																																SESN1											EFCAB11
																																IQCH-AS1											RPAP3
																																CPEB2											PRPSAP1
																																DRAM1											NHP2
																																XPR1											TIMM10
																																NPIPB5											MRPL52
																																EIF2AK4											PIGQ
																																ZBTB4											NDUFA1
																																LRSAM1											DYRK4
																																											SMUG1
																																											CTA-204B4.2
																																											TRAF3IP3
																																											NUMA1
																																											LMO7
																																											FAM98B
																																											FAM110A
																																											CDC25B
																																											STRN
																																											ROMO1
																																											DNAJC15
																																											S100B
																																											SLC25A11
																																											LGALS3BP
																																											CHPT1
																																											PSMB8
																																											CCND1
																																											PIAS4
																																											DPYD
																																											ADAT1
																																											POLR3H
																																											RASSF7
																																											FADS2
																																											CEP83
																																											BLM
																																											SUSD3
																																											UBAP2
																																											DNPH1
																																											RAB8A
																																											GCSH
																																											SAMHD1
																																											ZNF652
																																											WAC-AS1
																																											C22orf39
																																											C16orf13
																																											RNASEH1-AS1
																																											PTP4A2
																																											C12orf43
																																											ZCRB1
																																											MRPL18
																																											PDZD11
																																											ISCA2
																																											LSM7
																																											EBP
																																											ZNF32
																																											MRPS34
																																											TKT
																																											MRPL3
																																											ASB8
																																											ZBTB8A
																																											TNRC6C
																																											APOBEC3C
																																											VPS16
																																											C11orf1
																																											PAXIP1-AS1
																																											AIDA
																																											NUDT15
																																											AIFM1
																																											PGM2L1
																																											BABAM1
																																											OPN3
																																											SLC39A7
																																											RPS6KA1
																																											TXN2
																																											CRELD2
																																											RNF167
																																											BAD
																																											FRG1
																																											LMO2
																																											AP006222.2
																																											FAAP20
																																											FAM96A
																																											GANAB
																																											LRRCC1
																																											LYRM2
																																											TIPRL
																																											ERCC4
																																											STAB1
																																											SSNA1
																																											CSNK2B
																																											EMP3
																																											ZNF726
																																											EXOSC3
																																											GSTP1
																																											ENO1
																																											TIMP1
																																											TBC1D10B
																																											POLA1
																																											EXO5
																																											SIGIRR
																																											SUDS3
																																											RPL22L1
																																											BOLA2B
																																											PKNOX1
																																											MYO19
																																											PPIF
																																											EIF5B
																																											VTI1B
																																											CTDNEP1
																																											SLC25A37
																																											LPAR6
																																											POLR2J3
																																											NKTR
																																											ARGLU1
																																											LINC00685
																																											SRSF7
																																											LINC00969
																																											SF1
																																											ZFP36L2
																																											PCSK7
																																											GTF2H2
																																											MUM1
																																											ERV3-1
																																											CHD9
																																											PSMA3-AS1
																																											TRA2B
																																											MACF1
																																											ENTPD1
																																											KMT2E
																																											TRIM56
																																											MYO1F
																																											ELMO1
																																											HNRNPDL
																																											HNRNPA2B1
																																											HOMER1
																																											CMB9-22P13.1
																																											ELMOD3
																																											ATRX
																																											MDM4
																																											ATXN2
																																											EPM2AIP1
																																											ARHGAP21
																																											WDFY2
																																											SLC38A2
																																											DOCK4
																																											AC074289.1
																																											HPS4
																																											GATAD1
																																											AASDH
																																											AC004951.6
																																											SCAPER
																																											TTC14
																																											GGNBP2
																																											FNBP4
																																											PCM1
																																											C19orf66
																																											ADPGK
																																											ZNF791
																																											AHSA2
																																											ELF2
																																											CENPT
																																											RERE
																																											PRPF38B
																																											ZNF207
																																											CAND1
																																											FAM122B
																																											CELF1
																																											SMG1
																																											RBM39
																																											TRA2A
																																											TRNAU1AP
																																											CMTR2
																																											CLN8
																																											SETD5
																																											BRD2
																																											RSBN1L
																																											CXADR
																																											TNRC6A
																																											DST
																																											RSRC2
																																											LUZP1
																																											FNIP1
																																											PKN2
																																											AAK1
																																											MSL1
																																											CSNK1D
																																											STX16
																																											RHOT2
																																											TCERG1
																																											GCC2
																																											SRSF3
																																											ZMAT1
																																											NUP107
																																											CLK4
																																											HNRNPL
																																											ZNF669
																																											C1orf112
																																											OXR1
																																											CCDC66
																																											USP8
																																											INTS6
																																											UBE2G2
																																											ZNF75A
																																											PSMD5-AS1
																																											KANK2
																																											DOCK8
																																											RABGAP1L
																																											RBMX
																																											ANKRD12
																																											LNPEP
																																											PNKP
																																											TRPC4AP
																																											ABR
																																											BDP1
																																											ZNF37A
																																											RBM4
																																											RASGRP3
																																											MYO9B
																																											MTF2
																																											AHI1
																																											TACC1
																																											BOD1L1
																																											GALNT10
																																											EYA3
																																											BCO2
																																											PILRB
																																											ADAR
																																											ATXN7
																																											ECHDC2
																																											STT3B
																																											TMEM106A
																																											DNM1L
																																											LPCAT4
																																											E2F3
																																											HNRNPH3
																																											HNRNPUL1
																																											HOOK2
																																											TUBGCP5
																																											MON2
																																											CSAD
																																											XRRA1
																																											CCR1
																																											GALNT2
																																											STIM2
																																											CENPC
																																											SYMPK
																																											CHERP
																																											CDKN2AIP
																																											CSTF3
																																											NFATC2
																																											DHX15
																																											CGGBP1
																																											PRKX
																																											MBNL1
																																											U2AF1
																																											BAZ1B
																																											ARID4A
																																											RNF145
																																											STAU2
																																											ICE2
																																											TNFRSF10B
																																											SP100
																																											ATXN2L
																																											EWSR1
																																											SRSF1
																																											GSS
																																											ZC3H18
																																											KIF5B
																																											PLXNB2
																																											C19orf25
																																											SLC16A1-AS1
																																											NFIA
																																											ARMC8
																																											RGP1
																																											IRS2
																																											CMC2
																																											APAF1
																																											PTBP3
																																											CDC16
																																											TTC17
																																											ZKSCAN1
																																											RBM23
																																											HNRNPD
																																											CDK5RAP3
																																											MAVS
																																											ANKRD49
																																											SRRT
																																											SPG7
																																											GAK
																																											CHD1
																																											VPS53
																																											SPIDR
																																											RPS6KA5
																																											SFPQ
																																											SSH2
																																											PHIP
																																											MED4
																																											TCIRG1
																																											ANKRD10
																																											JMJD1C
																																											SLC8A1
																																											RNMT
																																											CDK19
																																											CCAR1
																																											IAH1
																																											NUFIP2
																																											P2RX7
																																											ARID4B
																																											SREK1
																																											STAG1
																																											S100PBP
																																											MCMBP
																																											CDK11A
																																											PUM1
																																											METTL12
																																											DDX56
																																											CEP170
																																											EXOSC8
																																											SNX27
																																											FRMD4B
																																											BPTF
																																											UPF3B
																																											SLC9A9
																																											DNAJB14
																																											TLR4
																																											NXF1
																																											WDR6
																																											IFI44
																																											PRKAG2
																																											NFATC3
																																											SRRM1
																																											TRIM22
																																											DGKZ
[truncated: 39 more columns]
