# Supplementary material for: microRNA-132 attenuates inflammation in induced pluripotent stem cell-derived microglia from Alzheimer’s disease patients
Source: Acta Neuropathol Commun. 2026 Mar 7;14:99. doi: 10.1186/s40478-026-02228-8 (PMC13104464; doi:10.1186/s40478-026-02228-8)
Supplement: Supplementary file 5 — Supplementary Material 5 [file 40478_2026_2228_MOESM5_ESM.xlsx]

## Sheet: Sheet1
Gene symbol	Ensembl ID
CDK19	ENSG00000155111
TIMM9	ENSG00000100575
LEMD3	ENSG00000174106
SOX5	ENSG00000134532
CBLL1	ENSG00000105879
MIA3	ENSG00000154305
RGS7BP	ENSG00000186479
MIER1	ENSG00000198160
METTL25	ENSG00000127720
MAPK1	ENSG00000100030
GTF2H1	ENSG00000110768
RASA1	ENSG00000145715
MEX3C	ENSG00000176624
TUT4	ENSG00000134744
SGK3	ENSG00000104205
CHD1	ENSG00000153922
USP38	ENSG00000170185
DAZAP2	ENSG00000183283
VDAC2	ENSG00000165637
MELK	ENSG00000165304
FEM1C	ENSG00000145780
SSH2	ENSG00000141298
BRWD1	ENSG00000185658
ZBTB20	ENSG00000181722
CSDE1	ENSG00000009307
MYCBP2	ENSG00000005810
HBEGF	ENSG00000113070
CCDC88A	ENSG00000115355
PTBP2	ENSG00000117569
MTF2	ENSG00000143033
ZNF521	ENSG00000198795
SOD2	ENSG00000291237
SETD5	ENSG00000168137
SERP1	ENSG00000120742
NFE2L2	ENSG00000116044
KLF7	ENSG00000118263
OSBPL8	ENSG00000091039
ZNF652	ENSG00000198740
TJAP1	ENSG00000137221
ETNK1	ENSG00000139163
PCDH10	ENSG00000138650
ZNF516	ENSG00000101493
DAAM1	ENSG00000100592
HHIP	ENSG00000164161
SLC6A1	ENSG00000157103
NOVA1	ENSG00000139910
CCN2	ENSG00000118523
NMNAT2	ENSG00000157064
SPPL3	ENSG00000157837
HNRNPH1	ENSG00000169045
FBXL20	ENSG00000108306
SKAP2	ENSG00000005020
TLN2	ENSG00000171914
GMFB	ENSG00000197045
SAP30L	ENSG00000164576
PPM1G	ENSG00000115241
SLC25A28	ENSG00000155287
NVL	ENSG00000143748
RUFY3	ENSG00000018189
RPP14	ENSG00000255154
DCC	ENSG00000187323
L3MBTL3	ENSG00000198945
FAM227A	ENSG00000184949
ASF1A	ENSG00000111875
PHF12	ENSG00000109118
USP9X	ENSG00000124486
STX16	ENSG00000124222
RB1	ENSG00000139687
ACVR2B	ENSG00000114739
NACC2	ENSG00000148411
TMEM164	ENSG00000157600
KCMF1	ENSG00000176407
MEF2A	ENSG00000068305
BRI3	ENSG00000164713
ATXN1	ENSG00000124788
MIS12	ENSG00000167842
PAM	ENSG00000145730
C8ORF44-SGK3	ENSG00000288602
SIRT1	ENSG00000096717
ALKAL1	ENSG00000196711
GRM3	ENSG00000198822
ENPP4	ENSG00000001561
SLC26A7	ENSG00000147606
FAM167A	ENSG00000154319
CAMSAP2	ENSG00000118200
KDM5A	ENSG00000073614
SOX11	ENSG00000176887
CELSR3	ENSG00000008300
COL11A1	ENSG00000060718
NLK	ENSG00000087095
DPYSL3	ENSG00000113657
KCNK2	ENSG00000082482
FBXO9	ENSG00000112146
SYN2	ENSG00000157152
LIN28B	ENSG00000187772
CLMN	ENSG00000165959
FAM91A1	ENSG00000176853
NREP	ENSG00000134986
SEC16A	ENSG00000148396
BOLL	ENSG00000152430
SALL4	ENSG00000101115
SALL1	ENSG00000103449
ARID2	ENSG00000189079
RAD54L2	ENSG00000164080
SCN3A	ENSG00000153253
HNRNPM	ENSG00000099783
ARMC8	ENSG00000114098
SEMA6A	ENSG00000092421
INPP5K	ENSG00000132376
LRRC58	ENSG00000163428
CCDC71L	ENSG00000253276
CALU	ENSG00000128595
TMEM64	ENSG00000180694
SPRED1	ENSG00000166068
ADAMTS5	ENSG00000154736
CACNG2	ENSG00000166862
PSMD12	ENSG00000197170
GPD2	ENSG00000115159
KRTAP4-1	ENSG00000198443
NFATC2	ENSG00000101096
SRGAP1	ENSG00000196935
ARID1B	ENSG00000049618
ZHX1	ENSG00000165156
PGM5	ENSG00000154330
WDR5B	ENSG00000196981
AZIN1	ENSG00000155096
RICTOR	ENSG00000164327
ZNF451	ENSG00000112200
EP300	ENSG00000100393
SPATA13	ENSG00000228741
CD300LF	ENSG00000186074
MED9	ENSG00000141026
CCDC34	ENSG00000109881
AMD1	ENSG00000123505
CACNB1	ENSG00000067191
GPATCH2L	ENSG00000089916
CBWD1	ENSG00000172785
SLC1A3	ENSG00000079215
TSPAN6	ENSG00000000003
SS18	ENSG00000141380
AGO1	ENSG00000092847
GDF5	ENSG00000125965
E2F5	ENSG00000133740
MUC13	ENSG00000173702
G3BP2	ENSG00000138757
NTNG1	ENSG00000162631
KCNA6	ENSG00000151079
KCNN3	ENSG00000143603
POM121	ENSG00000196313
FOXO3	ENSG00000118689
TRDN	ENSG00000186439
DDX5	ENSG00000108654
TMEM136	ENSG00000181264
SIX4	ENSG00000100625
DYRK2	ENSG00000127334
RPL31	ENSG00000071082
SLC30A6	ENSG00000152683
TMEM178B	ENSG00000261115
CBWD3	ENSG00000196873
ZYG11A	ENSG00000203995
TRNAU1AP	ENSG00000180098
RHOQ	ENSG00000119729
LSM11	ENSG00000155858
CBWD2	ENSG00000136682
CNR1	ENSG00000118432
SIPA1L2	ENSG00000116991
AEBP2	ENSG00000139154
DIPK2A	ENSG00000181744
DCUN1D4	ENSG00000109184
KIAA2026	ENSG00000183354
DUSP9	ENSG00000130829
FAM76B	ENSG00000077458
ATP10D	ENSG00000145246
CC2D1B	ENSG00000154222
EFCAB9	ENSG00000214360
GVQW2	ENSG00000279968
ADCY3	ENSG00000138031
AMER2	ENSG00000165566
FRS2	ENSG00000166225
MTMR10	ENSG00000166912
LRRFIP1	ENSG00000124831
MAOA	ENSG00000189221
INAFM2	ENSG00000259330
ARNT	ENSG00000143437
PBOV1	ENSG00000254440
ZBTB18	ENSG00000179456
TGS1	ENSG00000137574
CASP7	ENSG00000165806
EPB41L5	ENSG00000115109
MAP3K3	ENSG00000198909
STAG1	ENSG00000118007
PYURF	ENSG00000145337
TMEM106B	ENSG00000106460
ZFP3	ENSG00000180787
MTMR1	ENSG00000063601
HIC2	ENSG00000169635
TTK	ENSG00000112742
ELOC	ENSG00000154582
CXORF40A	ENSG00000197620
ATP6AP1L	ENSG00000205464
ISL1	ENSG00000016082
RFX3	ENSG00000080298
FMN1	ENSG00000248905
MAPKAP1	ENSG00000119487
HYDIN	ENSG00000157423
FAM184A	ENSG00000111879
NDUFAF6	ENSG00000156170
FOXA1	ENSG00000129514
CNIH1	ENSG00000100528
USP9Y	ENSG00000114374
PNKD	ENSG00000127838
SMAD2	ENSG00000175387
MISP3	ENSG00000141854
EPM2AIP1	ENSG00000178567
MCOLN3	ENSG00000055732
PIK3R1	ENSG00000145675
CERS2	ENSG00000143418
PPP2CB	ENSG00000104695
RTN4	ENSG00000115310
ARID4B	ENSG00000054267
PSMA2	ENSG00000256646
HAO1	ENSG00000101323
SLK	ENSG00000065613
SDF2	ENSG00000132581
APLP2	ENSG00000084234
TMEM47	ENSG00000147027
DNAJC10	ENSG00000077232
MRM2	ENSG00000286192
SEC62	ENSG00000008952
HECTD1	ENSG00000092148
GRIP1	ENSG00000155974
PPAT	ENSG00000128059
C9ORF72	ENSG00000147894
ACSL4	ENSG00000068366
TRIM2	ENSG00000109654
RPL13A	ENSG00000142541
TC2N	ENSG00000165929
HAPLN1	ENSG00000145681
DYNC1LI2	ENSG00000135720
MINDY3	ENSG00000148481
TMEFF1	ENSG00000241697
LZTS3	ENSG00000088899
C22ORF39	ENSG00000242259
ABHD5	ENSG00000011198
SRP72	ENSG00000174780
ATXN7	ENSG00000163635
BCAN	ENSG00000132692
NFAT5	ENSG00000102908
ANP32A	ENSG00000140350
PHF20L1	ENSG00000129292
PRDM15	ENSG00000141956
SLBP	ENSG00000163950
KLHL11	ENSG00000178502
HRNR	ENSG00000197915
HEXB	ENSG00000049860
PRPF4B	ENSG00000112739
PDE7A	ENSG00000205268
WDCP	ENSG00000163026
CNTNAP3B	ENSG00000154529
SCN1A	ENSG00000144285
KCNH5	ENSG00000140015
MEX3A	ENSG00000254726
SOS1	ENSG00000115904
BICD2	ENSG00000185963
TMEM41B	ENSG00000166471
PRDM6	ENSG00000061455
DENND1B	ENSG00000213047
FANK1	ENSG00000203780
COL5A2	ENSG00000204262
HS2ST1	ENSG00000153936
PRKD3	ENSG00000115825
SLC38A10	ENSG00000157637
GNA12	ENSG00000146535
PBDC1	ENSG00000102390
EPC1	ENSG00000120616
MAP3K20	ENSG00000091436
MFSD11	ENSG00000092931
MECP2	ENSG00000169057
DNAJA2	ENSG00000069345
CNTNAP3	ENSG00000283378
ZNF236	ENSG00000130856
EIF4A2	ENSG00000156976
SOWAHA	ENSG00000198944
RAD21	ENSG00000164754
PPM1E	ENSG00000175175
EGR1	ENSG00000120738
SFMBT1	ENSG00000163935
PTAR1	ENSG00000188647
SLC20A1	ENSG00000144136
BCL2L11	ENSG00000153094
RAB6B	ENSG00000154917
NEUROD4	ENSG00000123307
CAPRIN1	ENSG00000135387
NCKAP5	ENSG00000176771
OPRM1	ENSG00000112038
TET2	ENSG00000168769
SEPHS1	ENSG00000086475
SMAD5	ENSG00000113658
PAIP2	ENSG00000120727
FBXO28	ENSG00000143756
TSPYL5	ENSG00000180543
AMOT	ENSG00000126016
YIPF5	ENSG00000145817
RAB28	ENSG00000157869
ATL3	ENSG00000184743
SEMA4G	ENSG00000095539
RNASEH2B	ENSG00000136104
SRGAP2B	ENSG00000196369
PKD1L1	ENSG00000158683
CENPQ	ENSG00000031691
KITLG	ENSG00000049130
WT1	ENSG00000184937
REEP3	ENSG00000165476
MTPN	ENSG00000105887
PTGS2	ENSG00000073756
UBE2D3	ENSG00000109332
SEC14L2	ENSG00000100003
ZNF644	ENSG00000122482
CCDC169	ENSG00000242715
GPBP1	ENSG00000062194
PTPRD	ENSG00000153707
CLDN16	ENSG00000113946
UHMK1	ENSG00000152332
MTCL1	ENSG00000168502
ADCYAP1	ENSG00000141433
UNC13A	ENSG00000130477
GABRG1	ENSG00000163285
CTCFL	ENSG00000124092
ARHGEF40	ENSG00000165801
BTBD1	ENSG00000064726
ARHGAP32	ENSG00000134909
C18ORF25	ENSG00000152242
FZD6	ENSG00000164930
ANKRD29	ENSG00000154065
H2AZ1	ENSG00000164032
FOXN3	ENSG00000053254
CFL2	ENSG00000165410
FXR1	ENSG00000114416
HNRNPU	ENSG00000153187
ARID1A	ENSG00000117713
ZFC3H1	ENSG00000133858
SOX4	ENSG00000124766
SRGAP3	ENSG00000196220
MIDEAS	ENSG00000156030
DCUN1D3	ENSG00000188215
PPP2R5C	ENSG00000078304
GTDC1	ENSG00000121964
BNC2	ENSG00000173068
KDM5B	ENSG00000117139
TAF4	ENSG00000130699
BTBD7	ENSG00000011114
SPAST	ENSG00000021574
DOCK4	ENSG00000128512
SPRY1	ENSG00000164056
H3-3B	ENSG00000132475
SLC6A5	ENSG00000165970
PRICKLE2	ENSG00000163637
BTAF1	ENSG00000095564
ESRRG	ENSG00000196482
PNN	ENSG00000100941
CTDSPL2	ENSG00000137770
BNIP2	ENSG00000140299
TCF7L1	ENSG00000152284
MMP16	ENSG00000156103
GAPVD1	ENSG00000165219
TCF7L2	ENSG00000148737
PAPOLA	ENSG00000090060
AKIRIN1	ENSG00000174574
YWHAG	ENSG00000170027
MEIS2	ENSG00000134138
RAB1A	ENSG00000138069
NFIB	ENSG00000147862
WTAP	ENSG00000146457
SPTSSA	ENSG00000165389
SEC24A	ENSG00000113615
ZSWIM6	ENSG00000130449
CREB5	ENSG00000146592
OLFM1	ENSG00000130558
QKI	ENSG00000112531
SATB2	ENSG00000119042
GRSF1	ENSG00000132463
CRK	ENSG00000167193
TMEM87A	ENSG00000103978
PPP2R5E	ENSG00000154001
ZEB2	ENSG00000169554
NRCAM	ENSG00000091129
RAP2B	ENSG00000181467
HMGA2	ENSG00000149948
MAF	ENSG00000178573
PAN3	ENSG00000152520
RBM12	ENSG00000244462
ZFHX4	ENSG00000091656
TMEM50B	ENSG00000142188
BTG2	ENSG00000159388
SCN2A	ENSG00000136531
CPSF6	ENSG00000111605
SLC2A1	ENSG00000117394
VAPA	ENSG00000101558
FBXO21	ENSG00000135108
CELF2	ENSG00000048740
SRSF1	ENSG00000136450
B4GALT6	ENSG00000118276
ERBIN	ENSG00000112851
NCALD	ENSG00000104490
NR4A2	ENSG00000153234
CITED2	ENSG00000164442
ADCY8	ENSG00000155897
BRCA1	ENSG00000012048
AFF2	ENSG00000155966
PTCH1	ENSG00000185920
YAP1	ENSG00000137693
FOXP2	ENSG00000128573
AFF4	ENSG00000072364
FKBP2	ENSG00000173486
ACVR1	ENSG00000115170
NAB1	ENSG00000138386
KDM7A	ENSG00000006459
FUBP3	ENSG00000107164
CDC40	ENSG00000168438
PRKD1	ENSG00000184304
NSD3	ENSG00000147548
PTEN	ENSG00000171862
BICRAL	ENSG00000112624
PDE5A	ENSG00000138735
FBXW7	ENSG00000109670
RTF1	ENSG00000137815
DICER1	ENSG00000100697
PEA15	ENSG00000162734
PCGF3	ENSG00000185619
SNIP1	ENSG00000163877
C11ORF87	ENSG00000185742
ARIH1	ENSG00000166233
ARHGEF11	ENSG00000132694
KCNJ12	ENSG00000184185
CNOT2	ENSG00000111596
CEMIP2	ENSG00000135048
ETV1	ENSG00000006468
HMGXB4	ENSG00000100281
RND3	ENSG00000115963
SLAIN2	ENSG00000109171
GHR	ENSG00000112964
CAND1	ENSG00000111530
KRAS	ENSG00000133703
STK39	ENSG00000198648
LARGE1	ENSG00000133424
SLTM	ENSG00000137776
CSRNP3	ENSG00000178662
C19ORF47	ENSG00000160392
MSANTD3-TMEFF1	ENSG00000251349
PUM2	ENSG00000055917
ZBTB34	ENSG00000177125
NFIA	ENSG00000162599
MITF	ENSG00000187098
FRK	ENSG00000111816
LYN	ENSG00000254087
CUL4B	ENSG00000158290
MEPCE	ENSG00000146834
CDK14	ENSG00000058091
STIM2	ENSG00000109689
DACH1	ENSG00000276644
FOXO1	ENSG00000150907
MECOM	ENSG00000085276
INTS6	ENSG00000102786
NTNG2	ENSG00000196358
SLC9A6	ENSG00000198689
MAN1A2	ENSG00000198162
TFDP1	ENSG00000198176
GOLM1	ENSG00000135052
MAPK3	ENSG00000102882
CRACDL	ENSG00000196872
FUBP1	ENSG00000162613
CAMTA1	ENSG00000171735
FGF7	ENSG00000140285
PIK3CA	ENSG00000121879
MTF1	ENSG00000188786
CBFA2T2	ENSG00000078699
DCLK1	ENSG00000133083
TMED5	ENSG00000117500
ARFGAP2	ENSG00000149182
SOX6	ENSG00000110693
WIPF1	ENSG00000115935
ARF3	ENSG00000134287
HOMER1	ENSG00000152413
SOCS2	ENSG00000120833
ROCK1	ENSG00000067900
ENPEP	ENSG00000138792
RDX	ENSG00000137710
HNRNPR	ENSG00000125944
SHANK2	ENSG00000162105
PDE7B	ENSG00000171408
TMEM43	ENSG00000170876
ZNF148	ENSG00000163848
PPRC1	ENSG00000148840
MYB	ENSG00000118513
GNB1	ENSG00000078369
SLC23A1	ENSG00000170482
TADA2B	ENSG00000173011
OGA	ENSG00000198408
ARMC1	ENSG00000104442
TRIM44	ENSG00000166326
PRKAA2	ENSG00000162409
OTUD3	ENSG00000169914
AGTPBP1	ENSG00000135049
MEIS1	ENSG00000143995
CLYBL	ENSG00000125246
EXTL2	ENSG00000162694
THBS1	ENSG00000137801
POM121C	ENSG00000272391
DYNLL2	ENSG00000264364
ZNF362	ENSG00000160094
TAF4B	ENSG00000141384
APC	ENSG00000134982
NFYA	ENSG00000001167
FBXW11	ENSG00000072803
SEPSECS	ENSG00000109618
RUNX1T1	ENSG00000079102
WDR33	ENSG00000136709
USP8	ENSG00000138592
H3-5	ENSG00000188375
NAP1L1	ENSG00000187109
RBFOX1	ENSG00000078328
PXN	ENSG00000089159
LTN1	ENSG00000198862
ABR	ENSG00000159842
NUDCD3	ENSG00000015676
MTMR7	ENSG00000003987
PDK4	ENSG00000004799
PRKAR2B	ENSG00000005249
FBXL3	ENSG00000005812
RANBP9	ENSG00000010017
ZNF207	ENSG00000010244
NDUFS1	ENSG00000023228
AKAP11	ENSG00000023516
TBPL1	ENSG00000028839
ARID4A	ENSG00000032219
STAU2	ENSG00000040341
PREX2	ENSG00000046889
ATP6V1H	ENSG00000047249
DKK3	ENSG00000050165
MXD1	ENSG00000059728
ZBTB11	ENSG00000066422
ZFY	ENSG00000067646
GPR116	ENSG00000069122
NUCKS1	ENSG00000069275
ATP2B1	ENSG00000070961
RPS6KA2	ENSG00000071242
RAB7A	ENSG00000075785
TPD52	ENSG00000076554
AMPH	ENSG00000078053
PCM1	ENSG00000078674
KIAA1467	ENSG00000084444
HIVEP1	ENSG00000095951
RAB18	ENSG00000099246
ZC3H14	ENSG00000100722
ARHGAP5	ENSG00000100852
PSMD10	ENSG00000101843
XIAP	ENSG00000101966
FMR1	ENSG00000102081
ARMCX3	ENSG00000102401
FNDC3A	ENSG00000102531
SQLE	ENSG00000104549
BET1	ENSG00000105829
ITGB8	ENSG00000105855
SLC1A1	ENSG00000106688
SPIN1	ENSG00000169682
MEGF9	ENSG00000106780
UBE2R2	ENSG00000107341
PLEKHA1	ENSG00000107679
CCSER2	ENSG00000107771
WSB1	ENSG00000109046
PMP22	ENSG00000109099
GABRA4	ENSG00000109158
SC5D	ENSG00000109929
HIPK3	ENSG00000110422
FBXO3	ENSG00000110429
SLC1A2	ENSG00000110436
WASF1	ENSG00000112290
SUB1	ENSG00000113387
LNPEP	ENSG00000113441
NR3C1	ENSG00000113580
LIFR	ENSG00000113594
TRIM23	ENSG00000113595
CPEB4	ENSG00000113742
SLC25A36	ENSG00000114120
FGF12	ENSG00000114279
KLHL24	ENSG00000114796
SSR3	ENSG00000114850
NKTR	ENSG00000114857
EHBP1	ENSG00000115504
ATF2	ENSG00000115966
PCYOX1	ENSG00000116005
ASH1L	ENSG00000116539
TROVE2	ENSG00000116747
SSX2IP	ENSG00000117155
VAMP4	ENSG00000117533
SGIP1	ENSG00000118473
PHF3	ENSG00000118482
UBE2B	ENSG00000119048
KLHL29	ENSG00000119771
CRIPT	ENSG00000119878
PANK3	ENSG00000120137
PCMT1	ENSG00000120265
DNAJC15	ENSG00000120675
ARL1	ENSG00000120805
PSPC1	ENSG00000121390
RBBP6	ENSG00000122257
CALD1	ENSG00000122786
NECAB1	ENSG00000123119
SPRYD7	ENSG00000123178
TUBA1B	ENSG00000123416
FAM199X	ENSG00000123575
STAU1	ENSG00000124214
HNRNPH2	ENSG00000126945
VPS13C	ENSG00000129003
REEP5	ENSG00000129625
TULP4	ENSG00000130338
MLLT4	ENSG00000130396
SH3BP5	ENSG00000131370
MAP1B	ENSG00000131711
POMP	ENSG00000132963
WASF3	ENSG00000132970
CHL1	ENSG00000134121
YWHAQ	ENSG00000134308
CD164	ENSG00000135535
RC3H1	ENSG00000135870
SERPINE2	ENSG00000135919
SCRN1	ENSG00000136193
RAPGEF5	ENSG00000136237
TRA2B	ENSG00000136527
ENPP2	ENSG00000136960
RABGGTB	ENSG00000137955
ARHGAP29	ENSG00000137962
EPT1	ENSG00000138018
PPM1B	ENSG00000138032
ACTR2	ENSG00000138071
ACP1	ENSG00000143727
SRP9	ENSG00000143742
CISD2	ENSG00000145354
MARCH6	ENSG00000145495
ZMAT2	ENSG00000146007
CLVS2	ENSG00000146352
OGT	ENSG00000147162
PMP2	ENSG00000147588
SYBU	ENSG00000147642
NTRK2	ENSG00000148053
POLE3	ENSG00000148229
ZEB1	ENSG00000148516
FAM13C	ENSG00000148541
MBIP	ENSG00000151332
QDPR	ENSG00000151552
BEND6	ENSG00000151917
RAB3C	ENSG00000152932
SREK1IP1	ENSG00000153006
CETN3	ENSG00000153140
CACNA2D1	ENSG00000153956
NEIL2	ENSG00000154328
CCSAP	ENSG00000154429
NCAM2	ENSG00000154654
PLCL2	ENSG00000154822
HSPA13	ENSG00000155304
FAM126B	ENSG00000155744
UQCRB	ENSG00000156467
RBPMS	ENSG00000157110
RNF111	ENSG00000157450
DGKI	ENSG00000157680
FMNL2	ENSG00000157827
ELK4	ENSG00000158711
CDC42SE2	ENSG00000158985
UBR1	ENSG00000159459
ELAVL4	ENSG00000162374
C1ORF115	ENSG00000162817
CAPN2	ENSG00000162909
SMARCAD1	ENSG00000163104
CGGBP1	ENSG00000163320
CLASP2	ENSG00000163539
TTC14	ENSG00000163728
MFSD8	ENSG00000164073
EDIL3	ENSG00000164176
LMBRD2	ENSG00000164187
PDP1	ENSG00000164951
TMEM246	ENSG00000165152
GTF2A1	ENSG00000165417
PGM2L1	ENSG00000165434
CCDC186	ENSG00000165813
HSPA12A	ENSG00000165868
MOAP1	ENSG00000165943
GPRC5B	ENSG00000167191
HOOK3	ENSG00000168172
BMI1	ENSG00000168283
AHCYL1	ENSG00000168710
UQCRFS1	ENSG00000169021
RGS14	ENSG00000169220
REPS2	ENSG00000169891
UBB	ENSG00000170315
B3GNT2	ENSG00000170340
DLGAP1	ENSG00000170579
PKIA	ENSG00000171033
CERS6	ENSG00000172292
ZNF24	ENSG00000172466
ATP2A2	ENSG00000174437
CNTNAP2	ENSG00000174469
NR1D2	ENSG00000174738
RSRC1	ENSG00000174891
TMEM70	ENSG00000175606
FOXG1	ENSG00000176165
MAGEF1	ENSG00000177383
PAK2	ENSG00000180370
PCGF5	ENSG00000180628
UBE2E2	ENSG00000182247
SKA2	ENSG00000182628
C16ORF72	ENSG00000182831
SLC8A1	ENSG00000183023
GRIN2A	ENSG00000183454
KCTD8	ENSG00000183783
RBM12B	ENSG00000183808
PCDH9	ENSG00000184226
NAP1L3	ENSG00000186310
MAPT	ENSG00000186868
UBQLN2	ENSG00000188021
PNRC2	ENSG00000189266
LRRC8B	ENSG00000197147
MYO5A	ENSG00000197535
FAR1	ENSG00000197601
PEG3	ENSG00000198300
FAM19A2	ENSG00000198673
METTL10	ENSG00000203791
TRIQK	ENSG00000205133
STK38L	ENSG00000211455
N4BP2L2	ENSG00000244754
EID1	ENSG00000255302
FRRS1L	ENSG00000260230
SEPTIN8	ENSG00000164402
