# Supplementary material for: microRNA-132 attenuates inflammation in induced pluripotent stem cell-derived microglia from Alzheimer’s disease patients
Source: Acta Neuropathol Commun. 2026 Mar 7;14:99. doi: 10.1186/s40478-026-02228-8 (PMC13104464; doi:10.1186/s40478-026-02228-8)
Supplement: Supplementary file 6 — Supplementary Material 6 [file 40478_2026_2228_MOESM6_ESM.xlsx]

## Sheet: Sheet1
All healthy OE (104)	All healthy KD (140)	All AD OE (49)	Unique to healthy OE (66)	Unique to healthy KD (127)	Overlap healthy OE and KD (10)	Overlap healthy and AD OE (28)	Unique to AD (18)	Overlap healthy KD and AD OE (3)
KLF7	SGIP1	FAM76B	KLF7	SGIP1	TUT4	DAZAP2	TRIM44	FAM76B
PCDH10	UNC13A	SLC8A1	PCDH10	UNC13A	PAM	TJAP1	NAB1	SLC8A1
ZNF516	RFX3	ZNF652	ZNF516	RFX3	DPYSL3	SAP30L	ETNK1	ZNF652
SPPL3	SLC1A2	TRIM44	SPPL3	SLC1A2	ZFP3	BRI3	NUCKS1
COL11A1	RPS6KA2	NAB1	COL11A1	RPS6KA2	FOXN3	CD300LF	MIS12
SALL4	CDK14	ETNK1	SALL4	CDK14	MIDEAS	RPL31	PTBP2
INPP5K	CNR1	NUCKS1	INPP5K	CNR1	SPRY1	C22orf39	CETN3
ADAMTS5	MYB	MIS12	ADAMTS5	MYB	CITED2	PDE7A	ANP32A
NFATC2	HMGA2	PTBP2	NFATC2	HMGA2	FOXO1	EIF4A2	NFE2L2
SRGAP1	HSPA13	CETN3	SRGAP1	HSPA13	BMI1	BCL2L11	LYN
PGM5	ETV1	ANP32A	PGM5	ETV1		NCKAP5	ZEB2
TRDN	E2F5	NFE2L2	TRDN	E2F5		RNASEH2B	HNRNPH2
ARNT	BCAN	LYN	ARNT	BCAN		BNC2	ABHD5
ZBTB18	NR1D2	ZEB2	ZBTB18	NR1D2		TMEM87A	DIPK2A
TMEM106B	SRGAP2B	HNRNPH2	TMEM106B	SRGAP2B		RAP2B	SPRED1
MTMR1	DGKI	ABHD5	MTMR1	DGKI		MAF	RASA1
FMN1	CPEB4	DIPK2A	FMN1	CPEB4		NFIA	TMEM50B
PIK3R1	TMEM41B	SPRED1	PIK3R1	TMEM41B		FRK	NAP1L1
SDF2	FAM167A	RASA1	SDF2	FAM167A		MAPK3
TMEM47	ACVR2B	TMEM50B	TMEM47	ACVR2B		CRACDL
PHF20L1	PTCH1	NAP1L1	PHF20L1	PTCH1		SOCS2
MEX3A	LIN28B	DAZAP2	MEX3A	LIN28B		PDK4
PRDM6	INTS6	TJAP1	PRDM6	INTS6		ATP2B1
FANK1	OLFM1	SAP30L	FANK1	OLFM1		PMP22
COL5A2	MXD1	BRI3	COL5A2	MXD1		AFDN
HS2ST1	SEC14L2	CD300LF	HS2ST1	SEC14L2		ENPP2
RAB6B	ARHGAP32	RPL31	RAB6B	ARHGAP32		NEIL2
AMOT	ZNG1C	C22orf39	AMOT	ZNG1C		REPS2
SEMA4G	FOXO3	PDE7A	SEMA4G	FOXO3
PTPRD	ZEB1	EIF4A2	PTPRD	ZEB1
SRGAP3	KLHL24	BCL2L11	SRGAP3	KLHL24
TCF7L1	PHF3	NCKAP5	TCF7L1	PHF3
MMP16	LRRC8B	RNASEH2B	MMP16	LRRC8B
CRK	FEM1C	BNC2	CRK	FEM1C
PAN3	OGA	TMEM87A	PAN3	OGA
YAP1	MEX3C	RAP2B	YAP1	MEX3C
KDM7A	MEIS2	MAF	KDM7A	MEIS2
PRKD1	UBE2R2	NFIA	PRKD1	UBE2R2
PDE5A	NFAT5	FRK	PDE5A	NFAT5
ARHGEF11	OSBPL8	MAPK3	ARHGEF11	OSBPL8
CEMIP2	EHBP1	CRACDL	CEMIP2	EHBP1
CUL4B	EPC1	SOCS2	CUL4B	EPC1
NTNG2	STIM2	PDK4	NTNG2	STIM2
SOX6	NRCAM	ATP2B1	SOX6	NRCAM
ENPEP	BRWD1	PMP22	ENPEP	BRWD1
PDE7B	ADCY8	AFDN	PDE7B	ADCY8
EXTL2	ARID4A	ENPP2	EXTL2	ARID4A
RUNX1T1	ATP6AP1L	NEIL2	RUNX1T1	ATP6AP1L
DKK3	HIVEP1	REPS2	DKK3	HIVEP1
PLEKHA1	BICRAL		PLEKHA1	BICRAL
WSB1	PPM1E		WSB1	PPM1E
LIFR	ACVR1		LIFR	ACVR1
NKTR	ARHGAP5		NKTR	ARHGAP5
PCYOX1	KLHL11		PCYOX1	KLHL11
KLHL29	SLC2A1		KLHL29	SLC2A1
CALD1	CCDC71L		CALD1	CCDC71L
SERPINE2	VAMP4		SERPINE2	VAMP4
ARHGAP29	KDM5B		ARHGAP29	KDM5B
SYBU	CELSR3		SYBU	CELSR3
MBIP	EP300		MBIP	EP300
CACNA2D1	ARID1B		CACNA2D1	ARID1B
C1orf115	TAF4B		C1orf115	TAF4B
TTC14	PRKAR2B		TTC14	PRKAR2B
GPRC5B	ATXN7		GPRC5B	ATXN7
MAPT	SEPSECS		MAPT	SEPSECS
MYO5A	MITF		MYO5A	MITF
TUT4	CDK19			CDK19
PAM	FBXL3			FBXL3
DPYSL3	KITLG			KITLG
ZFP3	GTDC1			GTDC1
FOXN3	FBXL20			FBXL20
MIDEAS	MAGEF1			MAGEF1
SPRY1	TSPAN6			TSPAN6
CITED2	TRIM2			TRIM2
FOXO1	HAPSTR1			HAPSTR1
BMI1	DENND1B			DENND1B
DAZAP2	CHD1			CHD1
TJAP1	NR3C1			NR3C1
SAP30L	ZNF451			ZNF451
BRI3	CCSER2			CCSER2
CD300LF	SOX4			SOX4
RPL31	ARID4B			ARID4B
C22orf39	RANBP9			RANBP9
PDE7A	NSD3			NSD3
EIF4A2	AFF4			AFF4
BCL2L11	SIRT1			SIRT1
NCKAP5	TRIM23			TRIM23
RNASEH2B	PTEN			PTEN
BNC2	LZTS3			LZTS3
TMEM87A	PPAT			PPAT
RAP2B	AHCYL1			AHCYL1
MAF	WTAP			WTAP
NFIA	OGT			OGT
FRK	L3MBTL3			L3MBTL3
MAPK3	TULP4			TULP4
CRACDL	ZNF644			ZNF644
SOCS2	FNDC3A			FNDC3A
PDK4	MAP3K20			MAP3K20
ATP2B1	TMEM64			TMEM64
PMP22	SFMBT1			SFMBT1
AFDN	SEC24A			SEC24A
ENPP2	DYRK2			DYRK2
NEIL2	USP38			USP38
REPS2	CACNB1			CACNB1
	ELK4			ELK4
	VAPA			VAPA
	PPM1B			PPM1B
	LARGE1			LARGE1
	UBE2B			UBE2B
	MINDY3			MINDY3
	ARID1A			ARID1A
	MIA3			MIA3
	ZNF24			ZNF24
	TIMM9			TIMM9
	PUM2			PUM2
	SSH2			SSH2
	RNF111			RNF111
	TMEM164			TMEM164
	HOMER1			HOMER1
	ADCY3			ADCY3
	SSX2IP			SSX2IP
	SETD5			SETD5
	CGGBP1			CGGBP1
	CCDC186			CCDC186
	TMEM70			TMEM70
	ARIH1			ARIH1
	CTDSPL2			CTDSPL2
	FAM76B
	SLC8A1
	ZNF652
	TUT4
	PAM
	DPYSL3
	ZFP3
	FOXN3
	MIDEAS
	SPRY1
	CITED2
	FOXO1
	BMI1
