# Supplementary material for: microRNA-132 attenuates inflammation in induced pluripotent stem cell-derived microglia from Alzheimer’s disease patients
Source: Acta Neuropathol Commun. 2026 Mar 7;14:99. doi: 10.1186/s40478-026-02228-8 (PMC13104464; doi:10.1186/s40478-026-02228-8)
Supplement: Supplementary file 7 — Supplementary Material 7 [file 40478_2026_2228_MOESM7_ESM.xlsx]

## Sheet: GNA overlap healthy OE and KD
Gene name	Degree	Betweenness
BMI1	64	910232
FOXO1	42	590922
SPRY1	19	2849
DPYSL3	13	190655
MIDEAS	12	194725
TUT4	12	193074
CITED2	12	174933
PAM	8	106559
FOXN3	5	690

## Sheet: GNA overlap AD and healthy
Gene name	Degree	Betweenness
MAPK3	127	6555869
RPL31	119	683261
DAZAP2	64	3449645
EIF4A2	53	2856012
AFDN	49	2964592
BCL2L11	40	2111815
NFIA	35	1542066
MAF	26	1267194
SOCS2	22	1091846
FRK	10	528315
RAP2B	10	376331
REPS2	9	4524
SAP30L	8	401476
RNASEH2B	8	315394
PDK4	7	272363
ATP2B1	7	254473
NCKAP5	6	250105
TJAP1	4	1704
NEIL2	3	208612
PMP22	3	1137
TMEM87A	3	109124
BNC2	3	70758
CD300LF	2	569

## Sheet: GNA AD only
Gene name	Degree	Betweenness
LYN	108	408337
NAP1L1	88	3174862
RASA1	59	2249703
NFE2L2	54	2043163
HNRNPH2	51	1693991
ANP32A	45	1750156
MIS12	27	1047772
ZEB2	22	720309
PTBP2	21	692945
SPRED1	13	4757
CETN3	11	361492
NUCKS1	11	296697
TRIM44	8	24348
NAB1	5	13946
ABHD5	1	0
ETNK1	1	0
